# Supplementary material for: Overexpression of GATA1 Confers Resistance to Chemotherapy in Acute Megakaryocytic Leukemia
Source: PLoS One. 2013 Jul 10;8(7):e68601. doi: 10.1371/journal.pone.0068601 (PMC3707876; doi:10.1371/journal.pone.0068601)
Supplement: Table S1 — (XLSX) [file pone.0068601.s002.xlsx]

## Sheet: Table S1
Table S1. Summary of primers used for PCR validation of GATA1 ChIP on ChIP
	Primer sequences
Gene	Forward	Reverse	Size, bp	Annealing temperature, oC
RUNX3	5' GGTCCCCCAATCTCAACTCG 3'	5' CCTAACCCGGATCGCTCA 3'	277	60
ANAX5	5' ATGGCCCCTATCAAC 3'	5' AAGCTACATTCCAGTATCAC 3'	267	56
IGFBP7	5' GCCGATGGGTCCTTGTA 3'	5' CCCCCAACTCCTAAGAAGAC 3'	271	60
VEGF	5' TCTGCTCCAATCTTTTTATC 3'	5' ACTGATCTGCAGGAAGG 3'	287	56
TNF	5' GCGCTGATAGGGAGGGA 3'	5' TCTCTTCTCACACCCCACA 3'	225	60
