# Supplementary material for: Overexpression of GATA1 Confers Resistance to Chemotherapy in Acute Megakaryocytic Leukemia
Source: PLoS One. 2013 Jul 10;8(7):e68601. doi: 10.1371/journal.pone.0068601 (PMC3707876; doi:10.1371/journal.pone.0068601)
Supplement: Table S2 — (XLSX) [file pone.0068601.s003.xlsx]

## Sheet: Table S2
Table S2: Probes with lower expression after GATA1 knockdown in Meg-01 cells
Reporter Name	Accession Code	Sequence Name(s)	Sequence Description	Fold Change	P-value
A_32_P203066	DB090170	DB090170	Transcribed locus, strongly similar to XP_497146.1 PREDICTED: similar to Sodium- and chloride-dependent neutral and basic amino acid transporter B(0+) (Amino acid transporter ATB0+) (Solute carrier family 6 member 14) [Homo sapiens]	-106.374	0
A_24_P240166	NM_145753	PHLDB2	Homo sapiens pleckstrin homology-like domain, family B, member 2 (PHLDB2), mRNA [NM_145753]	-12.2833	1.0916e-29
A_32_P220798	NM_001773	CD34	Homo sapiens CD34 antigen (CD34), mRNA [NM_001773]	-9.7377	1.4817e-09
A_24_P380567	NM_031468	CALN1	Homo sapiens calneuron 1 (CALN1), mRNA [NM_031468]	-9.7301	3.9483e-09
A_23_P147698	NM_031468	CALN1	Homo sapiens calneuron 1 (CALN1), mRNA [NM_031468]	-8.8739	2.5415e-21
A_23_P23829	NM_001773	CD34	Homo sapiens CD34 antigen (CD34), mRNA [NM_001773]	-8.6879	1.8344e-13
A_24_P450596	CR627133	LOC342892	Hypothetical protein LOC342892	-8.1304	1.5514e-41
A_23_P392738	NM_001005785	DAZ4	Deleted in azoospermia 4	-7.6038	0
A_23_P74145	NM_001778	CD48	Homo sapiens CD48 antigen (B-cell membrane protein) (CD48), mRNA [NM_001778]	-7.5468	1.5906e-33
A_23_P212105	NM_001351	DAZL	Homo sapiens deleted in azoospermia-like (DAZL), mRNA [NM_001351]	-7.216	1.0274e-26
A_32_P29632	NM_001338	CXADR	Homo sapiens coxsackie virus and adenovirus receptor (CXADR), mRNA [NM_001338]	-6.917	1.5095e-28
A_32_P162494	THC2671679	THC2671679	Unknown	-6.8601	0
A_24_P367645	NM_152780	FLJ14503	Homo sapiens hypothetical protein FLJ14503 (FLJ14503), mRNA [NM_152780]	-6.5546	2.3541e-13
A_32_P175934	NM_001778	CD48	Homo sapiens CD48 antigen (B-cell membrane protein) (CD48), mRNA [NM_001778]	-5.9647	1.6946e-28
A_32_P146786	THC2641484	THC2641484	Unknown	-5.7973	4.8075e-08
A_23_P72096	NM_000575	IL1A	Homo sapiens interleukin 1, alpha (IL1A), mRNA [NM_000575]	-5.5435	7.6237e-08
A_24_P135748	NM_024719	GRTP1	Homo sapiens growth hormone regulated TBC protein 1 (GRTP1), mRNA [NM_024719]	-5.5347	1.0856e-20
A_23_P58676	NM_024563	FLJ14054	Homo sapiens hypothetical protein FLJ14054 (FLJ14054), mRNA [NM_024563]	-5.5038	0
A_24_P228796	NM_021123	GAGE7	G antigen 2	-5.3335	8.4341e-12
A_32_P133999	AL117636	AL117636	MRNA; cDNA DKFZp434H205 (from clone DKFZp434H205)	-5.3291	0
A_32_P169455	NM_001005785	DAZ4	Deleted in azoospermia 4	-5.3055	8.1906e-06
A_23_P89871	NM_018355	ZNF415	Homo sapiens zinc finger protein 415 (ZNF415), mRNA [NM_018355]	-5.2601	4.9881e-21
A_23_P430948	NM_032279	ATP13A4	hypothetical protein DKFZp761I1011	-5.1511	0
A_23_P317324	NM_005241	EVI1	Homo sapiens ecotropic viral integration site 1 (EVI1), mRNA [NM_005241]	-5.1345	1.8801e-08
A_23_P62099	NM_016249	MAGEC2	Homo sapiens melanoma antigen, family C, 2 (MAGEC2), mRNA [NM_016249]	-5.0986	3.7544e-09
A_23_P216448	NM_005596	NFIB	Homo sapiens nuclear factor I/B (NFIB), mRNA [NM_005596]	-4.9913	6.3627e-28
A_24_P15154	NM_005241	EVI1	Homo sapiens ecotropic viral integration site 1 (EVI1), mRNA [NM_005241]	-4.9214	3.6229e-17
A_23_P327451	NM_000908	NPR3	Homo sapiens natriuretic peptide receptor C [NM_000908]	-4.8352	0
A_24_P658427	NM_005596	NFIB	Homo sapiens nuclear factor I/B (NFIB), mRNA [NM_005596]	-4.7793	0
A_23_P57268	NM_001338	CXADR	Homo sapiens coxsackie virus and adenovirus receptor (CXADR), mRNA [NM_001338]	-4.7505	6.9962e-20
A_23_P60130	NM_052886	MAL2	Homo sapiens mal, T-cell differentiation protein 2 (MAL2), mRNA [NM_052886]	-4.6477	5.9384e-22
A_23_P29394	NM_032279	ATP13A4	hypothetical protein DKFZp761I1011	-4.6323	6.3139e-20
A_23_P161909	NM_006138	MS4A3	Homo sapiens membrane-spanning 4-domains, subfamily A, member 3 (hematopoietic cell-specific) (MS4A3), mRNA [NM_006138]	-4.5959	2.8998e-19
A_23_P52336	NM_170744	UNC5B	Homo sapiens unc-5 homolog B (C. elegans) (UNC5B), mRNA [NM_170744]	-4.5664	1.2185e-21
A_23_P143173	NM_032214	SLA2	Src-like adapter protein-2	-4.5597	0
A_23_P340019	NM_178844	NOD3	Homo sapiens NOD3 protein (NOD3), mRNA [NM_178844]	-4.5569	1.3381e-14
A_32_P178746	THC2657989	THC2657989	ALU2_HUMAN (P39189) Alu subfamily SB sequence contamination warning entry, partial (27%) [THC2657989]	-4.5401	7.934e-06
A_23_P11390	NM_004679	VCY	Variable charge, Y-linked	-4.5374	1.606e-26
A_23_P111321	NM_000045	ARG1	Arginase, liver	-4.4916	0
A_24_P592012	AK126720	BTBD4	BTB (POZ) domain containing 4	-4.4505	1.5332e-06
A_23_P212688	NM_005241	EVI1	Homo sapiens ecotropic viral integration site 1 (EVI1), mRNA [NM_005241]	-4.43	1.2744e-08
A_24_P415150	NM_004297	GNA14	Homo sapiens guanine nucleotide binding protein (G protein), alpha 14 (GNA14), mRNA [NM_004297]	-4.3701	2.2097e-19
A_32_P82650	THC2613186	THC2613186	Unknown	-4.2572	1.3547e-07
A_23_P253536	NM_000908	NPR3	Homo sapiens natriuretic peptide receptor C [NM_000908]	-4.2533	0
A_23_P75915	AY326436	RIC3	hypothetical protein FLJ11608	-4.1201	1.5078e-05
A_23_P107336	NM_014716	CENTB1	Homo sapiens centaurin, beta 1 (CENTB1), mRNA [NM_014716]	-4.0111	1.1609e-07
A_23_P150789	NM_007173	PRSS23	Homo sapiens protease, serine, 23 (PRSS23), mRNA [NM_007173]	-3.9443	0
A_23_P153372	NM_032855	HSH2D	Homo sapiens hematopoietic SH2 domain containing (HSH2D), mRNA [NM_032855]	-3.8918	3.3577e-13
A_24_P937405	NM_007173	PRSS23	Homo sapiens protease, serine, 23 (PRSS23), mRNA [NM_007173]	-3.8244	4.8177e-40
A_23_P94800	NM_002961	S100A4	S100 calcium binding protein A4 (calcium protein, calvasculin, metastasin, murine placental homolog)	-3.8178	0
A_32_P191200	AK002005	AK002005	CDNA clone IMAGE:5000386, containing frame-shift errors	-3.8141	0
A_23_P169479	ENST00000341700	GNA14	Guanine nucleotide-binding protein alpha-14 subunit (G-protein alpha subunit 14). [Source:Uniprot/SWISSPROT;Acc:O95837] [ENST00000341700]	-3.7847	0
A_32_P133916	NM_017637	BNC2	Homo sapiens basonuclin 2 (BNC2), mRNA [NM_017637]	-3.7783	3.473e-11
A_24_P161725	BC089388	BC089388	CDNA clone IMAGE:30390722, containing frame-shift errors	-3.7307	1.6134e-11
A_23_P163697	NM_016524	LOC51760	Homo sapiens B/K protein (LOC51760), mRNA [NM_016524]	-3.7299	1.619e-05
A_23_P387031	NM_173465	COL23A1	Homo sapiens collagen, type XXIII, alpha 1 (COL23A1), mRNA [NM_173465]	-3.7161	1.2353e-06
A_23_P121622	D89479	SULT1B1	sulfotransferase 1B1	-3.6885	3.4755e-07
A_23_P69663	NM_006259	PRKG2	Homo sapiens protein kinase, cGMP-dependent, type II (PRKG2), mRNA [NM_006259]	-3.6879	3.1047e-16
A_24_P62800	NM_018203	FLJ10748	Homo sapiens hypothetical protein FLJ10748 (FLJ10748), mRNA [NM_018203]	-3.6793	2.4034e-10
A_24_P6517	NM_001029884	PLEKHG1	KIAA1209 protein	-3.6726	3.2452e-07
A_23_P127547	NM_004621	TRPC6	Homo sapiens transient receptor potential cation channel, subfamily C, member 6 (TRPC6), mRNA [NM_004621]	-3.6475	1.4003e-07
A_23_P58796	NM_001012761	RGMB	RGM domain family, member B	-3.5407	9.5071e-25
A_32_P219660	NM_013453	SPANXA1	SPANX family, member A2	-3.5269	6.3e-05
A_32_P775679	U22172	RAD52	DNA damage repair and recombination protein RAD52 pseudogene	-3.4942	0.0002
A_32_P143000	ENST00000261275	KIAA0574	Homo sapiens mRNA for KIAA0574 protein, partial cds. [AB011146]	-3.4248	7.2591e-10
A_23_P310460	NM_153487	MDGA1	Homo sapiens MAM domain containing glycosylphosphatidylinositol anchor 1 (MDGA1), mRNA [NM_153487]	-3.4198	7.1048e-27
A_24_P391230	NM_052954	CYYR1	Homo sapiens cysteine and tyrosine-rich 1 (CYYR1), mRNA [NM_052954]	-3.4052	4.2275e-27
A_23_P120667	NM_021219	JAM2	Homo sapiens junctional adhesion molecule 2 (JAM2), mRNA [NM_021219]	-3.4032	4.6066e-10
A_24_P331150	NM_173483	FLJ39501	Homo sapiens hypothetical protein FLJ39501 (FLJ39501), mRNA [NM_173483]	-3.3909	1.672e-08
A_23_P107963	NM_000148	FUT1	Homo sapiens fucosyltransferase 1 (galactoside 2-alpha-L-fucosyltransferase) (FUT1), mRNA [NM_000148]	-3.3817	6.7691e-07
A_23_P254165	NM_021785	RAI2	Homo sapiens retinoic acid induced 2 (RAI2), mRNA [NM_021785]	-3.3661	0
A_32_P171200	BU607658	BU607658	CDNA: FLJ22256 fis, clone HRC02860	-3.344	0.0011
A_23_P158885	AK096342	ZNF93	hypothetical protein FLJ12488	-3.3379	0
A_24_P472473	THC2744021	THC2744021	Unknown	-3.3368	4.3933e-05
A_23_P87421	BC063022	PRSS23	protease, serine, 23	-3.2735	5.9676e-16
A_23_P205746	NM_001008707	EMAPL	Echinoderm microtubule associated protein like 1	-3.2644	9.2137e-11
A_32_P128174	NM_001025266	LOC285382	Hypothetical gene supported by AK091454	-3.2629	0.0001
A_32_P24950	ENST00000330861	RASEF	RAS and EF hand domain containing [Source:RefSeq_peptide;Acc:NP_689786] [ENST00000330861]	-3.1787	3.2901e-10
A_23_P135826	AK096342	ZNF93	hypothetical protein FLJ12488	-3.1716	0
A_23_P81529	NM_002202	ISL1	Homo sapiens ISL1 transcription factor, LIM/homeodomain, (islet-1) (ISL1), mRNA [NM_002202]	-3.1685	1.129e-11
A_24_P190472	NM_003064	SLPI	Homo sapiens secretory leukocyte protease inhibitor (antileukoproteinase) (SLPI), mRNA [NM_003064]	-3.1436	1.0831e-07
A_23_P203173	NM_001558	IL10RA	Homo sapiens interleukin 10 receptor, alpha (IL10RA), mRNA [NM_001558]	-3.1432	0
A_23_P75283	NM_006744	RBP4	Homo sapiens retinol binding protein 4, plasma (RBP4), mRNA [NM_006744]	-3.116	8.8928e-16
A_32_P47265	AV724325	AV724325	Transcribed locus	-3.1144	1.9194e-13
A_32_P25631	THC2643340	THC2643340	Unknown	-3.0935	0.0001
A_23_P58419	NM_002253	KDR	Homo sapiens kinase insert domain receptor (a type III receptor tyrosine kinase) (KDR), mRNA [NM_002253]	-3.0813	1.1404e-41
A_23_P124585	AK096342	ZNF93	hypothetical protein FLJ12488	-3.0806	2.8516e-42
A_23_P118234	NM_145024	FLJ31547	Homo sapiens hypothetical protein FLJ31547 (FLJ31547), mRNA [NM_145024]	-3.0211	3.5735e-13
A_23_P101319	NM_152354	ZNF285	Homo sapiens zinc finger protein 285 (ZNF285), mRNA [NM_152354]	-3.0099	1.365e-08
A_24_P14776	BX647688	SYTL5	Synaptotagmin-like 5	-2.9986	2.0408e-09
A_23_P89780	NM_198129	LAMA3	Homo sapiens laminin, alpha 3 (LAMA3), transcript variant 1, mRNA [NM_198129]	-2.9756	9.2869e-05
A_23_P15889	NM_182511	CBLN2	Homo sapiens cerebellin 2 precursor (CBLN2), mRNA [NM_182511]	-2.9741	1.2309e-05
A_23_P85800	NM_001803	CDW52	Homo sapiens CDW52 antigen (CAMPATH-1 antigen) (CDW52), mRNA [NM_001803]	-2.9628	0
A_32_P229493	BC004287	BC004287	Homo sapiens, clone IMAGE:3618365, mRNA	-2.9591	0.0005
A_24_P71973	NM_002253	KDR	Homo sapiens kinase insert domain receptor (a type III receptor tyrosine kinase) (KDR), mRNA [NM_002253]	-2.9011	0
A_23_P17620	NM_052954	CYYR1	Homo sapiens cysteine and tyrosine-rich 1 (CYYR1), mRNA [NM_052954]	-2.8982	5.6536e-17
A_23_P18903	NM_032782	HAVCR2	Homo sapiens hepatitis A virus cellular receptor 2 (HAVCR2), mRNA [NM_032782]	-2.8908	0
A_23_P114983	NM_032588	TRIM63	Homo sapiens tripartite motif-containing 63 (TRIM63), mRNA [NM_032588]	-2.8881	5.8874e-33
A_24_P314640	NM_153487	MDGA1	Homo sapiens MAM domain containing glycosylphosphatidylinositol anchor 1 (MDGA1), mRNA [NM_153487]	-2.8698	1.5065e-39
A_32_P58201	AK021570	C9orf52	Chromosome 9 open reading frame 52	-2.8665	2.182e-23
A_23_P96302	NM_013453	SPANXA1	SPANX family, member A2	-2.862	0.0002
A_23_P69586	NM_005245	FAT	Homo sapiens FAT tumor suppressor homolog 1 (Drosophila) (FAT), mRNA [NM_005245]	-2.8275	0.0013
A_23_P119353	NM_017805	RASIP1	Homo sapiens Ras interacting protein 1 (RASIP1), mRNA [NM_017805]	-2.8164	0.0019
A_23_P124108	NM_000632	ITGAM	Homo sapiens integrin, alpha M (complement component receptor 3, alpha; also known as CD11b (p170), macrophage antigen alpha polypeptide) (ITGAM), mRNA [NM_000632]	-2.8085	3.5558e-34
A_24_P7652	NM_152780	FLJ14503	Homo sapiens hypothetical protein FLJ14503 (FLJ14503), mRNA [NM_152780]	-2.7891	4.4534e-12
A_23_P96291	NM_004988	MAGEA1	Homo sapiens melanoma antigen, family A, 1 (directs expression of antigen MZ2-E) (MAGEA1), mRNA [NM_004988]	-2.7845	5.4015e-25
A_23_P15101	NM_024780	TMC5	Homo sapiens transmembrane channel-like 5 (TMC5), mRNA [NM_024780]	-2.7685	1.2561e-29
A_32_P221352	BG943680	DYNLRB1	Dynein, light chain, roadblock-type 1	-2.7624	5.3005e-05
A_24_P245379	NM_002575	SERPINB2	Homo sapiens serine (or cysteine) proteinase inhibitor, clade B (ovalbumin), member 2 (SERPINB2), mRNA [NM_002575]	-2.7503	3.0187e-24
A_23_P121253	NM_003810	TNFSF10	Homo sapiens tumor necrosis factor (ligand) superfamily, member 10 (TNFSF10), mRNA [NM_003810]	-2.745	1.1572e-08
A_24_P923370	NM_032782	HAVCR2	Homo sapiens hepatitis A virus cellular receptor 2 (HAVCR2), mRNA [NM_032782]	-2.7177	2.8026e-45
A_24_P10953	AK096342	ZNF93	hypothetical protein FLJ12488	-2.7138	0
A_24_P55437	NM_152829	TES	Testis derived transcript (3 LIM domains)	-2.7094	1.8285e-06
A_23_P153185	ENST00000299502	SERPINB2	Plasminogen activator inhibitor 2 precursor (PAI-2) (Placental plasminogen activator inhibitor) (Monocyte Arg-serpin) (Urokinase inhibitor). [Source:Uniprot/SWISSPROT;Acc:P05120] [ENST00000299502]	-2.6932	3.343e-20
A_23_P73501	NM_032417	SPANXD	SPANX family, member A2	-2.6686	0.0012
A_23_P214330	NM_030666	SERPINB1	Homo sapiens serine (or cysteine) proteinase inhibitor, clade B (ovalbumin), member 1 (SERPINB1), mRNA [NM_030666]	-2.6602	3.2636e-06
A_32_P188186	ENST00000367711	ENST00000367711	KIAA1244 (KIAA1244), mRNA [Source:RefSeq_dna;Acc:NM_020340] [ENST00000367711]	-2.6474	1.3243e-05
A_23_P412468	NM_152780	FLJ14503	Homo sapiens hypothetical protein FLJ14503 (FLJ14503), mRNA [NM_152780]	-2.6451	1.3558e-14
A_24_P107303	NM_001558	IL10RA	Homo sapiens interleukin 10 receptor, alpha (IL10RA), mRNA [NM_001558]	-2.6359	0
A_23_P163467	NM_207380	FLJ43339	FLJ43339 protein	-2.6347	1.6463e-10
A_32_P702236	BF675806	BF675806	Transcribed locus, moderately similar to XP_498452.1 PREDICTED: hypothetical protein XP_498452 [Homo sapiens]	-2.6209	4.1472e-06
A_32_P4018	ENST00000371079	ROR1	Tyrosine-protein kinase transmembrane receptor ROR1 precursor (EC 2.7.10.1) (Neurotrophic tyrosine kinase, receptor-related 1). [Source:Uniprot/SWISSPROT;Acc:Q01973] [ENST00000371079]	-2.6186	0.0043
A_23_P1904	NM_000139	MS4A2	Homo sapiens membrane-spanning 4-domains, subfamily A, member 2 (Fc fragment of IgE, high affinity I, receptor for; beta polypeptide) (MS4A2), mRNA [NM_000139]	-2.6131	0
A_24_P174793	NM_000439	PCSK1	Homo sapiens proprotein convertase subtilisin [NM_000439]	-2.61	0.0045
A_24_P463891	AK095046	AK095046	MRNA; cDNA DKFZp686F1844 (from clone DKFZp686F1844)	-2.5873	2.535e-09
A_23_P58396	NM_016205	PDGFC	Homo sapiens platelet derived growth factor C (PDGFC), mRNA [NM_016205]	-2.5826	4.3698e-05
A_23_P85703	NM_005686	SOX13	Homo sapiens SRY (sex determining region Y)-box 13 (SOX13), mRNA [NM_005686]	-2.5672	6.9899e-08
A_24_P722155	BC029655	ST8SIA6	ST8 alpha-N-acetyl-neuraminide alpha-2,8-sialyltransferase 6	-2.5628	0.0013
A_23_P7827	NM_001010919	RP1-93H18.5	Hypothetical protein LOC441168	-2.5539	9.6162e-05
A_23_P83200	NM_152572	C9orf98	Homo sapiens chromosome 9 open reading frame 98 (C9orf98), mRNA [NM_152572]	-2.5536	6.0286e-09
A_32_P65473	ENST00000330640	ENST00000330640	KIAA1244 (KIAA1244), mRNA [Source:RefSeq_dna;Acc:NM_020340] [ENST00000330640]	-2.5503	3.6551e-05
A_23_P47665	NM_005330	HBE1	Hemoglobin, epsilon 1	-2.5424	2.9741e-06
A_24_P411561	NM_032782	HAVCR2	Homo sapiens hepatitis A virus cellular receptor 2 (HAVCR2), mRNA [NM_032782]	-2.5407	0
A_32_P154561	THC2682789	THC2682789	Unknown	-2.5376	0.0033
A_23_P83007	NM_203403	C9orf150	Chromosome 9 open reading frame 150	-2.5359	8.6413e-09
A_24_P505790	NM_001033723	ZNF704	Zinc finger protein 704	-2.5312	0.0006
A_24_P226008	NM_007283	MGLL	lysophospholipase-like	-2.5301	9.7619e-14
A_23_P103765	NM_002001	FCER1A	Homo sapiens Fc fragment of IgE, high affinity I, receptor for; alpha polypeptide (FCER1A), mRNA [NM_002001]	-2.5257	2.4554e-07
A_24_P253003	NM_004626	WNT11	Homo sapiens wingless-type MMTV integration site family, member 11 (WNT11), mRNA [NM_004626]	-2.5206	1.2984e-05
A_32_P231226	AK095046	AK095046	MRNA; cDNA DKFZp686F1844 (from clone DKFZp686F1844)	-2.4904	1.8682e-07
A_23_P60837	NM_000921	PDE3A	Homo sapiens phosphodiesterase 3A, cGMP-inhibited (PDE3A), mRNA [NM_000921]	-2.4894	7.2957e-09
A_23_P33093	NM_030965	SIAT7E	Homo sapiens sialyltransferase 7 ((alpha-N-acetylneuraminyl-2,3-beta-galactosyl-1,3)-N-acetyl galactosaminide alpha-2,6-sialyltransferase) E (SIAT7E), mRNA [NM_030965]	-2.4657	0.0001
A_32_P25889	BC036938	BC036938	Homo sapiens, clone IMAGE:5404753, mRNA	-2.4606	0.0003
A_32_P224302	NM_003436	ZNF135	Homo sapiens zinc finger protein 135 (clone pHZ-17) (ZNF135), mRNA [NM_003436]	-2.4554	0.0019
A_24_P416997	NM_145641	APOL3	Apolipoprotein L, 3	-2.4411	4.1332e-18
A_23_P392235	NM_182766	DKFZp686H1423	Homo sapiens hypothetical protein FLJ32940 (DKFZp686H1423), transcript variant 2, mRNA [NM_182766]	-2.4242	6.8371e-06
A_23_P334777	NM_170725	PGBD2	Homo sapiens piggyBac transposable element derived 2 (PGBD2), mRNA [NM_170725]	-2.4196	0
A_23_P21092	NM_001740	CALB2	Calbindin 2, 29kDa (calretinin)	-2.4184	9.438e-07
A_32_P41080	A_32_P41080	A_32_P41080	Unknown	-2.408	4.3394e-05
A_24_P396167	NM_001335	CTSW	Cathepsin W (lymphopain)	-2.4033	8.181e-16
A_24_P582889	ENST00000369750	TPBG	Trophoblast glycoprotein precursor (5T4 oncofetal trophoblast glycoprotein) (5T4 oncotrophoblast glycoprotein) (5T4 oncofetal antigen) (M6P1). [Source:Uniprot/SWISSPROT;Acc:Q13641] [ENST00000369750]	-2.4	0.0044
A_23_P147166	AF516696	CACNA2D3	Calcium channel, voltage-dependent, alpha 2/delta 3 subunit	-2.3788	0.0012
A_23_P339240	NM_014996	PLCL3	Homo sapiens phospholipase C-like 3 (PLCL3), mRNA [NM_014996]	-2.3693	0.0003
A_24_P217489	NM_000824	GLRB	Homo sapiens glycine receptor, beta (GLRB), mRNA [NM_000824]	-2.3607	3.7242e-13
A_23_P113393	NM_017413	APLN	Homo sapiens apelin, AGTRL1 ligand (APLN), mRNA [NM_017413]	-2.3538	1.5856e-11
A_24_P607645	A_24_P607645	A_24_P607645	Unknown	-2.3534	0.0005
A_23_P393880	NM_020340	KIAA1244	Homo sapiens KIAA1244 (KIAA1244), mRNA [NM_020340]	-2.3418	0.0005
A_23_P96633	NM_001031705	CXorf48	hypothetical protein FLJ20527	-2.3361	6.5246e-05
A_23_P390097	NM_152574	C9orf52	Homo sapiens chromosome 9 open reading frame 52 (C9orf52), mRNA [NM_152574]	-2.332	2.9092e-20
A_32_P83973	A_32_P83973	A_32_P83973	Unknown	-2.331	0.0006
A_23_P215744	NM_033427	CTTNBP2	Homo sapiens cortactin binding protein 2 (CTTNBP2), mRNA [NM_033427]	-2.3292	1.6742e-21
A_23_P327380	NM_003722	TP73L	Homo sapiens tumor protein p73-like (TP73L), mRNA [NM_003722]	-2.3262	0.0003
A_23_P310086	NM_152731	C6orf65	Homo sapiens chromosome 6 open reading frame 65 (C6orf65), mRNA [NM_152731]	-2.3176	2.5261e-06
A_23_P157809	NM_012212	LTB4DH	NADP dependent leukotriene b4 12-hydroxydehydrogenase	-2.3169	3.5646e-08
A_32_P196193	NM_198504	PAQR9	Progestin and adipoQ receptor family member IX	-2.312	0.0003
A_23_P110412	AK023055	FLJ12993	Hypothetical LOC441027	-2.2998	2.2195e-14
A_32_P103678	THC2729899	THC2729899	Unknown	-2.2866	7.0482e-26
A_23_P58266	NM_005980	S100P	Homo sapiens S100 calcium binding protein P (S100P), mRNA [NM_005980]	-2.2727	3.1112e-25
A_23_P158041	NM_001170	AQP7	Aquaporin 7	-2.2525	0.0015
A_32_P48279	BX117479	BX117479	Transcribed locus	-2.2445	0.0015
A_23_P205164	NM_006237	POU4F1	Homo sapiens POU domain, class 4, transcription factor 1 (POU4F1), mRNA [NM_006237]	-2.2441	6.9625e-14
A_32_P86118	NM_001010853	ACY1L2	Aminoacylase 1-like 2	-2.2384	1.5763e-14
A_32_P53524	BC092429	NTN1	Netrin 1	-2.2381	0.0005
A_23_P48350	NM_182848	CLDN10	Homo sapiens claudin 10 (CLDN10), transcript variant 1, mRNA [NM_182848]	-2.2117	9.4491e-30
A_32_P4778	THC2765857	THC2765857	Unknown	-2.2031	0.0006
A_23_P105862	NM_023037	13CDNA73	Homo sapiens hypothetical protein CG003 (13CDNA73), mRNA [NM_023037]	-2.2014	2.1778e-41
A_23_P13031	NM_001335	CTSW	Cathepsin W (lymphopain)	-2.2002	1.7307e-19
A_23_P116414	NM_007069	HRASLS3	Homo sapiens HRAS-like suppressor 3 (HRASLS3), mRNA [NM_007069]	-2.1774	2.5332e-08
A_23_P16722	NM_014689	DOCK10	hypothetical protein FLJ20220	-2.1755	1.6798e-33
A_23_P374689	NM_000817	GAD1	Homo sapiens glutamate decarboxylase 1 (brain, 67kDa) (GAD1), transcript variant GAD67, mRNA [NM_000817]	-2.1707	2.4541e-20
A_23_P214803	NM_014841	SNAP91	Homo sapiens synaptosomal-associated protein, 91kDa homolog (mouse) (SNAP91), mRNA [NM_014841]	-2.1652	0.0004
A_23_P368484	NM_207387	FLJ35696	Homo sapiens FLJ35696 protein (FLJ35696), mRNA [NM_207387]	-2.1619	1.14e-19
A_23_P62634	NM_020485	RHCE	Rh blood group, CcEe antigens	-2.1514	7.4034e-05
A_24_P59667	BC028068	JAK3	Janus kinase 3 (a protein tyrosine kinase, leukocyte)	-2.1446	2.2939e-09
A_23_P202013	NM_030751	TCF8	Homo sapiens transcription factor 8 (represses interleukin 2 expression) (TCF8), mRNA [NM_030751]	-2.1444	0.0037
A_24_P332314	NM_198947	CANP	Homo sapiens cancer-associated nucleoprotein (CANP), mRNA [NM_198947]	-2.144	0.0023
A_32_P191290	BM045853	BM045853	Transcribed locus	-2.1389	0.0019
A_23_P209578	NM_013445	GAD1	Glutamate decarboxylase 1 (brain, 67kDa)	-2.1365	2.0442e-36
A_23_P213508	NM_000439	PCSK1	Homo sapiens proprotein convertase subtilisin [NM_000439]	-2.1338	0.0006
A_23_P156861	NM_012419	RGS17	Homo sapiens regulator of G-protein signalling 17 (RGS17), mRNA [NM_012419]	-2.1258	2.1212e-10
A_24_P300302	AK096536	LOC134466	Hypothetical protein LOC134466	-2.1215	1.4427e-12
A_24_P930727	AK091677	AK091677	CDNA FLJ34358 fis, clone FEBRA2013905	-2.1204	1.5884e-05
A_24_P236091	NM_001975	ENO2	Homo sapiens enolase 2 (gamma, neuronal) (ENO2), mRNA [NM_001975]	-2.1152	2.4814e-16
A_23_P44674	NM_001311	CRIP1	Cysteine-rich protein 1 (intestinal)	-2.1092	7.398e-33
A_23_P404016	NM_153209	FLJ37300	Homo sapiens hypothetical protein FLJ37300 (FLJ37300), mRNA [NM_153209]	-2.0972	0.0016
A_23_P303548	AK097804	C20orf112	Homo sapiens cDNA FLJ40485 fis, clone TESTI2043857, moderately similar to Homo sapiens nolp mRNA. [AK097804]	-2.0903	0
A_24_P110601	A_24_P110601	A_24_P110601	Unknown	-2.0871	3.5427e-11
A_23_P117437	NM_022789	IL17E	Interleukin 25	-2.087	0.0031
A_23_P29237	NM_145641	APOL3	Apolipoprotein L, 3	-2.0835	5.9702e-14
A_32_P44831	A_32_P44831	A_32_P44831	Unknown	-2.0821	5.605e-20
A_24_P13190	NM_138961	ESAM	Homo sapiens endothelial cell adhesion molecule (ESAM), mRNA [NM_138961]	-2.0779	0
A_23_P18123	NM_014932	NLGN1	Homo sapiens neuroligin 1 (NLGN1), mRNA [NM_014932]	-2.0722	5.1471e-05
A_23_P404481	NM_001400	EDG1	Homo sapiens endothelial differentiation, sphingolipid G-protein-coupled receptor, 1 (EDG1), mRNA [NM_001400]	-2.0558	9.1214e-22
A_24_P79617	NM_014656	KIAA0040	Homo sapiens KIAA0040 gene product (KIAA0040), mRNA [NM_014656]	-2.0538	0.0003
A_23_P252928	NM_005367	MAGEA12	Melanoma antigen family A, 2	-2.0507	7.1951e-31
A_24_P929818	S73202	argininosuccinate synthetase	argininosuccinate synthetase [human, Japanese classical citrullinemia patient A82, mRNA Partial Mutant, 91 nt].	-2.0469	6.3444e-31
A_23_P30163	NM_024614	FLJ13197	Homo sapiens hypothetical protein FLJ13197 (FLJ13197), mRNA [NM_024614]	-2.026	1.7558e-06
A_32_P109203	THC2676657	THC2676657	Unknown	-2.0234	0.0032
A_23_P67980	NM_003709	KLF7	Homo sapiens Kruppel-like factor 7 (ubiquitous) (KLF7), mRNA [NM_003709]	-2.0187	0.0048
A_24_P645914	ENST00000379748	EFNA5	Ephrin-A5 precursor (EPH-related receptor tyrosine kinase ligand 7) (LERK-7) (AL-1). [Source:Uniprot/SWISSPROT;Acc:P52803] [ENST00000379748]	-2.0129	8.2435e-22
A_23_P79518	NM_000576	IL1B	Homo sapiens interleukin 1, beta (IL1B), mRNA [NM_000576]	-1.9998	0.0003
A_32_P127978	NM_001079526	IKZF2	Homo sapiens IKAROS family zinc finger 2 (Helios) (IKZF2), transcript variant 2, mRNA [NM_001079526]	-1.998	2.6905e-07
A_24_P930088	AK123264	AK123264	CDNA FLJ41270 fis, clone BRAMY2036387	-1.9956	3.7521e-12
A_23_P140190	ENST00000360329	ENST00000360329	Protein FAM30A. [Source:Uniprot/SWISSPROT;Acc:Q9NZY2] [ENST00000360329]	-1.9893	9.4127e-27
A_32_P185361	AL109784	DYRK1A	Dual-specificity tyrosine-(Y)-phosphorylation regulated kinase 1A	-1.9882	0.0001
A_23_P108932	NR_002229	RPL23AP13	Homo sapiens ribosomal protein L23a pseudogene 13 (RPL23AP13) on chromosome 2.	-1.9809	3.7674e-07
A_23_P76529	NM_000889	ITGB7	Homo sapiens integrin, beta 7 (ITGB7), mRNA [NM_000889]	-1.9808	2.4196e-21
A_24_P392201	NM_198517	TBC1D10C	TBC1 domain family, member 10C	-1.9776	1.2769e-08
A_23_P135486	NM_016633	ERAF	Homo sapiens erythroid associated factor (ERAF), mRNA [NM_016633]	-1.9772	2.6486e-08
A_23_P250347	NM_001744	CAMK4	Homo sapiens calcium/calmodulin-dependent protein kinase IV (CAMK4), mRNA [NM_001744]	-1.9765	0.0004
A_23_P256473	NM_006379	SEMA3C	Homo sapiens sema domain, immunoglobulin domain (Ig), short basic domain, secreted, (semaphorin) 3C (SEMA3C), mRNA [NM_006379]	-1.972	3.7883e-09
A_23_P147839	NM_004439	EPHA5	EPH receptor A5	-1.9705	0.004
A_32_P38445	THC2651534	THC2651534	Unknown	-1.9648	1.255e-10
A_23_P351724	NM_022648	TNS	Homo sapiens tensin (TNS), mRNA [NM_022648]	-1.9595	0.0035
A_23_P166993	NM_004441	EPHB1	Homo sapiens EPH receptor B1 (EPHB1), mRNA [NM_004441]	-1.9558	0.001
A_23_P89380	X77737	SLC4A1	Solute carrier family 4, anion exchanger, member 1 (erythrocyte membrane protein band 3, Diego blood group)	-1.9502	4.4579e-15
A_24_P938508	AK022228	AK022228	CDNA FLJ34585 fis, clone KIDNE2008758	-1.9475	0.0002
A_23_P305198	NM_003151	STAT4	Homo sapiens signal transducer and activator of transcription 4 (STAT4), mRNA [NM_003151]	-1.9466	3.1856e-08
A_23_P121885	NM_031916	ROPN1L	Homo sapiens ropporin 1-like (ROPN1L), mRNA [NM_031916]	-1.9403	4.1539e-13
A_23_P18649	CR610468	FAT4	hypothetical protein FLJ23056	-1.9395	9.4853e-24
A_24_P299137	AK090440	LOC200230	Similar to KIAA0386	-1.9378	0.0007
A_24_P308079	NM_152381	CMYA3	Cardiomyopathy associated 3	-1.9367	8.3225e-08
A_23_P412577	NM_173505	ANKRD29	Homo sapiens ankyrin repeat domain 29 (ANKRD29), mRNA [NM_173505]	-1.9345	7.7722e-07
A_23_P402319	NM_152687	FLJ33641	Homo sapiens hypothetical protein FLJ33641 (FLJ33641), mRNA [NM_152687]	-1.93	1.3346e-23
A_23_P91230	NM_003064	SLPI	Homo sapiens secretory leukocyte protease inhibitor (antileukoproteinase) (SLPI), mRNA [NM_003064]	-1.9296	1.053e-07
A_24_P362540	NM_003887	DDEF2	Homo sapiens development and differentiation enhancing factor 2 (DDEF2), mRNA [NM_003887]	-1.9214	3.0464e-11
A_24_P215407	NM_004397	DDX6	Homo sapiens DEAD (Asp-Glu-Ala-Asp) box polypeptide 6 (DDX6), mRNA [NM_004397]	-1.9211	1.3266e-18
A_23_P39154	NM_003419	ZNF345	Homo sapiens zinc finger protein 345 (ZNF345), mRNA [NM_003419]	-1.9193	1.0324e-07
A_23_P361940	NM_003874	CD84	Homo sapiens CD84 antigen (leukocyte antigen) (CD84), mRNA [NM_003874]	-1.915	3.7149e-05
A_23_P17134	NM_002371	MAL	Mal, T-cell differentiation protein	-1.911	2.676e-15
A_24_P303127	NM_152687	FLJ33641	Homo sapiens hypothetical protein FLJ33641 (FLJ33641), mRNA [NM_152687]	-1.9097	4.5719e-14
A_23_P357838	NM_145168	HSPC105	Homo sapiens NAD(P) dependent steroid dehydrogenase-like (HSPC105), mRNA [NM_145168]	-1.9082	0.0003
A_23_P1782	NM_002231	KAI1	Homo sapiens kangai 1 (suppression of tumorigenicity 6, prostate; CD82 antigen (R2 leukocyte antigen, antigen detected by monoclonal and antibody IA4)) (KAI1), mRNA [NM_002231]	-1.9077	4.2597e-05
A_24_P88763	NM_032603	LOXL3	Homo sapiens lysyl oxidase-like 3 (LOXL3), mRNA [NM_032603]	-1.9041	1.0297e-09
A_24_P95723	D50915	KIAA0125	KIAA0125 gene product	-1.9037	1.7801e-27
A_24_P848352	THC2764364	THC2764364	Unknown	-1.9034	0.0006
A_24_P923251	NM_198951	TGM2	Transglutaminase 2 (C polypeptide, protein-glutamine-gamma-glutamyltransferase)	-1.8986	2.1446e-31
A_32_P97878	THC2657587	THC2657587	Q3MWI9_9DELT (Q3MWI9) Fumarate reductase flavoprotein subunit precursor, partial (11%) [THC2657587]	-1.894	1.4013e-45
A_23_P393727	NM_201266	NRP2	Neuropilin 2	-1.8932	0.0009
A_23_P10356	NM_021777	ADAM28	ADAM metallopeptidase domain 28	-1.8928	8.0631e-42
A_23_P58117	NM_020859	ShrmL	Homo sapiens Shroom-related protein (ShrmL), mRNA [NM_020859]	-1.8907	0.0041
A_24_P135856	NM_016124	RHD	Rh blood group, D antigen	-1.8882	0.0003
A_24_P917136	THC2701686	THC2701686	Unknown	-1.8863	0.0026
A_32_P222872	A_32_P222872	A_32_P222872	Unknown	-1.8762	4.3447e-27
A_32_P113317	THC2673918	THC2673918	Unknown	-1.8751	0.0002
A_23_P129005	BC008219	KIAA1305	KIAA1305 protein	-1.8739	3.8464e-05
A_32_P85753	THC2704911	THC2704911	Unknown	-1.8728	7.3732e-07
A_23_P156907	NM_018013	FLJ10159	hypothetical protein FLJ10159	-1.8721	6.9775e-22
A_23_P300220	NM_145008	YPEL4	Homo sapiens yippee-like 4 (Drosophila) (YPEL4), mRNA [NM_145008]	-1.8717	2.2757e-06
A_24_P197537	NM_003719	PDE8B	Homo sapiens phosphodiesterase 8B (PDE8B), mRNA [NM_003719]	-1.8681	2.934e-12
A_23_P214208	NM_033181	CNR1	Cannabinoid receptor 1 (brain)	-1.8599	3.3101e-16
A_24_P297551	NM_178539	FAM19A2	Homo sapiens TAFA2 protein (TAFA2), mRNA [NM_178539]	-1.8596	1.4437e-12
A_24_P365515	NM_021784	HNF3B	Forkhead box A2	-1.8571	8.5175e-10
A_24_P257579	NM_022140	EPB41L4A	Homo sapiens erythrocyte membrane protein band 4.1 like 4A (EPB41L4A), mRNA [NM_022140]	-1.856	0.0006
A_32_P11381	THC2684461	THC2684461	Q7Z2R6_HUMAN (Q7Z2R6) MSTP132, partial (34%) [THC2684461]	-1.8529	0.0003
A_24_P362193	NM_003874	CD84	Homo sapiens CD84 antigen (leukocyte antigen) (CD84), mRNA [NM_003874]	-1.8518	5.0867e-07
A_23_P161706	THC2703042	THC2703042	AF247167 AD031 {Homo sapiens} (exp=-1; wgp=0; cg=0), partial (95%) [THC2703042]	-1.8488	1.5802e-05
A_23_P124084	NM_005576	LOXL1	Homo sapiens lysyl oxidase-like 1 (LOXL1), mRNA [NM_005576]	-1.8461	2.2385e-14
A_23_P47410	NM_138961	ESAM	Homo sapiens endothelial cell adhesion molecule (ESAM), mRNA [NM_138961]	-1.8415	1.0371e-17
A_24_P152491	ENST00000355788	ENST00000355788	Unknown	-1.8414	1.2648e-06
A_24_P84130	AK024680	NRP2	Neuropilin 2	-1.8398	8.7007e-09
A_32_P17525	THC2664860	THC2664860	Q9SI74_ARATH (Q9SI74) F23N19.12, partial (5%) [THC2664860]	-1.8387	1.261e-15
A_23_P25888	NM_001042481	FRMD6	Homo sapiens FERM domain containing 6 (FRMD6), transcript variant 1, mRNA [NM_001042481]	-1.8364	2.6875e-07
A_23_P31765	NM_006823	PKIA	Protein kinase (cAMP-dependent, catalytic) inhibitor alpha	-1.8358	3.7585e-15
A_32_P64699	ENST00000328105	ENST00000328105	Septin. [Source:Uniprot/SPTREMBL;Acc:Q5W160] [ENST00000328105]	-1.8343	0.0014
A_23_P111672	NM_152829	TES	Testis derived transcript (3 LIM domains)	-1.8333	9.547e-14
A_32_P61538	BU687083	AHCYL1	S-adenosylhomocysteine hydrolase-like 1	-1.8284	0.0007
A_32_P231463	THC2648509	THC2648509	Unknown	-1.8256	0.0004
A_23_P147423	NM_182920	ADAMTS9	Homo sapiens a disintegrin-like and metalloprotease (reprolysin type) with thrombospondin type 1 motif, 9 (ADAMTS9), transcript variant 1, mRNA [NM_182920]	-1.8256	0.0005
A_23_P21758	NM_014265	ADAM28	Homo sapiens a disintegrin and metalloproteinase domain 28 (ADAM28), transcript variant 1, mRNA [NM_014265]	-1.8251	3.0526e-15
A_23_P28927	A_23_P28927	A_23_P28927	Unknown	-1.8236	1.6295e-11
A_23_P358394	NM_015864	C6orf32	Homo sapiens chromosome 6 open reading frame 32 (C6orf32), mRNA [NM_015864]	-1.8233	5.2319e-07
A_32_P114284	NM_001079526	IKZF2	Homo sapiens IKAROS family zinc finger 2 (Helios) (IKZF2), transcript variant 2, mRNA [NM_001079526]	-1.8229	3.9542e-05
A_23_P211039	NM_006988	ADAMTS1	Homo sapiens a disintegrin-like and metalloprotease (reprolysin type) with thrombospondin type 1 motif, 1 (ADAMTS1), mRNA [NM_006988]	-1.8227	4.4706e-06
A_24_P406601	NM_014279	OLFM1	Homo sapiens olfactomedin 1 (OLFM1), transcript variant 1, mRNA [NM_014279]	-1.822	7.1262e-18
A_32_P10083	BC040293	BC040293	Clone 23555 mRNA sequence	-1.8174	0.0002
A_23_P205273	NM_015316	PPP1R13B	Homo sapiens protein phosphatase 1, regulatory (inhibitor) subunit 13B (PPP1R13B), mRNA [NM_015316]	-1.8157	4.7393e-14
A_23_P211910	NM_182943	PLOD2	Homo sapiens procollagen-lysine, 2-oxoglutarate 5-dioxygenase (lysine hydroxylase) 2 (PLOD2), transcript variant 1, mRNA [NM_182943]	-1.8101	1.7289e-19
A_24_P490746	THC2642612	THC2642612	ALU1_HUMAN (P39188) Alu subfamily J sequence contamination warning entry, partial (7%) [THC2642612]	-1.8095	0.0012
A_23_P211080	NM_207585	IFNAR2	Homo sapiens interferon (alpha, beta and omega) receptor 2 (IFNAR2), transcript variant 1, mRNA [NM_207585]	-1.805	0
A_32_P147149	AF088062	FLJ33630	Hypothetical protein LOC644873	-1.805	2.3296e-08
A_23_P29185	AB028966	KIAA1043	Homo sapiens mRNA for KIAA1043 protein, partial cds. [AB028966]	-1.7986	0.0003
A_23_P150325	NM_032021	AD031	Homo sapiens AD031 protein (AD031), mRNA [NM_032021]	-1.7952	3.9145e-23
A_32_P335921	NM_031916	ROPN1L	Homo sapiens ropporin 1-like (ROPN1L), mRNA [NM_031916]	-1.7932	1.51e-19
A_23_P164691	NM_002162	ICAM3	Homo sapiens intercellular adhesion molecule 3 (ICAM3), mRNA [NM_002162]	-1.7891	2.3313e-10
A_32_P7721	BC048264	LOC283666	Hypothetical protein LOC283666	-1.7886	0.0001
A_24_P340390	NM_182485	CPEB2	Cytoplasmic polyadenylation element binding protein 2	-1.7841	0.0002
A_32_P100830	THC2686967	THC2686967	Unknown	-1.7833	1.1299e-09
A_23_P39799	NM_032603	LOXL3	Homo sapiens lysyl oxidase-like 3 (LOXL3), mRNA [NM_032603]	-1.7827	1.5918e-09
A_32_P185140	AK094175	TPM1	Tropomyosin 1 (alpha)	-1.78	1.5615e-31
A_23_P101683	NM_001828	CLC	Homo sapiens Charcot-Leyden crystal protein (CLC), mRNA [NM_001828]	-1.7793	6.9896e-05
A_23_P500936	NM_021784	HNF3B	Forkhead box A2	-1.7791	9.8525e-08
A_32_P928190	THC2655984	THC2655984	Q28482_MACFA (Q28482) TMDC I precursor, partial (5%) [THC2655984]	-1.7777	0.0024
A_24_P269315	ENST00000380739	SERPINB1	Leukocyte elastase inhibitor (LEI) (Serpin B1) (Monocyte/neutrophil elastase inhibitor) (M/NEI) (EI). [Source:Uniprot/SWISSPROT;Acc:P30740] [ENST00000380739]	-1.7776	0.0013
A_23_P67089	NM_001024596	VN1R1	V1R-like 1	-1.7745	2.9406e-11
A_32_P780817	NM_001017417	CT45-1	Cancer/testis antigen CT45-1	-1.7717	6.6562e-07
A_23_P306730	L02932	PPARA	Peroxisome proliferative activated receptor, alpha	-1.7707	1.5948e-06
A_24_P233560	A_24_P233560	A_24_P233560	Unknown	-1.7704	4.8978e-14
A_23_P82379	NM_000722	CACNA2D1	Homo sapiens calcium channel, voltage-dependent, alpha 2/delta subunit 1 (CACNA2D1), mRNA [NM_000722]	-1.7698	4.5245e-17
A_24_P178444	XR_018617	LOC341230	PREDICTED: Homo sapiens similar to Argininosuccinate synthase (Citrulline--aspartate ligase) (LOC341230), mRNA [XR_018617]	-1.7689	4.765e-22
A_24_P367100	A_24_P367100	A_24_P367100	Unknown	-1.7597	1.1186e-16
A_23_P209669	NM_201266	NRP2	Neuropilin 2	-1.7589	0.001
A_32_P18668	NM_002867	RAB3B	Homo sapiens RAB3B, member RAS oncogene family (RAB3B), mRNA [NM_002867]	-1.7536	9.9493e-06
A_23_P393163	NM_152381	CMYA3	Cardiomyopathy associated 3	-1.7532	2.4193e-21
A_23_P62932	NM_001677	ATP1B1	Homo sapiens ATPase, Na+/K+ transporting, beta 1 polypeptide (ATP1B1), transcript variant 1, mRNA [NM_001677]	-1.7514	4.6534e-22
A_23_P69171	NM_033050	SUCNR1	Homo sapiens succinate receptor 1 (SUCNR1), mRNA [NM_033050]	-1.7502	5.7745e-29
A_24_P945283	NM_021120	DLG3	Homo sapiens discs, large homolog 3 (neuroendocrine-dlg, Drosophila) (DLG3), mRNA [NM_021120]	-1.7491	1.0163e-07
A_23_P68031	NM_003151	STAT4	Homo sapiens signal transducer and activator of transcription 4 (STAT4), mRNA [NM_003151]	-1.7481	6.4776e-07
A_24_P8350	NM_006031	PCNT2	Homo sapiens pericentrin 2 (kendrin) (PCNT2), mRNA [NM_006031]	-1.7477	0.0002
A_23_P39465	NM_004335	BST2	Bone marrow stromal cell antigen 2	-1.7458	0.0004
A_23_P342275	NM_006988	ADAMTS1	Homo sapiens a disintegrin-like and metalloprotease (reprolysin type) with thrombospondin type 1 motif, 1 (ADAMTS1), mRNA [NM_006988]	-1.7456	2.1203e-05
A_23_P501722	NM_139022	PHEMX	Homo sapiens pan-hematopoietic expression (PHEMX), transcript variant 1, mRNA [NM_139022]	-1.7399	4.4213e-05
A_23_P421011	NM_030929	KAZALD1	hypothetical protein FKSG28	-1.7377	0.0042
A_24_P267523	NM_144613	COX6B2	Homo sapiens cytochrome c oxidase subunit VIb polypeptide 2 (testis) (COX6B2), mRNA [NM_144613]	-1.737	5.1017e-10
A_24_P400172	ENST00000338358	ENST00000338358	Nuclear factor erythroid 2-related factor 2 (NF-E2-related factor 2) (NFE2-related factor 2) (Nuclear factor, erythroid derived 2, like 2) (HEBP1). [Source:Uniprot/SWISSPROT;Acc:Q16236] [ENST00000338358]	-1.7367	0.0018
A_32_P147658	THC2672583	THC2672583	MMSIX2 {Mus musculus} (exp=-1; wgp=0; cg=0), partial (5%) [THC2672583]	-1.7357	2.9405e-06
A_24_P98021	NM_003980	MAP7	Homo sapiens microtubule-associated protein 7 (MAP7), mRNA [NM_003980]	-1.7336	1.0715e-05
A_23_P26124	NM_134260	RORA	RAR-related orphan receptor A	-1.733	0.0007
A_24_P941359	AB002384	C6orf32	Homo sapiens mRNA for KIAA0386 gene, partial cds. [AB002384]	-1.732	7.3157e-07
A_32_P58215	ENST00000368054	CD84	SLAM family member 5 precursor (Signaling lymphocytic activation molecule 5) (Leukocyte differentiation antigen CD84) (CD84 antigen) (Cell surface antigen MAX.3) (Hly9-beta). [Source:Uniprot/SWISSPROT;Acc:Q9UIB8] [ENST00000368054]	-1.7311	0.0016
A_23_P118203	NM_145252	LOC124220	Homo sapiens similar to common salivary protein 1 (LOC124220), mRNA [NM_145252]	-1.7307	0.0039
A_23_P30075	NM_006095	ATP8A1	Homo sapiens ATPase, aminophospholipid transporter (APLT), Class I, type 8A, member 1 (ATP8A1), mRNA [NM_006095]	-1.7303	1.584e-05
A_23_P215009	AB002384	C6orf32	Homo sapiens mRNA for KIAA0386 gene, partial cds. [AB002384]	-1.7278	9.6816e-09
A_23_P219161	NM_006334	OLFM1	olfactomedin related ER localized protein	-1.7265	4.6683e-08
A_23_P67367	NM_014475	DHDH	Homo sapiens dihydrodiol dehydrogenase (dimeric) (DHDH), mRNA [NM_014475]	-1.7227	0.0034
A_32_P23125	NR_001558	C20orf56	Homo sapiens chromosome 20 open reading frame 56 (C20orf56) on chromosome 20.	-1.7212	0.0044
A_24_P330303	NM_001042481	FRMD6	Homo sapiens FERM domain containing 6 (FRMD6), transcript variant 1, mRNA [NM_001042481]	-1.7181	1.8358e-07
A_23_P28307	NP1165618	NP1165618	GB|AL832534.1|AL832534.1 Homo sapiens mRNA; cDNA DKFZp547I2016 (from clone DKFZp547I2016) [NP1165618]	-1.7165	2.7389e-13
A_23_P100056	NM_194272	RBPMS2	RNA binding protein with multiple splicing 2	-1.7157	2.563e-18
A_23_P163475	NM_207380	FLJ43339	FLJ43339 protein	-1.7151	3.8098e-05
A_23_P201711	NM_014624	S100A6	S100 calcium binding protein A6 (calcyclin)	-1.7096	4.8396e-20
A_23_P502413	NM_002974	SERPINB4	Serpin peptidase inhibitor, clade B (ovalbumin), member 4	-1.7095	8.0057e-07
A_24_P101800	ENST00000375672	ENST00000375672	Uncharacterized protein C20orf112. [Source:Uniprot/SWISSPROT;Acc:Q96MY1] [ENST00000375672]	-1.707	1.1285e-06
A_23_P420831	NM_052828	TRIM10	Tripartite motif-containing 10	-1.7069	6.0459e-12
A_32_P100683	AK092338	RP3-477H23.1	KIAA1043 protein	-1.704	0.0036
A_24_P914922	BU625522	BU625522	CDNA FLJ12540 fis, clone NT2RM4000425	-1.7018	2.5689e-09
A_23_P347070	NM_018440	PAG	Homo sapiens phosphoprotein associated with glycosphingolipid-enriched microdomains (PAG), mRNA [NM_018440]	-1.7017	6.8043e-05
A_23_P379071	NM_145032	FBXL13	Homo sapiens F-box and leucine-rich repeat protein 13 (FBXL13), mRNA [NM_145032]	-1.6939	0.0004
A_32_P222684	ENST00000261364	PRDM6	PR domain zinc finger protein 6 (PR domain-containing protein 6) (Fragment). [Source:Uniprot/SWISSPROT;Acc:Q9NQX0] [ENST00000261364]	-1.6892	3.1113e-16
A_23_P94230	NM_015364	LY96	Homo sapiens lymphocyte antigen 96 (LY96), mRNA [NM_015364]	-1.6879	1.6586e-32
A_23_P153571	NM_001002915	IGFL2	Insulin growth factor-like family member 2	-1.6868	6.1014e-06
A_23_P98671	AB029488	C11orf21	Homo sapiens C11orf21 mRNA, complete cds. [AB029488]	-1.6843	3.2683e-07
A_32_P82530	A_32_P82530	A_32_P82530	Unknown	-1.6832	8.5171e-06
A_24_P929388	NM_138390	LOC92691	Homo sapiens hypothetical protein BC008604 (LOC92691), mRNA [NM_138390]	-1.6811	0.0005
A_23_P108743	NM_152381	CMYA3	Cardiomyopathy associated 3	-1.6809	5.9703e-16
A_23_P161563	NM_022337	RAB38	Homo sapiens RAB38, member RAS oncogene family (RAB38), mRNA [NM_022337]	-1.6808	4.1329e-10
A_24_P136484	AK090397	HNRPAB	Heterogeneous nuclear ribonucleoprotein A/B	-1.6801	3.1284e-12
A_32_P194891	THC2666687	THC2666687	ALU1_HUMAN (P39188) Alu subfamily J sequence contamination warning entry, partial (4%) [THC2666687]	-1.6792	0.0018
A_24_P650425	THC2674406	THC2674406	PPU38804 {Porphyra purpurea} (exp=-1; wgp=0; cg=1), partial (5%) [THC2674406]	-1.6769	3.5166e-05
A_23_P428287	NM_005497	GJA7	Homo sapiens gap junction protein, alpha 7, 45kDa (connexin 45) (GJA7), mRNA [NM_005497]	-1.6768	0.001
A_23_P141688	NM_006868	RAB31	Homo sapiens RAB31, member RAS oncogene family (RAB31), mRNA [NM_006868]	-1.6741	0.0001
A_24_P941773	NM_014033	DKFZP586A0522	Homo sapiens DKFZP586A0522 protein (DKFZP586A0522), mRNA [NM_014033]	-1.6731	0.003
A_32_P61684	NM_018440	PAG	Homo sapiens phosphoprotein associated with glycosphingolipid-enriched microdomains (PAG), mRNA [NM_018440]	-1.6646	1.0457e-05
A_23_P211643	NM_005036	PPARA	Homo sapiens peroxisome proliferative activated receptor, alpha (PPARA), transcript variant 5, mRNA [NM_005036]	-1.6645	4.9947e-11
A_23_P167096	NM_005429	VEGFC	Homo sapiens vascular endothelial growth factor C (VEGFC), mRNA [NM_005429]	-1.6642	8.328e-10
A_24_P33055	A_24_P33055	A_24_P33055	Unknown	-1.6629	1.0344e-20
A_32_P127019	THC2701088	THC2701088	Unknown	-1.6625	7.0893e-08
A_23_P43164	NM_015170	SULF1	Homo sapiens sulfatase 1 (SULF1), mRNA [NM_015170]	-1.6605	0.0011
A_24_P857624	BC041417	BC041417	CDNA clone IMAGE:5286005	-1.6601	2.3106e-08
A_24_P899637	AA203154	ILKAP	Integrin-linked kinase-associated serine/threonine phosphatase 2C	-1.6589	1.1076e-24
A_23_P353014	NM_172364	CACNA2D4	Homo sapiens calcium channel, voltage-dependent, alpha 2/delta subunit 4 (CACNA2D4), transcript variant 1, mRNA [NM_172364]	-1.6586	0.0002
A_24_P256404	AK093202	LOC440570	CDNA FLJ35883 fis, clone TESTI2008929	-1.658	0.0031
A_23_P411851	NM_152592	C14orf49	Homo sapiens chromosome 14 open reading frame 49 (C14orf49), mRNA [NM_152592]	-1.6574	2.0464e-06
A_23_P410965	NM_020888	KIAA1522	KIAA1522 protein	-1.6551	6.6248e-22
A_32_P86763	NM_004613	TGM2	Homo sapiens transglutaminase 2 (C polypeptide, protein-glutamine-gamma-glutamyltransferase) (TGM2), transcript variant 1, mRNA [NM_004613]	-1.6549	1.234e-08
A_23_P166400	NM_001007279	RRP22	RAS-related on chromosome 22	-1.6549	0.0025
A_32_P35031	A_32_P35031	A_32_P35031	Unknown	-1.652	5.8138e-11
A_23_P33759	NM_004753	DHRS3	Homo sapiens dehydrogenase/reductase (SDR family) member 3 (DHRS3), mRNA [NM_004753]	-1.6511	4.8643e-14
A_23_P414654	NM_175738	RAB37	Homo sapiens RAB37, member RAS oncogene family (RAB37), mRNA [NM_175738]	-1.6469	0.0013
A_32_P115840	ENST00000370306	ENST00000370306	Gamma-aminobutyric-acid receptor subunit theta precursor (GABA(A) receptor subunit theta). [Source:Uniprot/SWISSPROT;Acc:Q9UN88] [ENST00000370306]	-1.6451	0.0004
A_23_P32500	NM_015136	STAB1	Homo sapiens stabilin 1 (STAB1), mRNA [NM_015136]	-1.645	0.0003
A_23_P408285	NM_153026	PRICKLE1	Homo sapiens prickle-like 1 (Drosophila) (PRICKLE1), mRNA [NM_153026]	-1.6375	1.3836e-12
A_24_P334248	NM_014996	PLCL3	Homo sapiens phospholipase C-like 3 (PLCL3), mRNA [NM_014996]	-1.6375	3.0697e-09
A_23_P45133	NM_172212	CSF1	Colony stimulating factor 1 (macrophage)	-1.637	0.0022
A_23_P345650	NM_015691	KIAA1280	Homo sapiens KIAA1280 protein (KIAA1280), mRNA [NM_015691]	-1.6367	0.0001
A_24_P932308	AK075438	COQ9	hypothetical protein DKFZp434K046	-1.6354	3.4927e-06
A_24_P703674	AK023907	PHACTR4	hypothetical protein FLJ13171	-1.6353	0.0029
A_23_P134366	NM_004956	ETV1	Homo sapiens ets variant gene 1 (ETV1), mRNA [NM_004956]	-1.6351	0.0039
A_23_P31921	NM_000050	ASS	Argininosuccinate synthetase	-1.6345	1.1962e-10
A_24_P417036	NM_005036	PPARA	Homo sapiens peroxisome proliferative activated receptor, alpha (PPARA), transcript variant 5, mRNA [NM_005036]	-1.632	1.1516e-19
A_32_P42705	BC017721	BC017721	Homo sapiens, clone IMAGE:4429392	-1.6296	0.0032
A_32_P51119	NM_152709	STOX1	Storkhead box 1	-1.6283	3.2225e-05
A_23_P35066	NM_015976	SNX7	Homo sapiens sorting nexin 7 (SNX7), transcript variant 1, mRNA [NM_015976]	-1.6257	5.8397e-15
A_23_P258410	NM_004625	WNT7A	Homo sapiens wingless-type MMTV integration site family, member 7A (WNT7A), mRNA [NM_004625]	-1.6256	0.001
A_24_P236799	NM_006868	RAB31	Homo sapiens RAB31, member RAS oncogene family (RAB31), mRNA [NM_006868]	-1.6216	0.0002
A_23_P333683	NM_178822	IGSF10	Homo sapiens immunoglobulin superfamily, member 10 (IGSF10), mRNA [NM_178822]	-1.6213	1.0619e-17
A_23_P425197	NM_144701	IL23R	Homo sapiens interleukin 23 receptor (IL23R), mRNA [NM_144701]	-1.6194	3.6364e-05
A_23_P110253	NM_000222	KIT	Homo sapiens v-kit Hardy-Zuckerman 4 feline sarcoma viral oncogene homolog (KIT), mRNA [NM_000222]	-1.6179	0.0003
A_24_P696924	BC022398	MAP3K8	Mitogen-activated protein kinase kinase kinase 8	-1.6141	0.0038
A_23_P87150	NM_004811	LPXN	Homo sapiens leupaxin (LPXN), mRNA [NM_004811]	-1.6091	3.5338e-05
A_24_P262201	NM_001017389	SULT1A4	Sulfotransferase family, cytosolic, 1A, phenol-preferring, member 4	-1.6074	6.1591e-07
A_23_P29830	NM_170662	CBLB	Homo sapiens Cas-Br-M (murine) ecotropic retroviral transforming sequence b (CBLB), mRNA [NM_170662]	-1.6025	0.0002
A_23_P129458	NM_145168	HSPC105	Homo sapiens NAD(P) dependent steroid dehydrogenase-like (HSPC105), mRNA [NM_145168]	-1.6002	2.5278e-10
A_23_P203115	NM_032780	TMEM25	Homo sapiens transmembrane protein 25 (TMEM25), mRNA [NM_032780]	-1.598	6.782e-07
A_32_P599	A_32_P599	A_32_P599	Unknown	-1.5979	1.0421e-09
A_32_P180825	BC029107	FMN1	Formin 1	-1.5939	3.9027e-07
A_23_P415611	NM_139173	LOC150159	Homo sapiens CG10806-like (LOC150159), mRNA [NM_139173]	-1.5914	1.445e-09
A_24_P358606	A_24_P358606	A_24_P358606	Unknown	-1.5908	1.0368e-15
A_24_P306814	A_24_P306814	A_24_P306814	Unknown	-1.5903	8.0586e-10
A_23_P422831	NM_004816	C9orf61	Homo sapiens chromosome 9 open reading frame 61 (C9orf61), mRNA [NM_004816]	-1.5863	7.0213e-17
A_23_P210577	NM_080829	C20orf175	Homo sapiens chromosome 20 open reading frame 175 (C20orf175), mRNA [NM_080829]	-1.5849	1.1442e-17
A_32_P78491	NM_004956	ETV1	Homo sapiens ets variant gene 1 (ETV1), mRNA [NM_004956]	-1.5833	0.0002
A_24_P900555	XR_019510	LOC652810	PREDICTED: Homo sapiens similar to Argininosuccinate synthase (Citrulline--aspartate ligase) (LOC652810), mRNA [XR_019510]	-1.583	6.476e-14
A_23_P73413	NM_052832	SLC26A7	Homo sapiens solute carrier family 26, member 7 (SLC26A7), transcript variant 1, mRNA [NM_052832]	-1.5802	5.6328e-07
A_23_P6596	NM_005524	HES1	Homo sapiens hairy and enhancer of split 1, (Drosophila) (HES1), mRNA [NM_005524]	-1.5795	3.97e-11
A_24_P892494	AK058104	LOC285548	Hypothetical protein LOC285548	-1.5787	0.0004
A_23_P43810	NM_206943	LTBP1	Homo sapiens latent transforming growth factor beta binding protein 1 (LTBP1), transcript variant 1, mRNA [NM_206943]	-1.5777	8.6939e-06
A_23_P208788	NM_033520	C19orf33	immortalization-upregulated protein	-1.5776	0.0023
A_24_P867702	A_24_P867702	A_24_P867702	Unknown	-1.5726	0.0001
A_23_P435477	NM_001077263	TMPRSS13	Homo sapiens transmembrane protease, serine 13 (TMPRSS13), mRNA [NM_001077263]	-1.5721	0.0026
A_32_P53107	CR609342	LOC646848	Hypothetical protein LOC646848	-1.569	0.0001
A_32_P136477	A_32_P136477	A_32_P136477	Unknown	-1.5689	6.503e-10
A_23_P17998	NM_005524	HES1	Homo sapiens hairy and enhancer of split 1, (Drosophila) (HES1), mRNA [NM_005524]	-1.5675	5.426e-11
A_23_P52676	NM_053054	CATSPER1	Homo sapiens cation channel, sperm associated 1 (CATSPER1), mRNA [NM_053054]	-1.5663	2.5364e-06
A_24_P23327	AA585242	AA585242	LTH022 HTCDL1 Homo sapiens cDNA 5'/3', mRNA sequence.	-1.5655	8.7273e-16
A_24_P265832	NM_033050	SUCNR1	Homo sapiens succinate receptor 1 (SUCNR1), mRNA [NM_033050]	-1.5627	1.0406e-13
A_23_P388168	NM_002867	RAB3B	Homo sapiens RAB3B, member RAS oncogene family (RAB3B), mRNA [NM_002867]	-1.5594	2.376e-06
A_24_P479510	ENST00000361080	SLC44A1	Choline transporter-like protein 1 (Solute carrier family 44 member 1) (CD92 antigen) (CDw92). [Source:Uniprot/SWISSPROT;Acc:Q8WWI5] [ENST00000361080]	-1.5573	6.9074e-07
A_32_P78488	A_32_P78488	A_32_P78488	Unknown	-1.5539	4.9944e-11
A_23_P111995	NM_002318	LOXL2	Homo sapiens lysyl oxidase-like 2 (LOXL2), mRNA [NM_002318]	-1.5519	1.6848e-08
A_23_P40866	NM_015642	ZBTB20	Homo sapiens zinc finger and BTB domain containing 20 (ZBTB20), mRNA [NM_015642]	-1.5509	5.8448e-14
A_23_P89799	NM_006111	ACAA2	Homo sapiens acetyl-Coenzyme A acyltransferase 2 (mitochondrial 3-oxoacyl-Coenzyme A thiolase) (ACAA2), nuclear gene encoding mitochondrial protein, mRNA [NM_006111]	-1.5503	2.8541e-11
A_23_P16915	NM_012413	QPCT	Homo sapiens glutaminyl-peptide cyclotransferase (glutaminyl cyclase) (QPCT), mRNA [NM_012413]	-1.5493	9.2783e-07
A_32_P100109	ENST00000380064	ENST00000380064	RalBP1-associated Eps domain-containing protein 2 (RalBP1-interacting protein 2) (Partner of RalBP1). [Source:Uniprot/SWISSPROT;Acc:Q8NFH8] [ENST00000380064]	-1.5483	1.2135e-05
A_32_P229818	AK022044	PTPRG	Protein tyrosine phosphatase, receptor type, G	-1.5471	9.0318e-11
A_32_P88177	AA693701	C11orf61	hypothetical protein FLJ23342	-1.5466	0.0001
A_23_P154065	NM_006000	TUBA1	Homo sapiens tubulin, alpha 1 (testis specific) (TUBA1), mRNA [NM_006000]	-1.5444	4.8687e-06
A_24_P673333	NM_016124	RHD	Rh blood group, D antigen	-1.5443	0.0004
A_23_P434212	NM_177529	SULT1A1	Sulfotransferase family, cytosolic, 1A, phenol-preferring, member 1	-1.5426	1.4163e-05
A_23_P347048	NM_030791	SGPP1	Homo sapiens sphingosine-1-phosphate phosphatase 1 (SGPP1), mRNA [NM_030791]	-1.5425	6.6146e-26
A_32_P70073	THC2747796	THC2747796	Unknown	-1.5398	5.7301e-10
A_24_P175435	NM_014580	SLC2A8	Homo sapiens solute carrier family 2, (facilitated glucose transporter) member 8 (SLC2A8), mRNA [NM_014580]	-1.5398	5.6782e-05
A_23_P73972	NM_015696	GPX7	Homo sapiens glutathione peroxidase 7 (GPX7), mRNA [NM_015696]	-1.5392	3.2999e-07
A_23_P8834	NM_001979	EPHX2	Homo sapiens epoxide hydrolase 2, cytoplasmic (EPHX2), mRNA [NM_001979]	-1.5391	1.1537e-08
A_23_P160618	NM_003975	SH2D2A	Homo sapiens SH2 domain protein 2A (SH2D2A), mRNA [NM_003975]	-1.5388	3.1822e-06
A_23_P139104	THC2611974	THC2611974	AY250221 nogo receptor-like 3 {Homo sapiens} (exp=-1; wgp=0; cg=0), partial (12%) [THC2611974]	-1.5384	3.621e-07
A_23_P50946	NM_005855	RAMP1	Homo sapiens receptor (calcitonin) activity modifying protein 1 (RAMP1), mRNA [NM_005855]	-1.5373	1.043e-07
A_24_P418816	NM_015696	GPX7	Homo sapiens glutathione peroxidase 7 (GPX7), mRNA [NM_015696]	-1.5371	0.0002
A_24_P762886	AB007954	KIAA0485	KIAA0485 protein	-1.5361	0.002
A_24_P410363	NM_022051	EGLN1	Homo sapiens egl nine homolog 1 (C. elegans) (EGLN1), mRNA [NM_022051]	-1.5354	0.0006
A_23_P43649	X92493	PIP5K1B	Phosphatidylinositol-4-phosphate 5-kinase, type I, beta	-1.5347	1.3866e-08
A_23_P40088	NM_003887	DDEF2	Homo sapiens development and differentiation enhancing factor 2 (DDEF2), mRNA [NM_003887]	-1.5334	1.2605e-05
A_32_P113380	THC2677659	THC2677659	Unknown	-1.5333	4.8369e-06
A_24_P170983	NM_194312	LOC339768	Hypothetical protein LOC339768	-1.5332	5.5218e-07
A_23_P114879	NM_015888	HOOK1	Homo sapiens hook homolog 1 (Drosophila) (HOOK1), mRNA [NM_015888]	-1.5332	1.0656e-05
A_23_P96965	NM_030786	SYNCOILIN	Homo sapiens intermediate filament protein syncoilin (SYNCOILIN), mRNA [NM_030786]	-1.5303	2.3871e-20
A_24_P357936	ENST00000308894	ENST00000308894	Homo sapiens HSPC324 mRNA, partial cds. [AF161442]	-1.5302	1.4481e-10
A_24_P316059	XR_019199	LOC441768	PREDICTED: Homo sapiens similar to RAB31, member RAS oncogene family (LOC441768), mRNA [XR_019199]	-1.5282	0.0002
A_23_P364837	NM_015378	VPS13D	hypothetical protein FLJ10619	-1.5273	0.0004
A_23_P58706	BC128163	BC128163	Homo sapiens serine protease inhibitor, mRNA (cDNA clone MGC:149259 IMAGE:40113027), complete cds. [BC128163]	-1.5269	0.0021
A_23_P31177	NM_018295	FLJ11000	Homo sapiens hypothetical protein FLJ11000 (FLJ11000), mRNA [NM_018295]	-1.5242	2.4482e-07
A_32_P83784	NM_015230	CENTD1	Homo sapiens centaurin, delta 1 (CENTD1), transcript variant 1, mRNA [NM_015230]	-1.5232	0.0044
A_24_P823011	AJ009817	AMMECR1	Alport syndrome, mental retardation, midface hypoplasia and elliptocytosis chromosomal region, gene 1	-1.5213	9.4828e-11
A_24_P359322	ENST00000382378	ENST00000382378	C21orf49 protein. [Source:Uniprot/SPTREMBL;Acc:Q17RA5] [ENST00000382378]	-1.5198	0.0001
A_32_P136450	THC2656784	THC2656784	AF220206 Nedd4 WW domain-binding protein 2 {Mus musculus} (exp=-1; wgp=0; cg=0), partial (52%) [THC2656784]	-1.5193	1.7272e-05
A_23_P25060	AK023831	PITPNM2	hypothetical protein FLJ13769	-1.5176	0.0005
A_32_P20703	AK026418	PDE4DIP	Phosphodiesterase 4D interacting protein (myomegalin)	-1.5165	4.0026e-20
A_24_P25452	BC020966	ENTPD5	Homo sapiens ectonucleoside triphosphate diphosphohydrolase 5, mRNA (cDNA clone IMAGE:3847878), with apparent retained intron.	-1.5162	6.9704e-12
A_24_P892353	AK022892	ZBED4	KIAA0637 gene product	-1.5152	0.003
A_24_P529786	AK091744	AK091744	CDNA FLJ34425 fis, clone HHDPC2008297	-1.5148	1.8359e-07
A_23_P103110	NM_012323	MAFF	Homo sapiens v-maf musculoaponeurotic fibrosarcoma oncogene homolog F (avian) (MAFF), transcript variant 1, mRNA [NM_012323]	-1.5142	2.8868e-06
A_23_P259462	AL831853	FRAS1	hypothetical protein FLJ22031	-1.5131	4.6213e-06
A_32_P139708	THC2664742	THC2664742	Unknown	-1.5124	1.4664e-06
A_24_P938293	NM_005524	HES1	Homo sapiens hairy and enhancer of split 1, (Drosophila) (HES1), mRNA [NM_005524]	-1.5119	8.5571e-05
A_23_P7719	A_23_P7719	A_23_P7719	Unknown	-1.5116	0.0021
A_24_P513262	AK026485	SEC24D	SEC24 related gene family, member D (S. cerevisiae)	-1.51	0.0014
A_32_P453321	NM_001004307	MGC33556	Hypothetical LOC339541	-1.5095	2.7691e-13
A_23_P104012	ENST00000351050	GNAT2	Guanine nucleotide-binding protein G(t), alpha-2 subunit (Transducin alpha-2 chain). [Source:Uniprot/SWISSPROT;Acc:P19087] [ENST00000351050]	-1.5082	0.0001
A_24_P570049	NM_005036	PPARA	Homo sapiens peroxisome proliferative activated receptor, alpha (PPARA), transcript variant 5, mRNA [NM_005036]	-1.5079	2.3402e-08
A_24_P381441	NM_018640	LMO3	neuronal specific transcription factor DAT1	-1.5064	7.7712e-05
A_23_P31188	AK091818	GIMAP1	Homo sapiens cDNA FLJ34499 fis, clone HLUNG2005230, weakly similar to AIG1 PROTEIN [AK091818]	-1.5052	0.0034
A_24_P234871	A_24_P234871	A_24_P234871	Unknown	-1.5051	4.7844e-09
A_32_P162095	THC2673084	THC2673084	Unknown	-1.5041	0.0003
A_24_P50801	NM_201264	NRP2	Neuropilin 2	-1.502	0.0001
A_32_P162076	CR749652	HP1BP3	HP1-BP74	-1.5003	9.3151e-16
A_24_P101742	A_24_P101742	A_24_P101742	Unknown	-1.4991	6.6098e-14
A_23_P169437	NM_005564	LCN2	Homo sapiens lipocalin 2 (oncogene 24p3) (LCN2), mRNA [NM_005564]	-1.4985	1.7042e-08
A_23_P39840	NM_006634	VAMP5	Homo sapiens vesicle-associated membrane protein 5 (myobrevin) (VAMP5), mRNA [NM_006634]	-1.4956	1.0293e-08
A_24_P244944	NM_018349	MCTP2	Homo sapiens multiple C2-domains with two transmembrane regions 2 (MCTP2), mRNA [NM_018349]	-1.4949	3.6873e-05
A_24_P913132	BC008402	TAS2R5	Taste receptor, type 2, member 5	-1.4949	0.0038
A_24_P933319	ENST00000371655	RAB3B	Ras-related protein Rab-3B. [Source:Uniprot/SWISSPROT;Acc:P20337] [ENST00000371655]	-1.4929	1.1363e-05
A_24_P74731	NM_021120	DLG3	Homo sapiens discs, large homolog 3 (neuroendocrine-dlg, Drosophila) (DLG3), mRNA [NM_021120]	-1.4929	0.0011
A_23_P83028	NM_021111	RECK	Homo sapiens reversion-inducing-cysteine-rich protein with kazal motifs (RECK), mRNA [NM_021111]	-1.4922	4.2365e-29
A_23_P106773	NM_177528	SULT1A2	Sulfotransferase family, cytosolic, 1A, phenol-preferring, member 2	-1.4914	0.0011
A_23_P114903	NM_002155	HSPA6	Homo sapiens heat shock 70kDa protein 6 (HSP70B') (HSPA6), mRNA [NM_002155]	-1.4904	2.304e-10
A_23_P125067	NM_000806	GABRA1	Homo sapiens gamma-aminobutyric acid (GABA) A receptor, alpha 1 (GABRA1), mRNA [NM_000806]	-1.4896	7.2703e-13
A_23_P391238	AF426262	MCM3AP	MCM3 minichromosome maintenance deficient 3 (S. cerevisiae) associated protein	-1.4895	1.5036e-15
A_32_P3742	ENST00000382004	RFX3	Transcription factor RFX3. [Source:Uniprot/SWISSPROT;Acc:P48380] [ENST00000382004]	-1.488	1.4735e-08
A_23_P146783	NM_004543	NEB	Homo sapiens nebulin (NEB), mRNA [NM_004543]	-1.4862	2.405e-06
A_23_P125451	NM_002838	PTPRC	Protein tyrosine phosphatase, receptor type, C	-1.4853	0.002
A_23_P144521	NM_014243	ADAMTS3	Homo sapiens a disintegrin-like and metalloprotease (reprolysin type) with thrombospondin type 1 motif, 3 (ADAMTS3), mRNA [NM_014243]	-1.4843	4.275e-09
A_23_P415021	NM_014033	DKFZP586A0522	Homo sapiens DKFZP586A0522 protein (DKFZP586A0522), mRNA [NM_014033]	-1.4834	1.2585e-05
A_23_P406385	NM_153350	FBXL16	Homo sapiens F-box and leucine-rich repeat protein 16 (FBXL16), mRNA [NM_153350]	-1.4828	7.9002e-06
A_23_P37702	NM_003294	TPSB1	Tryptase alpha/beta 1	-1.4806	0.0003
A_23_P34804	NM_002529	NTRK1	Neurotrophic tyrosine kinase, receptor, type 1	-1.479	1.6087e-12
A_24_P933675	ENST00000380749	ENST00000380749	Nonhistone chromosomal protein HMG-14 (High-mobility group nucleosome- binding domain-containing protein 1). [Source:Uniprot/SWISSPROT;Acc:P05114] [ENST00000380749]	-1.4774	3.8246e-09
A_32_P465742	NM_003558	PIP5K1B	Homo sapiens phosphatidylinositol-4-phosphate 5-kinase, type I, beta (PIP5K1B), mRNA [NM_003558]	-1.4772	3.7239e-12
A_23_P101013	NM_007267	EVER1	Homo sapiens epidermodysplasia verruciformis 1 (EVER1), mRNA [NM_007267]	-1.4759	1.4581e-09
A_23_P57277	NM_020152	C21orf7	Homo sapiens chromosome 21 open reading frame 7 (C21orf7), mRNA [NM_020152]	-1.4736	2.6667e-09
A_32_P161762	NM_004348	RUNX2	Homo sapiens runt-related transcription factor 2 (RUNX2), mRNA [NM_004348]	-1.4736	0.0007
A_23_P59960	NM_031461	LOC83690	Homo sapiens CocoaCrisp (LOC83690), mRNA [NM_031461]	-1.4733	1.5386e-05
A_24_P196878	AF289567	C9orf164	Chromosome 9 open reading frame 164	-1.4733	0.0009
A_24_P100535	NM_181519	SYT15	chr10 synaptotagmin	-1.4727	5.4011e-07
A_32_P71675	ENST00000378266	LOC388588	Homo sapiens, clone IMAGE:5162922, mRNA. [BC035379]	-1.4725	2.8393e-06
A_24_P322867	NM_004420	DUSP8	Dual specificity phosphatase 8	-1.4724	0.0029
A_23_P255376	NM_017918	FLJ20647	Homo sapiens hypothetical protein FLJ20647 (FLJ20647), mRNA [NM_017918]	-1.4722	2.95e-28
A_23_P55632	NM_006919	SERPINB3	Serpin peptidase inhibitor, clade B (ovalbumin), member 3	-1.472	1.3839e-06
A_23_P8961	NM_000880	IL7	Homo sapiens interleukin 7 (IL7), mRNA [NM_000880]	-1.4707	1.8199e-14
A_23_P149345	NM_015967	PTPN22	Homo sapiens protein tyrosine phosphatase, non-receptor type 22 (lymphoid) (PTPN22), transcript variant 1, mRNA [NM_015967]	-1.4705	2.8213e-11
A_23_P41789	NM_001017372	SLC27A6	VLCS-H1 protein	-1.4703	8.5833e-10
A_24_P140405	NM_014243	ADAMTS3	Homo sapiens a disintegrin-like and metalloprotease (reprolysin type) with thrombospondin type 1 motif, 3 (ADAMTS3), mRNA [NM_014243]	-1.4699	3.6699e-22
A_24_P156113	NM_014601	EHD2	Homo sapiens EH-domain containing 2 (EHD2), mRNA [NM_014601]	-1.4699	0.0012
A_23_P314805	NM_152487	FLJ31842	Homo sapiens hypothetical protein FLJ31842 (FLJ31842), mRNA [NM_152487]	-1.4698	4.3933e-08
A_23_P7882	BC022217	C6orf85	hypothetical protein FLJ22174	-1.4694	0.0004
A_24_P811704	NM_003622	PPFIBP1	Homo sapiens PTPRF interacting protein, binding protein 1 (liprin beta 1) (PPFIBP1), transcript variant 1, mRNA [NM_003622]	-1.4684	1.1716e-09
A_23_P106042	NM_001037288	CMTM5	CKLF-like MARVEL transmembrane domain containing 5	-1.4679	2.7796e-05
A_32_P176819	NR_002174	CMAH	Homo sapiens cytidine monophosphate-N-acetylneuraminic acid hydroxylase (CMP-N-acetylneuraminate monooxygenase) (CMAH) on chromosome 6.	-1.4667	3.1592e-06
A_23_P102884	NM_203446	SYNJ1	Homo sapiens synaptojanin 1 (SYNJ1), transcript variant 2, mRNA [NM_203446]	-1.466	2.5087e-08
A_24_P54390	NM_170672	RASGRP3	Homo sapiens RAS guanyl releasing protein 3 (calcium and DAG-regulated) (RASGRP3), mRNA [NM_170672]	-1.4646	6.4572e-09
A_23_P121716	NM_005139	ANXA3	Homo sapiens annexin A3 (ANXA3), mRNA [NM_005139]	-1.464	0.0002
A_32_P146635	CR603982	CR603982	MRNA; cDNA DKFZp313B1017 (from clone DKFZp313B1017)	-1.4638	2.787e-06
A_23_P374695	NM_000459	TEK	Homo sapiens TEK tyrosine kinase, endothelial (venous malformations, multiple cutaneous and mucosal) (TEK), mRNA [NM_000459]	-1.4637	1.4221e-15
A_23_P85682	NM_005595	NFIA	Homo sapiens nuclear factor I/A (NFIA), mRNA [NM_005595]	-1.461	0.0011
A_24_P607904	AK026826	ITGA9	Integrin, alpha 9	-1.4588	1.393e-06
A_24_P170234	NM_198085	CADPS2	Ca2+-dependent activator protein for secretion 2	-1.4582	5.4358e-06
A_23_P19102	AK021777	GALNT10	hypothetical protein FLJ11715	-1.4578	4.4519e-06
A_32_P35486	THC2679528	THC2679528	Unknown	-1.4569	7.2513e-06
A_23_P127565	NM_178834	LOC143903	Homo sapiens layilin (LOC143903), mRNA [NM_178834]	-1.4531	8.4293e-08
A_23_P89550	NM_033004	NALP1	death effector filament-forming Ced-4-like apoptosis protein	-1.4521	1.1642e-05
A_23_P364504	ENST00000357303	ENST00000357303	CDNA FLJ37034 fis, clone BRACE2011478 (Hypothetical protein FLJ37034). [Source:Uniprot/SPTREMBL;Acc:Q8N9J7] [ENST00000357303]	-1.4517	0.0002
A_32_P47870	BI911851	BI911851	Transcribed locus, weakly similar to NP_003045.2 solute carrier family 18 (vesicular monoamine), member 2 [Homo sapiens]	-1.4512	0.0013
A_32_P160045	NM_152665	FLJ40873	Homo sapiens hypothetical protein FLJ40873 (FLJ40873), mRNA [NM_152665]	-1.4503	0.0001
A_32_P80816	NM_173635	FLJ40235	Homo sapiens hypothetical protein FLJ40235 (FLJ40235), mRNA [NM_173635]	-1.4502	1.5003e-09
A_32_P208868	THC2525408	THC2525408	AV738929 AV738929 CB Homo sapiens cDNA clone CBCCMG04 5', mRNA sequence [AV738929]	-1.4498	0.0006
A_23_P386254	NM_001189	BAPX1	Homo sapiens bagpipe homeobox homolog 1 (Drosophila) (BAPX1), mRNA [NM_001189]	-1.4495	1.561e-06
A_23_P112726	NM_002977	SCN9A	Homo sapiens sodium channel, voltage-gated, type IX, alpha (SCN9A), mRNA [NM_002977]	-1.4495	4.4106e-05
A_23_P256694	NR_002776	MCM3APAS	Homo sapiens MCM3 minichromosome maintenance deficient 3 (S. cerevisiae) associated protein antisense (MCM3APAS) on chromosome 21.	-1.4485	1.2911e-10
A_23_P411806	NM_080546	CDW92	Homo sapiens CDW92 antigen (CDW92), mRNA [NM_080546]	-1.4476	3.3542e-06
A_23_P404698	NM_153264	FLJ35880	Homo sapiens hypothetical protein FLJ35880 (FLJ35880), mRNA [NM_153264]	-1.4473	4.6843e-06
A_23_P11705	NM_018045	FLJ10276	Homo sapiens hypothetical protein FLJ10276 (FLJ10276), mRNA [NM_018045]	-1.4469	1.9559e-08
A_23_P51646	NM_004073	PLK3	Homo sapiens polo-like kinase 3 (Drosophila) (PLK3), mRNA [NM_004073]	-1.4462	7.1812e-05
A_23_P77731	NM_001888	CRYM	Homo sapiens crystallin, mu (CRYM), mRNA [NM_001888]	-1.4454	1.1171e-21
A_32_P44453	NM_002194	INPP1	Homo sapiens inositol polyphosphate-1-phosphatase (INPP1), mRNA [NM_002194]	-1.4445	2.6768e-08
A_23_P109333	NM_004649	C21orf33	Homo sapiens chromosome 21 open reading frame 33 (C21orf33), nuclear gene encoding mitochondrial protein, transcript variant 1, mRNA [NM_004649]	-1.4444	1.1136e-07
A_24_P912985	A_24_P912985	A_24_P912985	Unknown	-1.4433	2.4191e-09
A_23_P83368	NM_016373	WWOX	WW domain containing oxidoreductase	-1.443	4.4054e-05
A_24_P71468	NM_012413	QPCT	Homo sapiens glutaminyl-peptide cyclotransferase (glutaminyl cyclase) (QPCT), mRNA [NM_012413]	-1.4414	1.5713e-06
A_32_P186865	THC2663329	THC2663329	Unknown	-1.4411	1.6594e-13
A_23_P251011	ENST00000379969	ELL2	RNA polymerase II elongation factor ELL2. [Source:Uniprot/SWISSPROT;Acc:O00472] [ENST00000379969]	-1.4406	3.2391e-08
A_24_P265506	NM_002529	NTRK1	Neurotrophic tyrosine kinase, receptor, type 1	-1.4401	3.5425e-09
A_23_P107238	NM_017643	MBTD1	Homo sapiens mbt domain containing 1 (MBTD1), mRNA [NM_017643]	-1.4401	0.0015
A_23_P139965	NM_001010897	C13orf21	Chromosome 13 open reading frame 21	-1.4398	2.3961e-05
A_23_P326325	NM_152730	C6orf170	Homo sapiens chromosome 6 open reading frame 170 (C6orf170), mRNA [NM_152730]	-1.4397	0.0005
A_32_P119569	NM_001012423	GOLGA8E	Golgi autoantigen, golgin subfamily a, 8E	-1.4372	0.0003
A_32_P212343	AK057710	AK057710	CDNA FLJ33148 fis, clone UTERU2000238	-1.4366	2.5427e-05
A_24_P861009	NM_001007246	WDR9	Bromodomain and WD repeat domain containing 1	-1.4345	2.5416e-08
A_32_P99461	AK022020	AK022020	MRNA; cDNA DKFZp762N156 (from clone DKFZp762N156)	-1.4331	0.0001
A_23_P211047	NM_206866	BACH1	BTB and CNC homology 1, basic leucine zipper transcription factor 1	-1.4306	4.2255e-12
A_32_P160216	THC2614136	THC2614136	Unknown	-1.4304	0.0007
A_24_P649388	NM_058187	C21orf63	Homo sapiens chromosome 21 open reading frame 63 (C21orf63), mRNA [NM_058187]	-1.4293	8.8281e-06
A_32_P42797	AK128756	AK128756	CDNA FLJ44869 fis, clone BRAMY2015516	-1.4284	2.5609e-09
A_23_P218086	AB032995	TPCN1	Homo sapiens mRNA for KIAA1169 protein, partial cds. [AB032995]	-1.4278	1.9801e-06
A_32_P146579	AK128756	AK128756	CDNA FLJ44869 fis, clone BRAMY2015516	-1.4264	5.0098e-09
A_23_P10488	AK057704	AK057704	Homo sapiens cDNA FLJ33142 fis, clone UTERU1000192.	-1.4256	0.0003
A_23_P2582	NM_015401	HDAC7A	Histone deacetylase 7A	-1.4247	7.7028e-07
A_23_P216630	NM_080546	CDW92	Homo sapiens CDW92 antigen (CDW92), mRNA [NM_080546]	-1.4245	5.2379e-09
A_23_P139143	NM_004177	STX3A	Homo sapiens syntaxin 3A (STX3A), mRNA [NM_004177]	-1.4243	0.0035
A_32_P542318	AK026718	AK026718	CDNA: FLJ23065 fis, clone LNG04894	-1.4239	0.0037
A_24_P261125	NM_013390	TMEM2	Homo sapiens transmembrane protein 2 (TMEM2), mRNA [NM_013390]	-1.4238	6.7429e-09
A_24_P247872	AK096129	AIG1	androgen induced protein	-1.4238	2.6873e-06
A_24_P190541	NM_018963	WDR9	Homo sapiens WD repeat domain 9 (WDR9), transcript variant 1, mRNA [NM_018963]	-1.4228	6.7644e-07
A_32_P227724	THC2773362	THC2773362	Unknown	-1.4217	8.8859e-05
A_24_P932233	NM_017628	FLJ20032	Homo sapiens hypothetical protein FLJ20032 (FLJ20032), mRNA [NM_017628]	-1.4209	8.9842e-06
A_23_P9523	NM_022128	RBKS	Homo sapiens ribokinase (RBKS), mRNA [NM_022128]	-1.4207	2.0547e-09
A_32_P215847	AI291464	AI291464	CDNA FLJ39164 fis, clone OCBBF2002656	-1.4186	3.9578e-19
A_23_P96833	NM_033438	SLAMF9	Homo sapiens SLAM family member 9 (SLAMF9), mRNA [NM_033438]	-1.4185	4.4312e-11
A_24_P715518	AK023072	ZNF451	KIAA0576 protein	-1.4184	2.0637e-08
A_24_P573224	AK025388	AK025388	CDNA: FLJ21735 fis, clone COLF3350	-1.417	6.4837e-07
A_23_P152548	NM_021626	SCPEP1	Homo sapiens serine carboxypeptidase 1 (SCPEP1), mRNA [NM_021626]	-1.4158	0.0007
A_24_P143032	NM_007061	CDC42EP1	serum constituent protein	-1.4135	8.6517e-09
A_23_P257417	NM_152385	FLJ31438	Homo sapiens hypothetical protein FLJ31438 (FLJ31438), mRNA [NM_152385]	-1.4125	1.0626e-08
A_24_P829181	AK056817	FLJ32255	Hypothetical protein LOC643977	-1.4118	0.0019
A_32_P80809	AA554330	AA554330	Transcribed locus	-1.4115	3.9817e-06
A_32_P517749	NM_004586	RPS6KA3	Homo sapiens ribosomal protein S6 kinase, 90kDa, polypeptide 3 (RPS6KA3), mRNA [NM_004586]	-1.4115	0.0006
A_23_P39561	NM_080678	NCE2	Homo sapiens NEDD8-conjugating enzyme (NCE2), mRNA [NM_080678]	-1.4109	5.7407e-10
A_23_P104318	NM_019058	DDIT4	Homo sapiens DNA-damage-inducible transcript 4 (DDIT4), mRNA [NM_019058]	-1.409	8.6698e-09
A_32_P70875	THC2654534	THC2654534	Unknown	-1.407	0.0023
A_23_P57323	NM_004449	ERG	Homo sapiens v-ets erythroblastosis virus E26 oncogene like (avian) (ERG), transcript variant 2, mRNA [NM_004449]	-1.4069	0.0035
A_23_P126844	NM_148965	TNFRSF12	Tumor necrosis factor receptor superfamily, member 25	-1.4067	0.0041
A_24_P155761	NM_006738	LBC	A kinase (PRKA) anchor protein 13	-1.4066	0.0012
A_32_P121537	A_32_P121537	A_32_P121537	Unknown	-1.4056	3.5139e-11
A_23_P203983	NM_019034	RHOF	Homo sapiens ras homolog gene family, member F (in filopodia) (RHOF), mRNA [NM_019034]	-1.4055	0.003
A_24_P924040	NM_006751	SSFA2	Homo sapiens sperm specific antigen 2 (SSFA2), mRNA [NM_006751]	-1.405	3.3848e-10
A_23_P337917	NM_177444	PPFIBP1	PTPRF interacting protein, binding protein 1 (liprin beta 1)	-1.4047	0.0017
A_23_P215913	NM_203339	CLU	Clusterin	-1.4042	0.0004
A_32_P213358	THC2636164	THC2636164	ALU8_HUMAN (P39195) Alu subfamily SX sequence contamination warning entry, partial (6%) [THC2636164]	-1.4035	0.0005
A_24_P391526	NM_001005333	MAGED1	Melanoma antigen family D, 1	-1.4025	5.3463e-18
A_23_P424	NM_018650	MARK1	Homo sapiens MAP/microtubule affinity-regulating kinase 1 (MARK1), mRNA [NM_018650]	-1.4019	7.1249e-05
A_23_P68700	NM_017833	C21orf55	Homo sapiens chromosome 21 open reading frame 55 (C21orf55), mRNA [NM_017833]	-1.4007	9.1295e-05
A_23_P166	NM_145279	MOBKL2C	MOB1, Mps One Binder kinase activator-like 2C (yeast)	-1.4001	1.0218e-06
A_32_P225355	NM_182485	CPEB2	Cytoplasmic polyadenylation element binding protein 2	-1.3999	0.0002
A_23_P427083	NM_173622	FLJ36674	Homo sapiens hypothetical protein FLJ36674 (FLJ36674), mRNA [NM_173622]	-1.3997	4.5152e-05
A_23_P81973	NM_014234	HSD17B8	Homo sapiens hydroxysteroid (17-beta) dehydrogenase 8 (HSD17B8), mRNA [NM_014234]	-1.398	0.0016
A_24_P488510	A_24_P488510	A_24_P488510	Unknown	-1.3979	5.0813e-08
A_23_P48826	NM_182985	RNF36	Homo sapiens ring finger protein 36 (RNF36), transcript variant a, mRNA [NM_182985]	-1.3975	6.0748e-05
A_23_P103864	NM_024525	TTC13	Homo sapiens tetratricopeptide repeat domain 13 (TTC13), mRNA [NM_024525]	-1.3965	7.3934e-09
A_23_P387630	NM_014725	STARD8	Homo sapiens START domain containing 8 (STARD8), mRNA [NM_014725]	-1.3961	3.5421e-05
A_24_P281988	NM_015184	PLCL2	Homo sapiens phospholipase C-like 2 (PLCL2), mRNA [NM_015184]	-1.393	6.7038e-05
A_32_P215556	BC030122	BC030122	CDNA clone IMAGE:4814828	-1.3927	6.9464e-10
A_32_P159574	BC028022	FAM111B	Family with sequence similarity 111, member B	-1.3924	1.5364e-07
A_24_P579780	CR622844	SAPS2	KIAA0685 gene product	-1.392	0.0001
A_24_P10657	NM_020428	CTL2	Homo sapiens CTL2 gene (CTL2), mRNA [NM_020428]	-1.3917	0.0029
A_23_P123448	AL136588	DKFZp761D112	Homo sapiens mRNA; cDNA DKFZp761D112 (from clone DKFZp761D112) [AL136588]	-1.3916	1.4188e-09
A_23_P23102	NM_145238	ZNF31	Homo sapiens zinc finger protein 31 (KOX 29) (ZNF31), mRNA [NM_145238]	-1.3915	4.7988e-08
A_24_P244800	NM_201535	NDRG2	NDRG family member 2	-1.3912	0.0009
A_23_P211468	AA837799	TIMP3	TIMP metallopeptidase inhibitor 3 (Sorsby fundus dystrophy, pseudoinflammatory)	-1.3908	5.461e-07
A_24_P363446	NM_152730	C6orf170	Homo sapiens chromosome 6 open reading frame 170 (C6orf170), mRNA [NM_152730]	-1.3896	2.4238e-22
A_23_P211727	NM_004113	FGF12	Homo sapiens fibroblast growth factor 12 (FGF12), transcript variant 2, mRNA [NM_004113]	-1.3892	2.5835e-10
A_23_P406425	NM_173359	EIF4E3	Eukaryotic translation initiation factor 4E member 3	-1.3892	0.002
A_24_P647146	NM_015401	HDAC7A	Histone deacetylase 7A	-1.3879	1.1495e-06
A_23_P132560	NM_145037	MGC15606	Homo sapiens hypothetical protein MGC15606 (MGC15606), mRNA [NM_145037]	-1.3879	0.0009
A_32_P161033	BC043411	BC043411	Homo sapiens, clone IMAGE:6155889, mRNA	-1.3873	0.0005
A_24_P404822	NM_017413	APLN	Homo sapiens apelin, AGTRL1 ligand (APLN), mRNA [NM_017413]	-1.3867	4.5455e-13
A_23_P201319	NM_032890	DISP1	Homo sapiens dispatched homolog 1 (Drosophila) (DISP1), mRNA [NM_032890]	-1.3856	0.0001
A_24_P323610	NM_012335	MYO1F	Homo sapiens myosin IF (MYO1F), mRNA [NM_012335]	-1.385	7.5858e-08
A_32_P204903	CA337741	SLC30A7	Solute carrier family 30 (zinc transporter), member 7	-1.3849	0.0004
A_24_P385134	NM_001037582	SCD5	hypothetical protein FLJ21032	-1.3835	5.0672e-09
A_32_P8604	AK093691	AK093691	CDNA FLJ36372 fis, clone THYMU2008072	-1.3835	3.1169e-05
A_23_P319617	NM_019886	CHST7	Homo sapiens carbohydrate (N-acetylglucosamine 6-O) sulfotransferase 7 (CHST7), mRNA [NM_019886]	-1.3832	5.0915e-05
A_24_P179585	NM_018650	MARK1	Homo sapiens MAP/microtubule affinity-regulating kinase 1 (MARK1), mRNA [NM_018650]	-1.3828	0.0046
A_23_P102109	NM_006000	TUBA1	Homo sapiens tubulin, alpha 1 (testis specific) (TUBA1), mRNA [NM_006000]	-1.3824	4.8524e-05
A_23_P137116	NM_015365	AMMECR1	Homo sapiens Alport syndrome, mental retardation, midface hypoplasia and elliptocytosis chromosomal region, gene 1 (AMMECR1), mRNA [NM_015365]	-1.3823	2.1326e-14
A_23_P35045	NM_001025598	ARHGAP30	Rho GTPase activating protein 30	-1.3823	8.355e-10
A_24_P162211	NM_001001438	LSS	Lanosterol synthase (2,3-oxidosqualene-lanosterol cyclase)	-1.3823	2.1343e-09
A_23_P252783	NM_014580	SLC2A8	Homo sapiens solute carrier family 2, (facilitated glucose transporter) member 8 (SLC2A8), mRNA [NM_014580]	-1.382	7.1072e-06
A_23_P201181	NM_012411	PTPN22	Protein tyrosine phosphatase, non-receptor type 22 (lymphoid)	-1.3817	2.632e-10
A_24_P316454	BC022826	BC022826	Homo sapiens cDNA clone IMAGE:5441030, partial cds.	-1.3806	3.1516e-20
A_23_P206280	NM_201525	GPR56	G protein-coupled receptor 56	-1.38	9.1734e-07
A_23_P31681	AK074467	C8orf38	Chromosome 8 open reading frame 38	-1.38	0.0028
A_23_P105227	NM_001014811	ME3	Malic enzyme 3, NADP(+)-dependent, mitochondrial	-1.3796	2.6812e-10
A_23_P380901	NM_005048	PTHR2	Homo sapiens parathyroid hormone receptor 2 (PTHR2), mRNA [NM_005048]	-1.3794	9.1682e-07
A_23_P84475	G30702	G30702	sWSS3420 Eric D. Green Homo sapiens STS cDNA clone 7B04E04, sequence tagged site.	-1.3791	0.0024
A_24_P61537	NM_001823	CKB	Homo sapiens creatine kinase, brain (CKB), mRNA [NM_001823]	-1.3784	0.0036
A_23_P62605	NM_000975	RPL11	Homo sapiens ribosomal protein L11 (RPL11), mRNA [NM_000975]	-1.3775	0.0021
A_23_P201619	ENST00000367385	NEK7	Serine/threonine-protein kinase Nek7 (EC 2.7.11.1) (NimA-related protein kinase 7). [Source:Uniprot/SWISSPROT;Acc:Q8TDX7] [ENST00000367385]	-1.3773	1.098e-09
A_32_P104825	NM_080678	NCE2	Homo sapiens NEDD8-conjugating enzyme (NCE2), mRNA [NM_080678]	-1.3769	2.1567e-11
A_32_P459533	NM_015122	FCHO1	Homo sapiens FCH domain only 1 (FCHO1), mRNA [NM_015122]	-1.3766	0.0001
A_23_P135634	AF217963	MAGED1	Melanoma antigen family D, 1	-1.3763	9.0063e-09
A_23_P116614	NM_001014811	ME3	Malic enzyme 3, NADP(+)-dependent, mitochondrial	-1.376	1.0596e-09
A_32_P155026	ENST00000371189	ENST00000371189	Nuclear factor 1 A-type (Nuclear factor 1/A) (NF1-A) (NFI-A) (NF-I/A) (CCAAT-box-binding transcription factor) (CTF) (TGGCA-binding protein). [Source:Uniprot/SWISSPROT;Acc:Q12857] [ENST00000371189]	-1.3756	0.0005
A_23_P431776	NM_001079675	ETV4	Homo sapiens ets variant gene 4 (E1A enhancer binding protein, E1AF) (ETV4), transcript variant 2, mRNA [NM_001079675]	-1.3748	1.0375e-09
A_32_P11372	AY098593	KGFLP1	Keratinocyte growth factor-like protein 1	-1.3746	0.0033
A_23_P325501	NM_015358	ZCWCC3	Homo sapiens zinc finger, CW type with coiled-coil domain 3 (ZCWCC3), mRNA [NM_015358]	-1.373	2.1862e-13
A_23_P211179	NM_182688	UBE2G2	Homo sapiens ubiquitin-conjugating enzyme E2G 2 (UBC7 homolog, yeast) (UBE2G2), transcript variant 2, mRNA [NM_182688]	-1.3726	8.6992e-07
A_24_P922378	NM_004449	ERG	Homo sapiens v-ets erythroblastosis virus E26 oncogene like (avian) (ERG), transcript variant 2, mRNA [NM_004449]	-1.3719	6.2272e-05
A_24_P253588	THC2713266	THC2713266	Unknown	-1.3714	0.0003
A_24_P943113	NM_173359	EIF4E3	Eukaryotic translation initiation factor 4E member 3	-1.3705	4.2709e-06
A_24_P910923	NM_198321	GALNT10	Homo sapiens UDP-N-acetyl-alpha-D-galactosamine:polypeptide N-acetylgalactosaminyltransferase 10 (GalNAc-T10) (GALNT10), transcript variant 1, mRNA [NM_198321]	-1.3701	3.8695e-07
A_24_P136497	NM_005848	MYCPBP	Homo sapiens c-myc promoter binding protein (MYCPBP), mRNA [NM_005848]	-1.3686	2.1789e-12
A_23_P96556	NM_203391	GK	Homo sapiens glycerol kinase (GK), transcript variant 1, mRNA [NM_203391]	-1.3661	8.3139e-06
A_24_P359100	AK096102	CAPZB	Capping protein (actin filament) muscle Z-line, beta	-1.366	4.14e-09
A_24_P396340	NM_138428	LOC113444	Homo sapiens hypothetical protein BC011880 (LOC113444), mRNA [NM_138428]	-1.3658	0.0029
A_32_P93493	BC036018	PTPRG	Protein tyrosine phosphatase, receptor type, G	-1.3651	0.0002
A_24_P374863	AK090421	RLTPR	RGD, leucine-rich repeat, tropomodulin and proline-rich containing protein	-1.3649	1.5965e-07
A_23_P400580	AB040883	KIAA1450	Homo sapiens mRNA for KIAA1450 protein, partial cds. [AB040883]	-1.3643	0.0011
A_23_P99741	NM_004196	CDKL1	Homo sapiens cyclin-dependent kinase-like 1 (CDC2-related kinase) (CDKL1), mRNA [NM_004196]	-1.3642	9.0036e-08
A_32_P189566	BF184174	BF184174	Transcribed locus	-1.3639	3.9244e-08
A_24_P287664	NM_004573	PLCB2	Homo sapiens phospholipase C, beta 2 (PLCB2), mRNA [NM_004573]	-1.3636	1.9045e-06
A_23_P53126	NM_005574	LMO2	Homo sapiens LIM domain only 2 (rhombotin-like 1) (LMO2), mRNA [NM_005574]	-1.3635	0.0047
A_32_P58601	AF086468	AF086468	Full length insert cDNA clone ZD86H05	-1.3633	5.953e-16
A_24_P12281	NM_007077	AP4S1	Homo sapiens adaptor-related protein complex 4, sigma 1 subunit (AP4S1), mRNA [NM_007077]	-1.3624	0.0002
A_32_P31827	A_32_P31827	A_32_P31827	Unknown	-1.3621	6.5637e-08
A_23_P201376	NM_014021	SSX2IP	Homo sapiens synovial sarcoma, X breakpoint 2 interacting protein (SSX2IP), mRNA [NM_014021]	-1.3619	9.5493e-06
A_23_P42718	NM_004289	NFE2L3	Homo sapiens nuclear factor (erythroid-derived 2)-like 3 (NFE2L3), mRNA [NM_004289]	-1.3608	4.2488e-08
A_23_P324718	NM_203446	SYNJ1	Homo sapiens synaptojanin 1 (SYNJ1), transcript variant 2, mRNA [NM_203446]	-1.3606	3.7944e-07
A_32_P113404	A_32_P113404	A_32_P113404	Unknown	-1.3605	0.0004
A_32_P168349	ENST00000375806	C6orf25	G6b protein precursor. [Source:Uniprot/SWISSPROT;Acc:O95866] [ENST00000375806]	-1.3603	2.0834e-05
A_23_P58506	ENST00000379969	ELL2	RNA polymerase II elongation factor ELL2. [Source:Uniprot/SWISSPROT;Acc:O00472] [ENST00000379969]	-1.3591	2.1276e-05
A_23_P404565	NM_030807	SLC2A11	Homo sapiens solute carrier family 2 (facilitated glucose transporter), member 11 (SLC2A11), mRNA [NM_030807]	-1.3584	0.0033
A_24_P568190	NM_207331	SMA3	SMA3	-1.3583	1.2051e-06
A_23_P416711	NM_152996	SIAT7C	Homo sapiens sialyltransferase 7 ((alpha-N-acetylneuraminyl-2,3-beta-galactosyl-1,3)-N-acetyl galactosaminide alpha-2,6-sialyltransferase) C (SIAT7C), mRNA [NM_152996]	-1.3582	0.0001
A_32_P197432	BQ438133	BQ438133	Transcribed locus	-1.3579	0.0007
A_23_P118946	NM_004775	B4GALT6	Homo sapiens UDP-Gal:betaGlcNAc beta 1,4- galactosyltransferase, polypeptide 6 (B4GALT6), mRNA [NM_004775]	-1.3577	5.1752e-09
A_23_P111132	NM_005345	HSPA1A	Heat shock 70kDa protein 1A	-1.3574	0.0001
A_23_P132644	NM_020792	KIAA1363	Homo sapiens KIAA1363 protein (KIAA1363), mRNA [NM_020792]	-1.3574	0.0024
A_23_P257924	NM_005239	ETS2	Homo sapiens v-ets erythroblastosis virus E26 oncogene homolog 2 (avian) (ETS2), mRNA [NM_005239]	-1.3573	1.8499e-07
A_32_P172848	NM_000167	GK	Glycerol kinase	-1.3572	7.902e-08
A_23_P318115	NM_001031628	LOC57228	hypothetical protein from clone 643	-1.3569	1.6228e-21
A_24_P192727	ENST00000224809	KAZALD1	Kazal-type serine protease inhibitor domain-containing protein 1 precursor. [Source:Uniprot/SWISSPROT;Acc:Q96I82] [ENST00000224809]	-1.3565	7.2339e-08
A_32_P37584	AW340352	DMTF1	Cyclin D binding myb-like transcription factor 1	-1.3564	0.0026
A_23_P24157	NM_032709	C10orf33	Homo sapiens chromosome 10 open reading frame 33 (C10orf33), mRNA [NM_032709]	-1.354	1.7402e-12
A_23_P218918	NM_002006	FGF2	Homo sapiens fibroblast growth factor 2 (basic) (FGF2), mRNA [NM_002006]	-1.3528	0.003
A_24_P205074	AY033611	AY033611	Homo sapiens placenta immunoregulatory factor PLIF mRNA, complete cds.	-1.3526	4.8188e-05
A_24_P254346	NM_006052	DSCR3	Homo sapiens Down syndrome critical region gene 3 (DSCR3), mRNA [NM_006052]	-1.3524	7.0309e-07
A_23_P338325	NM_005230	ELK3	Homo sapiens ELK3, ETS-domain protein (SRF accessory protein 2) (ELK3), mRNA [NM_005230]	-1.3519	2.5551e-06
A_32_P102111	BM091498	SERPINB6	Serpin peptidase inhibitor, clade B (ovalbumin), member 6	-1.3519	0.0001
A_24_P152743	AK021738	TMC6	expressed in activated T/LAK lymphocytes	-1.3497	0.0006
A_23_P121586	NM_014606	HERC3	Homo sapiens hect domain and RLD 3 (HERC3), mRNA [NM_014606]	-1.3481	0.0006
A_23_P21207	NM_003335	UBE1L	Homo sapiens ubiquitin-activating enzyme E1-like (UBE1L), mRNA [NM_003335]	-1.3479	6.0999e-10
A_23_P346093	AK090478	EVER2	Homo sapiens mRNA for FLJ00400 protein. [AK090478]	-1.3477	0.0023
A_24_P389409	NM_006129	BMP1	Homo sapiens bone morphogenetic protein 1 (BMP1), transcript variant BMP1-3, mRNA [NM_006129]	-1.3472	5.0672e-05
A_23_P256190	NM_014826	CDC42BPA	Homo sapiens CDC42 binding protein kinase alpha (DMPK-like) (CDC42BPA), transcript variant A, mRNA [NM_014826]	-1.347	0.0006
A_24_P782020	THC2480066	THC2480066	ALU1_HUMAN (P39188) Alu subfamily J sequence contamination warning entry, partial (7%) [THC2480066]	-1.3469	5.6986e-08
A_23_P134991	AF090921	UHRF2	PRO0365 protein	-1.3461	7.3236e-14
A_23_P139632	NM_002076	GNS	Homo sapiens glucosamine (N-acetyl)-6-sulfatase (Sanfilippo disease IIID) (GNS), mRNA [NM_002076]	-1.3458	1.2006e-09
A_24_P3005	NM_002977	SCN9A	Homo sapiens sodium channel, voltage-gated, type IX, alpha (SCN9A), mRNA [NM_002977]	-1.3454	5.0094e-05
A_24_P687594	NR_002328	GNRHR2	Homo sapiens gonadotropin-releasing hormone (type 2) receptor 2 (GNRHR2) on chromosome 1.	-1.3444	0.0011
A_23_P359277	NM_024930	ELOVL7	hypothetical protein FLJ23563	-1.344	0.0031
A_23_P211252	NM_001001438	LSS	Lanosterol synthase (2,3-oxidosqualene-lanosterol cyclase)	-1.3435	8.7103e-07
A_23_P427023	NM_130759	GIMAP1	Homo sapiens GTPase, IMAP family member 1 (GIMAP1), mRNA [NM_130759]	-1.3423	0.002
A_23_P123732	NM_001001551	C9orf103	Chromosome 9 open reading frame 103	-1.3413	8.2978e-12
A_23_P500741	NM_005187	CBFA2T3	Homo sapiens core-binding factor, runt domain, alpha subunit 2; translocated to, 3 (CBFA2T3), transcript variant 1, mRNA [NM_005187]	-1.3411	0.0003
A_32_P229358	THC2673265	THC2673265	Q6IHS4_DROME (Q6IHS4) HDC01261, partial (9%) [THC2673265]	-1.3409	0.0049
A_24_P92558	NM_001039891	ZNF674	Homo sapiens zinc finger protein 674 (ZNF674), mRNA [NM_001039891]	-1.3403	0.0043
A_32_P203292	THC2572633	THC2572633	2109260A B cell growth factor. {Homo sapiens} (exp=-1; wgp=0; cg=0), partial (32%) [THC2572633]	-1.3397	2.3036e-07
A_24_P410878	AF116656	PRO1167	hypothetical protein PRO1167	-1.3397	1.1557e-05
A_24_P279938	NM_058191	C21orf66	Chromosome 21 open reading frame 66	-1.3392	7.297e-05
A_24_P68006	ENST00000380020	ENST00000380020	CDNA FLJ23651 fis, clone COL08363 (CDNA FLJ23916 fis, clone COL00117). [Source:Uniprot/SPTREMBL;Acc:Q8TEC6] [ENST00000380020]	-1.3391	0.0009
A_32_P34365	AA541413	PDE4DIP	Phosphodiesterase 4D interacting protein (myomegalin)	-1.3379	0.0003
A_24_P50139	A_24_P50139	A_24_P50139	Unknown	-1.3378	4.4958e-07
A_32_P230465	AL133570	AL133570	MRNA; cDNA DKFZp434L201 (from clone DKFZp434L201)	-1.3376	3.2523e-14
A_24_P374244	NM_002049	GATA1	Homo sapiens GATA binding protein 1 (globin transcription factor 1) (GATA1), mRNA [NM_002049]	-1.3361	0.0004
A_23_P250164	NM_000187	HGD	Homogentisate 1,2-dioxygenase (homogentisate oxidase)	-1.3357	0.002
A_24_P120115	NM_003879	CFLAR	Homo sapiens CASP8 and FADD-like apoptosis regulator (CFLAR), mRNA [NM_003879]	-1.3356	1.3293e-06
A_32_P14737	A_32_P14737	A_32_P14737	Unknown	-1.3356	9.6436e-06
A_23_P208293	NM_001042724	PVRL2	Homo sapiens poliovirus receptor-related 2 (herpesvirus entry mediator B) (PVRL2), transcript variant delta, mRNA [NM_001042724]	-1.3355	1.5848e-05
A_24_P6030	BC045820	C21orf51	Chromosome 21 open reading frame 51	-1.3353	1.0295e-07
A_32_P114215	NM_203497	COMMD6	COMM domain containing 6	-1.3348	0.0025
A_24_P292710	NM_016472	C14orf129	hypothetical protein	-1.3337	5.6523e-17
A_23_P204979	NM_144778	MBNL2	C3H-type zinc finger protein; similar to D. melanogaster muscleblind B protein	-1.3335	3.0675e-11
A_32_P127542	AK024516	PSIP2	PC4 and SFRS1 interacting protein 1	-1.3321	1.0035e-05
A_32_P137487	AL832255	LOC389634	Hypothetical LOC389634	-1.332	4.01e-05
A_24_P294842	NM_000332	ATXN1	Homo sapiens ataxin 1 (ATXN1), mRNA [NM_000332]	-1.3311	0.0005
A_24_P336848	NM_138448	ACYP2	Homo sapiens acylphosphatase 2, muscle type (ACYP2), mRNA [NM_138448]	-1.3309	5.1343e-06
A_24_P927222	ENST00000265271	ENST00000265271	RBM27 protein (Fragment). [Source:Uniprot/SPTREMBL;Acc:Q8IYW9] [ENST00000265271]	-1.3305	7.0674e-05
A_24_P50328	A_24_P50328	A_24_P50328	Unknown	-1.33	0.0001
A_24_P118938	ENST00000359676	C20orf112	Uncharacterized protein C20orf112. [Source:Uniprot/SWISSPROT;Acc:Q96MY1] [ENST00000359676]	-1.3299	2.5738e-11
A_24_P285768	NM_014674	EDEM1	Homo sapiens ER degradation enhancer, mannosidase alpha-like 1 (EDEM1), mRNA [NM_014674]	-1.3298	3.2947e-06
A_24_P371670	NM_006805	HNRPA0	Homo sapiens heterogeneous nuclear ribonucleoprotein A0 (HNRPA0), mRNA [NM_006805]	-1.3297	2.4929e-05
A_32_P13578	THC2757796	THC2757796	BE007076 PM3-BN0137-290300-002-g09 BN0137 Homo sapiens cDNA, mRNA sequence [BE007076]	-1.3293	0.0009
A_24_P329487	NM_174911	NSE2	Homo sapiens breast cancer membrane protein 101 (NSE2), mRNA [NM_174911]	-1.329	0.0015
A_32_P211386	BX490547	DHDDS	hypothetical protein FLJ13102	-1.3288	0.0004
A_32_P99275	NM_016258	YTHDF2	Homo sapiens YTH domain family, member 2 (YTHDF2), mRNA [NM_016258]	-1.3288	0.0022
A_23_P26629	NM_013258	PYCARD	apoptosis-associated speck-like protein containing a CARD	-1.3285	1.8353e-08
A_23_P258944	NM_012328	DNAJB9	Homo sapiens DnaJ (Hsp40) homolog, subfamily B, member 9 (DNAJB9), mRNA [NM_012328]	-1.3276	7.5704e-06
A_23_P218002	NM_002728	PRG2	Homo sapiens proteoglycan 2, bone marrow (natural killer cell activator, eosinophil granule major basic protein) (PRG2), mRNA [NM_002728]	-1.3276	0.0005
A_23_P91910	NM_020353	PLSCR4	Homo sapiens phospholipid scramblase 4 (PLSCR4), mRNA [NM_020353]	-1.3274	9.0157e-08
A_24_P912587	XM_944412	RAPGEF2	PREDICTED: Homo sapiens Rap guanine nucleotide exchange factor (GEF) 2, transcript variant 18 (RAPGEF2), mRNA.	-1.3272	0.0006
A_23_P201706	NM_005978	S100A2	S100 calcium binding protein A2	-1.3268	0.0015
A_32_P177595	A_32_P177595	A_32_P177595	Unknown	-1.3265	0.0002
A_32_P200947	BC035518	BC035518	Homo sapiens, clone IMAGE:4214654, mRNA	-1.3264	1.5748e-06
A_32_P96858	THC2712190	THC2712190	Unknown	-1.3256	0.0023
A_32_P83256	AK023663	AK023663	CDNA FLJ13601 fis, clone PLACE1010069	-1.3255	0.001
A_23_P112289	NM_003275	TMOD1	Homo sapiens tropomodulin 1 (TMOD1), mRNA [NM_003275]	-1.3248	6.3233e-08
A_32_P23209	THC2646402	THC2646402	Unknown	-1.3243	6.3081e-09
A_23_P66347	A_23_P66347	A_23_P66347	Unknown	-1.324	0.0018
A_23_P162211	NM_018050	MANSC1	Homo sapiens MANSC domain containing 1 (MANSC1), mRNA [NM_018050]	-1.3237	1.7011e-07
A_24_P15834	NM_019105	TNXB	Tenascin XB	-1.3233	9.5627e-11
A_32_P174258	THC2641587	THC2641587	Unknown	-1.3233	0.0041
A_32_P167176	THC2701422	THC2701422	Unknown	-1.3231	0.0007
A_23_P308119	NM_017901	TPCN1	Homo sapiens two pore segment channel 1 (TPCN1), mRNA [NM_017901]	-1.3225	4.7433e-05
A_24_P412486	CR601315	RP11-50D16.3	Similar to RIKEN cDNA 8030451K01	-1.3215	9.8396e-05
A_24_P114124	NM_006762	LAPTM5	Homo sapiens lysosomal associated multispanning membrane protein 5 (LAPTM5), mRNA [NM_006762]	-1.3213	0.0002
A_23_P361405	NM_003549	HYAL3	Homo sapiens hyaluronoglucosaminidase 3 (HYAL3), mRNA [NM_003549]	-1.3207	1.5091e-09
A_23_P353574	NM_133494	NEK7	Homo sapiens NIMA (never in mitosis gene a)-related kinase 7 (NEK7), mRNA [NM_133494]	-1.3204	5.6806e-07
A_24_P117301	NR_002776	MCM3APAS	Homo sapiens MCM3 minichromosome maintenance deficient 3 (S. cerevisiae) associated protein antisense (MCM3APAS) on chromosome 21.	-1.3204	5.7084e-05
A_23_P70297	AB023174	ANKRD6	KIAA0957 protein	-1.3199	0.0022
A_23_P215208	NM_001042762	FIGNL1	Homo sapiens fidgetin-like 1 (FIGNL1), transcript variant 1, mRNA [NM_001042762]	-1.3198	0.0005
A_23_P123478	NM_002603	PDE7A	Phosphodiesterase 7A	-1.3195	9.5854e-05
A_32_P208403	NM_053064	GNG2	Guanine nucleotide binding protein (G protein), gamma 2	-1.3189	8.4114e-06
A_24_P920366	AK023574	SLC11A3	Solute carrier family 40 (iron-regulated transporter), member 1	-1.3188	0.0002
A_23_P351467	NR_002174	CMAH	Homo sapiens cytidine monophosphate-N-acetylneuraminic acid hydroxylase (CMP-N-acetylneuraminate monooxygenase) (CMAH) on chromosome 6.	-1.3184	0.0013
A_24_P932614	AK022155	CPO	Coproporphyrinogen oxidase	-1.3177	2.1878e-06
A_24_P225189	NM_024938	PCNXL2	hypothetical protein FLJ11383	-1.3177	4.9764e-05
A_23_P25253	NM_015954	DERA	Homo sapiens 2-deoxyribose-5-phosphate aldolase homolog (C. elegans) (DERA), mRNA [NM_015954]	-1.3176	0.0027
A_32_P193091	THC2727226	THC2727226	Q2PDG6_FUGRU (Q2PDG6) Interleukin-20, partial (7%) [THC2727226]	-1.3171	0.0027
A_24_P382661	NM_005239	ETS2	Homo sapiens v-ets erythroblastosis virus E26 oncogene homolog 2 (avian) (ETS2), mRNA [NM_005239]	-1.3169	2.4083e-08
A_23_P430051	AK022471	NGLY1	hypothetical protein FLJ12409	-1.3164	1.1654e-05
A_23_P124438	NM_001039127	ZNF718	Zinc finger protein 718	-1.3163	1.5449e-05
A_32_P21579	NM_004412	DNMT2	DNA (cytosine-5-)-methyltransferase 2	-1.3162	1.0318e-05
A_23_P402733	NM_032195	SON	SON DNA binding protein	-1.3153	0.0002
A_24_P182461	NM_001542	IGSF3	Homo sapiens immunoglobulin superfamily, member 3 (IGSF3), transcript variant 1, mRNA [NM_001542]	-1.3151	3.6163e-07
A_24_P222358	ENST00000326678	ENST00000326678	Homo sapiens cDNA FLJ39251 fis, clone OCBBF2008701. [AK096570]	-1.3148	0.001
A_32_P173922	A_32_P173922	A_32_P173922	Unknown	-1.3142	1.7438e-05
A_32_P207986	THC2701140	THC2701140	Unknown	-1.3133	3.0404e-07
A_23_P49878	NM_019013	FLJ10156	Homo sapiens hypothetical protein FLJ10156 (FLJ10156), mRNA [NM_019013]	-1.3128	1.3791e-09
A_24_P31671	ENST00000379019	RP5-1022P6.2	Putative glycerophosphodiester phosphodiesterase 5 (EC 3.1.-.-). [Source:Uniprot/SWISSPROT;Acc:Q9NPB8] [ENST00000379019]	-1.3105	0.0009
A_23_P7706	NM_198321	GALNT10	Homo sapiens UDP-N-acetyl-alpha-D-galactosamine:polypeptide N-acetylgalactosaminyltransferase 10 (GalNAc-T10) (GALNT10), transcript variant 1, mRNA [NM_198321]	-1.3104	5.1723e-08
A_32_P115505	NM_015565	ZNF294	Homo sapiens zinc finger protein 294 (ZNF294), mRNA [NM_015565]	-1.3103	4.4172e-15
A_24_P269006	AK021800	ALDH7A1	Aldehyde dehydrogenase 7 family, member A1	-1.3101	0.0028
A_24_P309645	NM_017901	TPCN1	Homo sapiens two pore segment channel 1 (TPCN1), mRNA [NM_017901]	-1.3099	7.5075e-05
A_24_P110770	AK074050	FLJ00121	Homo sapiens mRNA for FLJ00121 protein.	-1.3097	9.7828e-06
A_23_P60565	NM_005649	ZNF354A	Homo sapiens zinc finger protein 354A (ZNF354A), mRNA [NM_005649]	-1.3081	0.0009
A_24_P222291	NM_005845	ABCC4	Homo sapiens ATP-binding cassette, sub-family C (CFTR [NM_005845]	-1.3075	1.0837e-07
A_32_P221641	A_32_P221641	A_32_P221641	Unknown	-1.3074	8.8918e-05
A_23_P211326	AK091754	CECR2	Cat eye syndrome chromosome region, candidate 2	-1.3069	0.0001
A_32_P429876	AK092378	AK092378	CDNA clone IMAGE:5263177	-1.3068	0.0002
A_32_P67904	AK131036	SYT15	chr10 synaptotagmin	-1.3064	1.251e-07
A_23_P94552	NM_013390	TMEM2	Homo sapiens transmembrane protein 2 (TMEM2), mRNA [NM_013390]	-1.3063	1.3757e-07
A_24_P792124	THC2611373	THC2611373	ALU1_HUMAN (P39188) Alu subfamily J sequence contamination warning entry, partial (7%) [THC2611373]	-1.3063	0.0013
A_23_P42375	NM_006834	RAB32	Homo sapiens RAB32, member RAS oncogene family (RAB32), mRNA [NM_006834]	-1.3062	1.0088e-05
A_32_P73775	NM_207306	KIAA0495	KIAA0495	-1.3062	1.0373e-05
A_24_P475349	NM_016577	RAB6B	Homo sapiens RAB6B, member RAS oncogene family (RAB6B), mRNA [NM_016577]	-1.306	7.7033e-07
A_23_P128073	NM_139067	SMARCC2	Homo sapiens SWI/SNF related, matrix associated, actin dependent regulator of chromatin, subfamily c, member 2 (SMARCC2), transcript variant 2, mRNA [NM_139067]	-1.3058	0.0006
A_23_P17855	NM_001039141	TRIOBP	putative nuclear protein	-1.3041	1.1568e-05
A_24_P73599	NM_172217	IL16	Homo sapiens interleukin 16 (lymphocyte chemoattractant factor) (IL16), transcript variant 2, mRNA [NM_172217]	-1.3041	0.0016
A_23_P302681	NM_001042762	FIGNL1	Homo sapiens fidgetin-like 1 (FIGNL1), transcript variant 1, mRNA [NM_001042762]	-1.3028	5.6781e-07
A_23_P97700	NM_006472	TXNIP	Homo sapiens thioredoxin interacting protein (TXNIP), mRNA [NM_006472]	-1.3027	0.0006
A_32_P133038	THC2718728	THC2718728	Unknown	-1.3026	2.222e-08
A_23_P340131	NM_005865	PRSS16	Homo sapiens protease, serine, 16 (thymus) (PRSS16), mRNA [NM_005865]	-1.3019	0.0004
A_23_P363316	NM_002147	HOXB5	Homeobox B6	-1.301	0.0031
A_24_P109214	NM_001645	APOC1	Homo sapiens apolipoprotein C-I (APOC1), mRNA [NM_001645]	-1.3002	3.1846e-07
A_23_P99747	NM_004196	CDKL1	Homo sapiens cyclin-dependent kinase-like 1 (CDC2-related kinase) (CDKL1), mRNA [NM_004196]	-1.3001	8.8269e-07
A_24_P85317	NM_001042572	CHD2	Homo sapiens chromodomain helicase DNA binding protein 2 (CHD2), transcript variant 2, mRNA [NM_001042572]	-1.3001	0.0015
A_23_P133438	NM_019018	FLJ11127	Homo sapiens hypothetical protein FLJ11127 (FLJ11127), mRNA [NM_019018]	-1.2996	3.916e-05
A_24_P144481	NM_016474	C3orf19	Homo sapiens hypothetical protein LOC51244 (LOC51244), mRNA [NM_016474]	-1.2996	0.0003
A_24_P222114	NM_018177	N4BP2	Homo sapiens Nedd4 binding protein 2 (N4BP2), mRNA [NM_018177]	-1.2995	0.0014
A_24_P314179	NM_005239	ETS2	Homo sapiens v-ets erythroblastosis virus E26 oncogene homolog 2 (avian) (ETS2), mRNA [NM_005239]	-1.2991	0.0009
A_23_P81930	NM_138276	C6orf25	G6B protein	-1.299	0.0003
A_24_P109554	NM_007018	CEP1	Homo sapiens centrosomal protein 1 (CEP1), mRNA [NM_007018]	-1.2989	7.4916e-06
A_23_P87742	NM_001039670	HOM-TES-103	DKFZP586I2223 protein	-1.2989	1.9568e-05
A_23_P108751	NM_001039492	FHL2	Four and a half LIM domains 2	-1.2989	0.0005
A_32_P49116	CR617865	ANKRD10	hypothetical protein FLJ20093	-1.2988	3.1172e-07
A_24_P920994	BC017706	PGLS	Homo sapiens 6-phosphogluconolactonase, mRNA (cDNA clone IMAGE:4395142), with apparent retained intron.	-1.2988	2.7299e-05
A_23_P135995	NM_022786	ARV1	Homo sapiens ARV1 homolog (yeast) (ARV1), mRNA [NM_022786]	-1.2986	2.7171e-06
A_23_P126075	NM_002245	KCNK1	Homo sapiens potassium channel, subfamily K, member 1 (KCNK1), mRNA [NM_002245]	-1.2984	8.0301e-07
A_32_P425876	AK095904	MIA3	Melanoma inhibitory activity family, member 3	-1.2976	0.0033
A_23_P64837	NM_001031628	LOC57228	hypothetical protein from clone 643	-1.2971	5.3531e-08
A_23_P300563	A_23_P300563	A_23_P300563	Unknown	-1.2971	3.5997e-05
A_23_P84448	NM_006000	TUBA1	Homo sapiens tubulin, alpha 1 (testis specific) (TUBA1), mRNA [NM_006000]	-1.2971	0.0004
A_24_P228637	NM_001007259	C21orf18	SET domain containing 4	-1.2967	0.0004
A_23_P163647	NM_001919	DCI	Homo sapiens dodecenoyl-Coenzyme A delta isomerase (3,2 trans-enoyl-Coenzyme A isomerase) (DCI), mRNA [NM_001919]	-1.2961	3.7031e-06
A_24_P136653	NM_004289	NFE2L3	Homo sapiens nuclear factor (erythroid-derived 2)-like 3 (NFE2L3), mRNA [NM_004289]	-1.2956	1.5864e-06
A_23_P18713	NM_004827	ABCG2	Homo sapiens ATP-binding cassette, sub-family G (WHITE), member 2 (ABCG2), mRNA [NM_004827]	-1.2949	1.7918e-09
A_23_P309599	AK026760	C20orf119	Translocase of outer mitochondrial membrane 34	-1.2948	0.0005
A_24_P102920	AK002156	WDR33	hypothetical protein FLJ11294	-1.2946	0.0003
A_24_P128187	BC034499	LOC148203	Hypothetical protein LOC148203	-1.2946	0.0007
A_24_P636332	NM_198489	CCDC84	Coiled-coil domain containing 84	-1.2945	1.0484e-07
A_32_P149640	BX537946	EPHA5	EPH receptor A5	-1.2942	0.001
A_23_P168828	NM_005655	KLF10	Homo sapiens Kruppel-like factor 10 (KLF10), mRNA [NM_005655]	-1.2939	0.0037
A_24_P206702	ENST00000328458	LOC390243	PREDICTED: Homo sapiens similar to folate receptor 4 (delta) isoform 1 (LOC390243), mRNA [XM_372428]	-1.2937	3.09e-05
A_32_P122940	AL390181	C21orf86	Chromosome 21 open reading frame 86	-1.2936	0.0007
A_32_P34495	AK026418	PDE4DIP	Phosphodiesterase 4D interacting protein (myomegalin)	-1.2931	1.1262e-05
A_24_P100382	NM_203391	GK	Homo sapiens glycerol kinase (GK), transcript variant 1, mRNA [NM_203391]	-1.2925	0.0036
A_23_P391443	AB032983	PPM1H	KIAA1157 protein	-1.2923	0.0007
A_24_P199655	NM_138959	VANGL1	Homo sapiens vang-like 1 (van gogh, Drosophila) (VANGL1), mRNA [NM_138959]	-1.2916	2.7007e-08
A_24_P135255	BC020814	LOC283507	Hypothetical protein LOC283507	-1.2915	1.0784e-05
A_23_P105442	NM_181711	GRASP	Homo sapiens GRP1 (general receptor for phosphoinositides 1)-associated scaffold protein (GRASP), mRNA [NM_181711]	-1.2915	0.0022
A_23_P34546	NM_006642	SDCCAG8	Homo sapiens serologically defined colon cancer antigen 8 (SDCCAG8), mRNA [NM_006642]	-1.2913	0.0023
A_23_P415533	AK054879	AK054879	Homo sapiens cDNA FLJ30317 fis, clone BRACE2003594. [AK054879]	-1.2909	0.0002
A_24_P400675	NM_023925	C1QDC1	hypothetical protein FLJ22569	-1.2905	1.8264e-10
A_23_P349343	NM_139163	ALS2CR12	Homo sapiens amyotrophic lateral sclerosis 2 (juvenile) chromosome region, candidate 12 (ALS2CR12), mRNA [NM_139163]	-1.2904	0.004
A_23_P137139	NM_000061	BTK	Homo sapiens Bruton agammaglobulinemia tyrosine kinase (BTK), mRNA [NM_000061]	-1.2903	0.0027
A_24_P165998	NM_032638	GATA2	Homo sapiens GATA binding protein 2 (GATA2), mRNA [NM_032638]	-1.2901	0.0009
A_24_P190631	NM_006060	ZNFN1A1	Homo sapiens zinc finger protein, subfamily 1A, 1 (Ikaros) (ZNFN1A1), mRNA [NM_006060]	-1.2897	1.2359e-05
A_24_P397294	NM_145867	LTC4S	Homo sapiens leukotriene C4 synthase (LTC4S), transcript variant 1, mRNA [NM_145867]	-1.2897	0.0026
A_24_P143653	XR_016918	LOC646674	PREDICTED: Homo sapiens similar to single stranded DNA binding protein 3 (LOC646674), mRNA [XR_016918]	-1.2895	2.0554e-08
A_24_P913716	M74509	M74509	Human endogenous retrovirus type C oncovirus sequence.	-1.2891	0.0007
A_23_P205336	NM_016472	C14orf129	hypothetical protein	-1.2883	2.9619e-06
A_32_P100707	THC2505910	THC2505910	Q98D23_RHILO (Q98D23) Transcriptional activator; glycine cleavage system transcription activator; GcvA, partial (5%) [THC2505910]	-1.2861	0.0002
A_32_P175349	AK128457	AK128457	CDNA FLJ46600 fis, clone THYMU3047144	-1.2858	1.0879e-09
A_24_P314159	NM_000484	APP	Amyloid beta (A4) precursor protein (peptidase nexin-II, Alzheimer disease)	-1.2854	4.9117e-13
A_24_P401645	BC035622	AP4S1	Adaptor-related protein complex 4, sigma 1 subunit	-1.2853	0.0025
A_23_P204782	NM_020128	MDM1	nuclear protein double minute 1	-1.2851	4.5051e-09
A_24_P59722	NM_147152	ITSN2	Intersectin 2	-1.2847	0.0003
A_24_P256434	AK097130	ARIH1	Ariadne homolog, ubiquitin-conjugating enzyme E2 binding protein, 1 (Drosophila)	-1.2847	0.0017
A_32_P195346	THC2607363	THC2607363	Unknown	-1.2845	0.0027
A_23_P416191	NM_176885	TAS2R49	Taste receptor, type 2, member 49	-1.284	0.0002
A_24_P934235	ENST00000373361	ENST00000373361	Palmitoyltransferase ZDHHC15 (EC 2.3.1.-) (Zinc finger DHHC domain- containing protein 15) (DHHC-15). [Source:Uniprot/SWISSPROT;Acc:Q96MV8] [ENST00000373361]	-1.2839	4.6995e-13
A_32_P157465	AK091904	AK091904	CDNA FLJ34585 fis, clone KIDNE2008758	-1.2834	2.6204e-05
A_24_P59545	ENST00000370708	ENST00000370708	Zinc finger protein 451 (Coactivator for steroid receptors). [Source:Uniprot/SWISSPROT;Acc:Q9Y4E5] [ENST00000370708]	-1.2832	0.0001
A_23_P70398	NM_001025370	VEGF	Vascular endothelial growth factor	-1.283	0.0011
A_24_P40001	NM_014442	SIGLEC8	Homo sapiens sialic acid binding Ig-like lectin 8 (SIGLEC8), mRNA [NM_014442]	-1.2827	0.0001
A_24_P249784	NM_178037	RAB6IP2	Homo sapiens RAB6 interacting protein 2 (RAB6IP2), transcript variant beta, mRNA [NM_178037]	-1.2826	5.1916e-05
A_32_P190864	THC2718727	THC2718727	Unknown	-1.2824	1.7022e-05
A_23_P11843	NM_201630	LRRN5	Homo sapiens leucine rich repeat neuronal 5 (LRRN5), transcript variant 2, mRNA [NM_201630]	-1.2824	0.0001
A_23_P338890	NM_002827	PTPN1	Homo sapiens protein tyrosine phosphatase, non-receptor type 1 (PTPN1), mRNA [NM_002827]	-1.2819	0.0006
A_24_P703462	THC2558098	THC2558098	Q9CY34_MOUSE (Q9CY34) 13 days embryo liver cDNA, RIKEN full-length enriched library, clone:2510010F15 product:NEDD8-conjugating enzyme NCE2 (Ubiquitin-conjugating enzyme E2) (Ubiquitin-protein ligase) (Ubiquitin carrier protein) homolog (NE , partial...	-1.2818	9.3737e-08
A_23_P74359	NM_004078	CSRP1	Homo sapiens cysteine and glycine-rich protein 1 (CSRP1), mRNA [NM_004078]	-1.2818	7.3071e-06
A_23_P320739	NM_002397	MEF2C	Homo sapiens MADS box transcription enhancer factor 2, polypeptide C (myocyte enhancer factor 2C) (MEF2C), mRNA [NM_002397]	-1.2817	0.0027
A_23_P63660	NM_032333	C10orf58	Homo sapiens chromosome 10 open reading frame 58 (C10orf58), mRNA [NM_032333]	-1.2814	0.0002
A_24_P787914	U25029	NR3C1	Nuclear receptor subfamily 3, group C, member 1 (glucocorticoid receptor)	-1.2811	3.0126e-05
A_24_P296689	AK124426	AK124426	CDNA clone IMAGE:4077090	-1.2807	5.4604e-05
A_32_P168342	ENST00000375806	C6orf25	G6b protein precursor. [Source:Uniprot/SWISSPROT;Acc:O95866] [ENST00000375806]	-1.2805	0.002
A_24_P98109	NM_013322	SNX10	Homo sapiens sorting nexin 10 (SNX10), mRNA [NM_013322]	-1.2795	0.0006
A_23_P59261	NM_006670	TPBG	Homo sapiens trophoblast glycoprotein (TPBG), mRNA [NM_006670]	-1.2793	4.7234e-05
A_32_P194072	NM_015395	DKFZP434B0335	Homo sapiens DKFZP434B0335 protein (DKFZP434B0335), mRNA [NM_015395]	-1.2783	6.9178e-06
A_23_P216094	NM_004318	ASPH	Homo sapiens aspartate beta-hydroxylase (ASPH), transcript variant 1, mRNA [NM_004318]	-1.2776	0.0038
A_24_P924351	THC2725167	THC2725167	ALU1_HUMAN (P39188) Alu subfamily J sequence contamination warning entry, partial (13%) [THC2725167]	-1.2775	0.0036
A_23_P211247	NM_206962	HRMT1L1	Homo sapiens HMT1 hnRNP methyltransferase-like 1 (S. cerevisiae) (HRMT1L1), transcript variant 1, mRNA [NM_206962]	-1.2774	5.0464e-06
A_23_P122976	NM_002069	GNAI1	Homo sapiens guanine nucleotide binding protein (G protein), alpha inhibiting activity polypeptide 1 (GNAI1), mRNA [NM_002069]	-1.2772	0.0002
A_23_P77145	NM_004663	RAB11A	Homo sapiens RAB11A, member RAS oncogene family (RAB11A), mRNA [NM_004663]	-1.2771	2.0168e-05
A_32_P34881	THC2532458	THC2532458	NM_205486 non-histone chromosomal protein {Gallus gallus} (exp=-1; wgp=0; cg=0), partial (21%) [THC2532458]	-1.2768	5.2628e-06
A_32_P118325	BU567832	BU567832	Transcribed locus	-1.2768	7.3432e-06
A_23_P389118	NM_001025356	TMEM16F	Transmembrane protein 16F	-1.2759	1.5158e-05
A_32_P150130	AK098787	PLEKHA2	Pleckstrin homology domain containing, family A (phosphoinositide binding specific) member 2	-1.2754	1.0714e-06
A_23_P19095	NM_014035	SNX24	Homo sapiens sorting nexing 24 (SNX24), mRNA [NM_014035]	-1.2748	0.0028
A_23_P95851	NM_024803	TUBAL3	Homo sapiens tubulin, alpha-like 3 (TUBAL3), mRNA [NM_024803]	-1.2745	0.001
A_23_P95823	NM_145080	NSMCE1	Non-SMC element 1 homolog (S. cerevisiae)	-1.2745	0.001
A_32_P127412	A_32_P127412	A_32_P127412	Unknown	-1.2745	0.0028
A_23_P128598	NM_079836	TUBA2	Homo sapiens tubulin, alpha 2 (TUBA2), transcript variant 2, mRNA [NM_079836]	-1.2744	3.3699e-07
A_24_P100551	NM_020870	SH3MD2	Homo sapiens SH3 multiple domains 2 (SH3MD2), mRNA [NM_020870]	-1.2743	3.2791e-07
A_24_P179611	NM_003292	TPR	Homo sapiens translocated promoter region (to activated MET oncogene) (TPR), mRNA [NM_003292]	-1.2742	3.9411e-06
A_32_P33213	THC2718728	THC2718728	Unknown	-1.2739	2.2781e-05
A_23_P502470	NM_002184	IL6ST	Interleukin 6 signal transducer (gp130, oncostatin M receptor)	-1.2738	0.0027
A_23_P402287	NM_153371	LNX2	Ligand of numb-protein X 2	-1.2736	1.6445e-05
A_23_P203665	NM_018367	PHCA	Homo sapiens phytoceramidase, alkaline (PHCA), mRNA [NM_018367]	-1.2736	0.0016
A_23_P354074	NM_000081	LYST	Homo sapiens lysosomal trafficking regulator (LYST), transcript variant 1, mRNA [NM_000081]	-1.2735	0.0003
A_23_P6714	NM_020654	SENP7	Homo sapiens SUMO1/sentrin specific protease 7 (SENP7), mRNA [NM_020654]	-1.2728	0.0039
A_24_P481431	AK021820	GOLGA1	Golgi autoantigen, golgin subfamily a, 1	-1.2724	4.6266e-07
A_23_P153745	NM_006332	IFI30	Homo sapiens interferon, gamma-inducible protein 30 (IFI30), mRNA [NM_006332]	-1.2722	5.5266e-05
A_23_P4649	NM_001645	APOC1	Homo sapiens apolipoprotein C-I (APOC1), mRNA [NM_001645]	-1.2716	2.209e-08
A_24_P469746	ENST00000334973	LOC151174	Homo sapiens chromosome 2 unknown mRNA. [AF451986]	-1.2712	0.0003
A_23_P211797	NM_130837	OPA1	Homo sapiens optic atrophy 1 (autosomal dominant) (OPA1), nuclear gene encoding mitochondrial protein, transcript variant 8, mRNA [NM_130837]	-1.271	9.8821e-05
A_23_P422071	NM_003782	B3GALT4	Homo sapiens UDP-Gal:betaGlcNAc beta 1,3-galactosyltransferase, polypeptide 4 (B3GALT4), mRNA [NM_003782]	-1.2708	0.0003
A_23_P94546	NM_025211	GKAP1	Homo sapiens G kinase anchoring protein 1 (GKAP1), mRNA [NM_025211]	-1.2702	1.7811e-05
A_23_P139687	NM_152321	C12orf46	Chromosome 12 open reading frame 46	-1.2702	9.2433e-05
A_32_P181564	THC2606490	THC2606490	Unknown	-1.2701	0.0009
A_24_P115287	AK001533	AK001533	hypothetical protein FLJ10671	-1.2693	9.6139e-05
A_24_P213788	BC020624	LOC641518	Hypothetical protein LOC641518	-1.2687	2.7547e-07
A_23_P50591	NM_004823	KCNK6	Homo sapiens potassium channel, subfamily K, member 6 (KCNK6), mRNA [NM_004823]	-1.2682	0.0001
A_23_P11397	NR_001537	TTTY13	Homo sapiens testis-specific transcript, Y-linked 13 (TTTY13) on chromosome Y.	-1.2682	0.0043
A_24_P383704	XM_001131588	LOC389599	PREDICTED: Homo sapiens similar to amyotrophic lateral sclerosis 2 (juvenile) chromosome region, candidate 2 (LOC389599), mRNA [XM_001131588]	-1.2676	1.8572e-09
A_23_P208340	NM_020428	CTL2	Homo sapiens CTL2 gene (CTL2), mRNA [NM_020428]	-1.2674	0.0012
A_23_P16562	NM_001017392	SFRS14	KIAA0365 gene product	-1.2673	9.4515e-05
A_32_P193378	AK055370	LOC283658	Hypothetical protein LOC283658	-1.2665	0.0005
A_24_P59439	AK074886	LOC389634	Hypothetical LOC389634	-1.2665	0.0042
A_23_P43337	NM_144966	FREM1	Homo sapiens FRAS1 related extracellular matrix 1 (FREM1), mRNA [NM_144966]	-1.2665	0.005
A_23_P19733	NM_021977	SLC22A3	Homo sapiens solute carrier family 22 (extraneuronal monoamine transporter), member 3 (SLC22A3), mRNA [NM_021977]	-1.266	0.0033
A_24_P306425	NM_002956	RSN	Restin (Reed-Steinberg cell-expressed intermediate filament-associated protein)	-1.2657	0.0003
A_32_P42684	NM_014331	SLC7A11	Homo sapiens solute carrier family 7, (cationic amino acid transporter, y+ system) member 11 (SLC7A11), mRNA [NM_014331]	-1.265	0.0021
A_32_P61145	AK096154	AK096154	MRNA from chromosome 5q21-22, clone:357Ex	-1.2647	2.6316e-05
A_23_P86386	NM_024804	FLJ12606	Homo sapiens hypothetical protein FLJ12606 (FLJ12606), mRNA [NM_024804]	-1.2647	0.0013
A_32_P86705	BC040577	BC040577	Homo sapiens, clone IMAGE:5267797, mRNA [BC040577]	-1.2646	4.0277e-06
A_23_P212715	NM_170662	CBLB	Homo sapiens Cas-Br-M (murine) ecotropic retroviral transforming sequence b (CBLB), mRNA [NM_170662]	-1.2645	7.0337e-06
A_23_P77117	NM_023003	TM6SF1	Homo sapiens transmembrane 6 superfamily member 1 (TM6SF1), mRNA [NM_023003]	-1.2644	7.3364e-06
A_32_P192865	THC2696722	THC2696722	Unknown	-1.2635	0.0023
A_24_P924589	THC2758094	THC2758094	Unknown	-1.2634	0.0027
A_24_P838748	BC030561	WIRE	WIRE protein	-1.2629	3.2103e-06
A_23_P47497	NM_017840	MRPL16	Homo sapiens mitochondrial ribosomal protein L16 (MRPL16), nuclear gene encoding mitochondrial protein, mRNA [NM_017840]	-1.2628	0.002
A_23_P401106	NM_002599	PDE2A	Homo sapiens phosphodiesterase 2A, cGMP-stimulated (PDE2A), mRNA [NM_002599]	-1.2621	0.0031
A_32_P201773	NM_015365	AMMECR1	Homo sapiens Alport syndrome, mental retardation, midface hypoplasia and elliptocytosis chromosomal region, gene 1 (AMMECR1), mRNA [NM_015365]	-1.2618	6.9216e-05
A_24_P129813	NM_139067	SMARCC2	Homo sapiens SWI/SNF related, matrix associated, actin dependent regulator of chromatin, subfamily c, member 2 (SMARCC2), transcript variant 2, mRNA [NM_139067]	-1.2603	0.0003
A_23_P325932	NM_004371	COPA	Homo sapiens coatomer protein complex, subunit alpha (COPA), mRNA [NM_004371]	-1.2599	0.0001
A_32_P187599	NM_001018067	SERBP1	PAI-1 mRNA-binding protein	-1.2597	0.0028
A_24_P357037	NM_182688	UBE2G2	Homo sapiens ubiquitin-conjugating enzyme E2G 2 (UBC7 homolog, yeast) (UBE2G2), transcript variant 2, mRNA [NM_182688]	-1.2594	1.7045e-05
A_32_P101002	CA433167	CA433167	Transcribed locus	-1.2591	1.9654e-06
A_24_P179407	NM_018351	FGD6	Homo sapiens FYVE, RhoGEF and PH domain containing 6 (FGD6), mRNA [NM_018351]	-1.2589	0.001
A_32_P78250	NM_004965	HMGN1	Homo sapiens high-mobility group nucleosome binding domain 1 (HMGN1), mRNA [NM_004965]	-1.2583	0.0003
A_23_P350555	NM_144659	TCP10L	Homo sapiens t-complex 10 (mouse)-like (TCP10L), mRNA [NM_144659]	-1.2579	0.0018
A_23_P147109	NM_017723	FLJ20245	hypothetical protein FLJ20245	-1.2578	0.0026
A_32_P105976	AK091337	M-RIP	KIAA0864 protein	-1.2574	0.0002
A_32_P198412	DQ786199	DQ786199	Homo sapiens clone HLS_IMAGE_135010 mRNA sequence. [DQ786199]	-1.257	1.1745e-05
A_24_P131718	NM_016577	RAB6B	Homo sapiens RAB6B, member RAS oncogene family (RAB6B), mRNA [NM_016577]	-1.2569	0.0002
A_23_P253301	NM_053024	PFN2	Homo sapiens profilin 2 (PFN2), transcript variant 1, mRNA [NM_053024]	-1.2567	0.0045
A_32_P26034	THC2671280	THC2671280	ALU5_HUMAN (P39192) Alu subfamily SC sequence contamination warning entry, partial (12%) [THC2671280]	-1.2561	1.3287e-10
A_32_P14201	XR_018202	LOC647768	PREDICTED: Homo sapiens similar to Tetratricopeptide repeat protein 3 (TPR repeat protein 3) (TPR repeat protein D) (LOC647768), mRNA [XR_018202]	-1.2561	0.0043
A_24_P943922	NM_020925	KIAA1573	Homo sapiens KIAA1573 protein (KIAA1573), mRNA [NM_020925]	-1.256	0.0047
A_24_P416346	NM_001079675	ETV4	Homo sapiens ets variant gene 4 (E1A enhancer binding protein, E1AF) (ETV4), transcript variant 2, mRNA [NM_001079675]	-1.2559	0.0046
A_23_P143474	NM_001697	ATP5O	Homo sapiens ATP synthase, H+ transporting, mitochondrial F1 complex, O subunit (oligomycin sensitivity conferring protein) (ATP5O), nuclear gene encoding mitochondrial protein, mRNA [NM_001697]	-1.2552	0.0009
A_23_P301925	ENST00000361624	COX1	Cytochrome c oxidase subunit 1 (EC 1.9.3.1) (Cytochrome c oxidase polypeptide I). [Source:Uniprot/SWISSPROT;Acc:P00395] [ENST00000361624]	-1.2551	8.7276e-05
A_24_P100387	NM_203391	GK	Homo sapiens glycerol kinase (GK), transcript variant 1, mRNA [NM_203391]	-1.255	1.8615e-10
A_24_P923190	AK094415	AK094415	CDNA FLJ37096 fis, clone BRACE2018759	-1.255	1.9617e-05
A_24_P36457	NM_001001433	STX16	Syntaxin 16	-1.2549	0.001
A_23_P109143	NM_000311	PRNP	Prion protein (p27-30) (Creutzfeldt-Jakob disease, Gerstmann-Strausler-Scheinker syndrome, fatal familial insomnia)	-1.2549	0.0024
A_23_P147106	NM_017723	FLJ20245	hypothetical protein FLJ20245	-1.2548	3.1078e-05
A_23_P417331	NM_004586	RPS6KA3	Homo sapiens ribosomal protein S6 kinase, 90kDa, polypeptide 3 (RPS6KA3), mRNA [NM_004586]	-1.2541	0.0001
A_24_P528858	AK026475	ZNF678	Zinc finger protein 678	-1.2536	3.424e-05
A_23_P211302	NM_033661	WDR4	Homo sapiens WD repeat domain 4 (WDR4), transcript variant 2, mRNA [NM_033661]	-1.2535	0.0004
A_32_P145335	AL049387	AL049387	CDNA clone IMAGE:4801297	-1.2534	1.4945e-05
A_23_P340188	NM_138819	LOC159091	Homo sapiens hypothetical protein BC017868 (LOC159091), mRNA [NM_138819]	-1.2533	0.0005
A_32_P189034	THC2535223	THC2535223	BC000698 keratin 18 {Homo sapiens} (exp=-1; wgp=0; cg=0), partial (19%) [THC2535223]	-1.2533	0.0006
A_23_P84648	NM_000202	IDS	Homo sapiens iduronate 2-sulfatase (Hunter syndrome) (IDS), transcript variant 1, mRNA [NM_000202]	-1.2533	0.003
A_32_P540991	AK057591	AK057591	CDNA FLJ33029 fis, clone THYMU2000162	-1.2532	0.0002
A_24_P943218	BQ318652	KIAA1245	KIAA1245	-1.2524	7.4637e-08
A_24_P194313	BC062992	C21orf66	Chromosome 21 open reading frame 66	-1.2523	2.4822e-07
A_23_P142310	NM_017572	GPRK7	MAP kinase interacting serine/threonine kinase 2	-1.2523	0.0003
A_23_P381954	NM_000121	EPOR	Homo sapiens erythropoietin receptor (EPOR), mRNA [NM_000121]	-1.2521	2.6829e-14
A_24_P916845	THC2514800	THC2514800	Q8WTZ3_HUMAN (Q8WTZ3) C19orf9 protein, partial (5%) [THC2534826]	-1.2521	9.3132e-11
A_32_P37592	NR_003003	SCARNA17	Homo sapiens small Cajal body-specific RNA 17 (SCARNA17) on chromosome 18 [NR_003003]	-1.2519	2.5959e-05
A_24_P231546	NM_016490	LOC51252	hypothetical protein	-1.2516	2.6464e-10
A_32_P15498	AK025818	SRGAP2	KIAA0456 protein	-1.2516	3.9102e-06
A_24_P67898	AF307332	MGEA5	Meningioma expressed antigen 5 (hyaluronidase)	-1.2515	0.0024
A_23_P85853	NM_024587	FLJ22353	Homo sapiens hypothetical protein FLJ22353 (FLJ22353), mRNA [NM_024587]	-1.2504	8.6473e-05
A_23_P130886	CR605933	FLJ14981	hypothetical protein FLJ14981	-1.2503	2.7913e-05
A_23_P164507	NM_005433	YES1	Homo sapiens v-yes-1 Yamaguchi sarcoma viral oncogene homolog 1 (YES1), mRNA [NM_005433]	-1.2502	0.0005
A_32_P99804	A_32_P99804	A_32_P99804	Unknown	-1.25	0.0036
A_24_P133171	AK026078	ELK3	ELK3, ETS-domain protein (SRF accessory protein 2)	-1.2499	0.0041
A_23_P102523	NM_003128	SPTBN1	Homo sapiens spectrin, beta, non-erythrocytic 1 (SPTBN1), transcript variant 1, mRNA [NM_003128]	-1.2497	0.0005
A_23_P141163	NM_003647	DGKE	Homo sapiens diacylglycerol kinase, epsilon 64kDa (DGKE), mRNA [NM_003647]	-1.2494	0.0003
A_23_P307761	NM_031215	CABLES2	hypothetical protein dJ908M14.2	-1.2491	0.0009
A_32_P22263	NM_004965	HMGN1	Homo sapiens high-mobility group nucleosome binding domain 1 (HMGN1), mRNA [NM_004965]	-1.249	0.002
A_23_P425880	NM_007118	TRIO	Homo sapiens triple functional domain (PTPRF interacting) (TRIO), mRNA [NM_007118]	-1.249	0.0021
A_23_P102937	NM_006936	SUMO3	Homo sapiens SMT3 suppressor of mif two 3 homolog 3 (yeast) (SUMO3), mRNA [NM_006936]	-1.2486	4.0944e-05
A_24_P405205	NM_001001396	ATP2B4	ATPase, Ca++ transporting, plasma membrane 4	-1.2477	0.0012
A_24_P293358	NM_015500	C21orf25	Homo sapiens chromosome 21 open reading frame 25 (C21orf25), transcript variant 1, mRNA [NM_015500]	-1.2476	0.0021
A_24_P119165	ENST00000333650	ENST00000333650	PREDICTED: Homo sapiens similar to 60S ribosomal protein L14 (CAG-ISL 7) (LOC730747), mRNA [XR_015398]	-1.2475	0.0017
A_23_P29773	NM_014398	LAMP3	Homo sapiens lysosomal-associated membrane protein 3 (LAMP3), mRNA [NM_014398]	-1.2473	6.5726e-06
A_32_P139738	NR_002827	HERC2P4	Homo sapiens hect domain and RLD 2 pseudogene 4 (HERC2P4) on chromosome 16.	-1.2472	0.0008
A_32_P213615	AK096778	LOC389634	Hypothetical LOC389634	-1.2468	6.082e-07
A_32_P22275	AA418814	SEC22L1	SEC22 vesicle trafficking protein homolog B (S. cerevisiae)	-1.2465	3.8589e-07
A_32_P208076	NM_002203	ITGA2	Homo sapiens integrin, alpha 2 (CD49B, alpha 2 subunit of VLA-2 receptor) (ITGA2), mRNA [NM_002203]	-1.2465	0.0013
A_24_P620456	AK024921	AK024921	CDNA: FLJ21268 fis, clone COL01718	-1.2459	0.0028
A_23_P124384	NM_006884	SHOX2	Short stature homeobox 2	-1.2458	4.7667e-05
A_23_P344281	NM_001010879	ZIK1	Zinc finger protein interacting with K protein 1	-1.2458	0.0011
A_32_P169316	A_32_P169316	A_32_P169316	Unknown	-1.2453	0.0001
A_23_P128304	NM_001003398	BICD1	Bicaudal D homolog 1 (Drosophila)	-1.2451	0.0013
A_23_P367899	NM_000121	EPOR	Homo sapiens erythropoietin receptor (EPOR), mRNA [NM_000121]	-1.2446	3.3464e-05
A_23_P20248	NM_002755	MAP2K1	Homo sapiens mitogen-activated protein kinase kinase 1 (MAP2K1), mRNA [NM_002755]	-1.2446	0.0031
A_23_P422724	NM_000943	PPIC	Homo sapiens peptidylprolyl isomerase C (cyclophilin C) (PPIC), mRNA [NM_000943]	-1.2445	0.0016
A_23_P142590	NM_176799	ILKAP	Homo sapiens integrin-linked kinase-associated serine [NM_176799]	-1.2444	2.7906e-05
A_23_P70359	AK026765	AGPAT4	hypothetical protein FLJ23112	-1.2442	0.0002
A_32_P65472	THC2713795	THC2713795	Q9F8M7_CARHY (Q9F8M7) DTDP-glucose 4,6-dehydratase (Fragment), partial (11%) [THC2713795]	-1.2439	0.0036
A_23_P129577	NM_033208	TIGD7	Homo sapiens tigger transposable element derived 7 (TIGD7), mRNA [NM_033208]	-1.2437	0.0014
A_32_P218806	AK024516	PSIP2	PC4 and SFRS1 interacting protein 1	-1.2433	0.0029
A_23_P110022	NM_032638	GATA2	Homo sapiens GATA binding protein 2 (GATA2), mRNA [NM_032638]	-1.2432	0.0004
A_23_P214907	NM_015440	MTHFD1L	Homo sapiens methylenetetrahydrofolate dehydrogenase (NADP+ dependent) 1-like (MTHFD1L), mRNA [NM_015440]	-1.2432	0.0017
A_23_P399078	NM_000362	TIMP3	TIMP metallopeptidase inhibitor 3 (Sorsby fundus dystrophy, pseudoinflammatory)	-1.2431	6.1858e-05
A_23_P85783	NM_006623	PHGDH	Homo sapiens phosphoglycerate dehydrogenase (PHGDH), mRNA [NM_006623]	-1.243	0.0015
A_24_P721815	AK002066	ATP7B	ATPase, Cu++ transporting, beta polypeptide	-1.2428	0.0016
A_24_P915149	THC2544493	THC2544493	AA916168 og27d12.s1 NCI_CGAP_Br7 Homo sapiens cDNA clone IMAGE:1441079 3' similar to contains Alu repetitive element;, mRNA sequence [AA916168]	-1.2425	0.0002
A_24_P40968	ENST00000389936	MGA	CDNA FLJ13298 fis, clone OVARC1001306, weakly similar to N-MYC PROTO- ONCOGENE PROTEIN. (Fragment). [Source:Uniprot/SPTREMBL;Acc:Q9H8R3] [ENST00000389936]	-1.2423	2.7279e-05
A_23_P250294	NM_016006	ABHD5	Homo sapiens abhydrolase domain containing 5 (ABHD5), mRNA [NM_016006]	-1.2423	0.0002
A_24_P753161	NM_001204	BMPR2	Bone morphogenetic protein receptor, type II (serine/threonine kinase)	-1.2419	2.3927e-11
A_23_P211056	NM_013329	C21orf66	GC-rich sequence DNA-binding factor candidate	-1.2419	1.1044e-08
A_23_P17633	NM_000629	IFNAR1	Homo sapiens interferon (alpha, beta and omega) receptor 1 (IFNAR1), mRNA [NM_000629]	-1.2416	2.9139e-05
A_23_P336554	NM_134470	IL1RAP	Interleukin 1 receptor accessory protein	-1.2414	0.0011
A_23_P501547	NM_015270	ADCY6	Homo sapiens adenylate cyclase 6 (ADCY6), transcript variant 1, mRNA [NM_015270]	-1.2411	8.92e-05
A_23_P114952	NM_016456	TMEM9	Homo sapiens transmembrane protein 9 (TMEM9), mRNA [NM_016456]	-1.2411	0.0003
A_23_P428729	BC007070	ZNF258	Zinc finger, MYM-type 6	-1.2408	0.0049
A_24_P233786	NM_052966	C1orf24	Homo sapiens chromosome 1 open reading frame 24 (C1orf24), mRNA [NM_052966]	-1.2405	5.1575e-05
A_23_P217917	NM_147148	GSTM4	Glutathione S-transferase M4	-1.2403	0.0032
A_24_P791040	NM_012164	FBXW2	Homo sapiens F-box and WD-40 domain protein 2 (FBXW2), mRNA [NM_012164]	-1.2402	0.0041
A_23_P39525	NM_024785	FLJ22746	Homo sapiens hypothetical protein FLJ22746 (FLJ22746), mRNA [NM_024785]	-1.2401	1.5406e-06
A_23_P46275	NM_001688	ATP5F1	Homo sapiens ATP synthase, H+ transporting, mitochondrial F0 complex, subunit b, isoform 1 (ATP5F1), nuclear gene encoding mitochondrial protein, transcript variant 1, mRNA [NM_001688]	-1.24	0.0046
A_24_P245767	NM_006936	SUMO3	Homo sapiens SMT3 suppressor of mif two 3 homolog 3 (yeast) (SUMO3), mRNA [NM_006936]	-1.2399	1.4632e-05
A_32_P99347	AK125961	C9orf110	Chromosome 9 open reading frame 110	-1.2399	0.0033
A_32_P179351	BX095281	BX095281	Transcribed locus	-1.2392	6.6851e-06
A_23_P7582	NM_003202	TCF7	Homo sapiens transcription factor 7 (T-cell specific, HMG-box) (TCF7), transcript variant 1, mRNA [NM_003202]	-1.2389	5.7205e-06
A_24_P469255	AF085995	PDE5A	Phosphodiesterase 5A, cGMP-specific	-1.2389	0.0008
A_32_P222496	D89937	D89937	Homo sapiens mRNA for follistatin-related protein (FRP), complete cds.	-1.2383	7.2896e-05
A_23_P308552	NM_005220	DLX3	Homo sapiens distal-less homeo box 3 (DLX3), mRNA [NM_005220]	-1.2383	0.0005
A_32_P72341	NM_173084	TRIM59	Homo sapiens tripartite motif-containing 59 (TRIM59), mRNA [NM_173084]	-1.2382	0.0005
A_23_P501831	NM_032385	C5orf4	Homo sapiens chromosome 5 open reading frame 4 (C5orf4), mRNA [NM_032385]	-1.2382	0.0009
A_32_P122268	AK131036	SYT15	chr10 synaptotagmin	-1.2371	0.0006
A_23_P79069	AK024488	FLJ21438	hypothetical protein FLJ21438	-1.2367	0.0011
A_24_P566891	AK023803	ARF1	ADP-ribosylation factor 1	-1.2364	1.394e-10
A_23_P80098	NM_000819	GART	Homo sapiens phosphoribosylglycinamide formyltransferase, phosphoribosylglycinamide synthetase, phosphoribosylaminoimidazole synthetase (GART), transcript variant 1, mRNA [NM_000819]	-1.2364	2.399e-07
A_32_P48244	NM_173531	ZNF100	Homo sapiens zinc finger protein 100 (ZNF100), mRNA [NM_173531]	-1.2361	6.4936e-11
A_23_P200710	NM_002646	PIK3C2B	Homo sapiens phosphoinositide-3-kinase, class 2, beta polypeptide (PIK3C2B), mRNA [NM_002646]	-1.2355	0.0017
A_32_P174130	THC2688497	THC2688497	Q59GX2_HUMAN (Q59GX2) Solute carrier family 2 (Facilitated glucose transporter), member 1 variant (Fragment), partial (6%) [THC2564899]	-1.2355	0.0035
A_24_P124349	NM_025208	PDGFD	spinal cord-derived growth factor-B	-1.2352	0.002
A_32_P214817	AK098210	AK098210	CDNA FLJ40891 fis, clone UTERU2001110	-1.235	3.9445e-08
A_24_P191417	NM_005966	NAB1	Homo sapiens NGFI-A binding protein 1 (EGR1 binding protein 1) (NAB1), mRNA [NM_005966]	-1.2348	2.1506e-08
A_24_P670342	A_24_P670342	A_24_P670342	Unknown	-1.2344	1.061e-07
A_23_P218579	NM_024506	GLB1L	Homo sapiens galactosidase, beta 1-like (GLB1L), mRNA [NM_024506]	-1.2343	0.0011
A_24_P416411	NM_000286	PEX12	Homo sapiens peroxisomal biogenesis factor 12 (PEX12), mRNA [NM_000286]	-1.234	0.0032
A_23_P53641	NM_001025356	TMEM16F	Transmembrane protein 16F	-1.2336	0.0002
A_23_P109974	NM_016577	RAB6B	Homo sapiens RAB6B, member RAS oncogene family (RAB6B), mRNA [NM_016577]	-1.2327	4.4334e-05
A_23_P91491	NM_021254	C21orf59	Chromosome 21 open reading frame 59	-1.2321	0.0012
A_24_P196704	NM_182931	MLL5	Homo sapiens myeloid [NM_182931]	-1.232	0.0001
A_24_P391468	NM_182314	COVA1	Homo sapiens cytosolic ovarian carcinoma antigen 1 (COVA1), transcript variant 2, mRNA [NM_182314]	-1.232	0.0003
A_23_P115573	NM_198149	TMEM58	Transmembrane protein 58	-1.2318	6.1448e-06
A_23_P421323	A_23_P421323	A_23_P421323	Unknown	-1.2318	0.0001
A_23_P48513	NM_005532	IFI27	Homo sapiens interferon, alpha-inducible protein 27 (IFI27), transcript variant a, mRNA [NM_005532]	-1.2318	0.005
A_23_P87532	NM_001002259	C1QDC1	hypothetical protein FLJ22569	-1.2317	6.2855e-05
A_24_P920355	ENST00000341893	LRRIQ2	leucine-rich repeats and IQ motif containing 2 [Source:RefSeq_peptide;Acc:NP_078824] [ENST00000341893]	-1.2315	0.0048
A_24_P37589	NM_001099	ACPP	Homo sapiens acid phosphatase, prostate (ACPP), mRNA [NM_001099]	-1.231	1.2604e-06
A_24_P14595	NM_133634	C21orf80	Protein O-fucosyltransferase 2	-1.231	2.3728e-06
A_23_P259438	NM_000788	DCK	Homo sapiens deoxycytidine kinase (DCK), mRNA [NM_000788]	-1.2309	4.224e-09
A_23_P213306	NM_016531	KLF3	Homo sapiens Kruppel-like factor 3 (basic) (KLF3), mRNA [NM_016531]	-1.2307	2.6516e-06
A_23_P418083	NM_181714	C6orf152	Homo sapiens chromosome 6 open reading frame 152 (C6orf152), mRNA [NM_181714]	-1.2307	0.0005
A_24_P262543	NM_004823	KCNK6	Homo sapiens potassium channel, subfamily K, member 6 (KCNK6), mRNA [NM_004823]	-1.2306	0.0015
A_24_P927166	AF085913	ZC3HAV1	hypothetical protein FLB6421	-1.2305	0.0042
A_24_P391574	NM_174902	LOC143458	Homo sapiens hypothetical protein LOC143458 (LOC143458), mRNA [NM_174902]	-1.2302	0.0004
A_23_P359052	NM_148894	FAM44A	Homo sapiens family with sequence similarity 44, member A (FAM44A), mRNA [NM_148894]	-1.2301	0.002
A_32_P22257	NM_004965	HMGN1	Homo sapiens high-mobility group nucleosome binding domain 1 (HMGN1), mRNA [NM_004965]	-1.23	0.0002
A_23_P321388	NM_153341	IBRDC3	Homo sapiens IBR domain containing 3 (IBRDC3), mRNA [NM_153341]	-1.23	0.0028
A_32_P9924	THC2525505	THC2525505	Unknown	-1.2298	3.8466e-05
A_32_P203786	ENST00000341955	ENST00000341955	Homo sapiens cDNA clone IMAGE:4476024. [BC071630]	-1.2298	0.0011
A_23_P105276	NM_003428	ZNF84	Homo sapiens zinc finger protein 84 (HPF2) (ZNF84), mRNA [NM_003428]	-1.2298	0.0039
A_24_P344711	NM_020132	AGPAT3	Homo sapiens 1-acylglycerol-3-phosphate O-acyltransferase 3 (AGPAT3), mRNA [NM_020132]	-1.2298	0.0049
A_23_P339095	NM_178313	SPTBN1	Spectrin, beta, non-erythrocytic 1	-1.2297	0.0004
A_23_P334608	NM_000181	GUSB	Homo sapiens glucuronidase, beta (GUSB), mRNA [NM_000181]	-1.2295	0.0018
A_23_P159424	X84195	ACYP2	H.sapiens mRNA for acylphosphatase, muscle type (MT) isoenzyme.	-1.2294	0.0035
A_23_P120973	NM_017911	C22orf8	Homo sapiens chromosome 22 open reading frame 8 (C22orf8), mRNA [NM_017911]	-1.229	0.0002
A_23_P128728	NM_001172	ARG2	Homo sapiens arginase, type II (ARG2), nuclear gene encoding mitochondrial protein, mRNA [NM_001172]	-1.2281	0.0006
A_24_P896978	THC2553512	THC2553512	Unknown	-1.228	7.2073e-05
A_24_P108311	NM_015277	NEDD4L	Homo sapiens neural precursor cell expressed, developmentally down-regulated 4-like (NEDD4L), mRNA [NM_015277]	-1.2277	0.0002
A_23_P113283	NM_022470	WIG1	p53 target zinc finger protein	-1.2276	0.0004
A_23_P130149	NM_001976	ENO3	Enolase 3 (beta, muscle)	-1.227	1.6443e-05
A_24_P118855	ENST00000329784	ENST00000329784	PREDICTED: Homo sapiens similar to large subunit ribosomal protein L36a (LOC284230), mRNA [XM_208185]	-1.227	0.0003
A_24_P190345	NM_198480	ZNF615	Zinc finger protein 615	-1.2262	0.0017
A_23_P6307	NM_001025204	U2AF1	U2 small nuclear RNA auxiliary factor 1	-1.2261	7.2779e-08
A_24_P390928	NM_024108	MGC2650	Homo sapiens hypothetical protein MGC2650 (MGC2650), mRNA [NM_024108]	-1.226	0.0002
A_23_P250951	NM_000112	SLC26A2	Homo sapiens solute carrier family 26 (sulfate transporter), member 2 (SLC26A2), mRNA [NM_000112]	-1.2259	0.0028
A_32_P48438	AA484677	SEC22L1	SEC22 vesicle trafficking protein homolog B (S. cerevisiae)	-1.2257	4.0245e-05
A_23_P102925	NM_005049	PWP2H	Homo sapiens PWP2 periodic tryptophan protein homolog (yeast) (PWP2H), mRNA [NM_005049]	-1.2257	0.0002
A_32_P353072	NM_018374	FLJ11273	Homo sapiens hypothetical protein FLJ11273 (FLJ11273), mRNA [NM_018374]	-1.2254	0.0005
A_24_P911489	NM_030637	DDHD1	Homo sapiens DDHD domain containing 1 (DDHD1), mRNA [NM_030637]	-1.2252	0.0003
A_32_P128588	AW851396	SSR1	Signal sequence receptor, alpha (translocon-associated protein alpha)	-1.2251	0.0029
A_24_P339869	NM_020727	ZNF295	Homo sapiens zinc finger protein 295 (ZNF295), mRNA [NM_020727]	-1.225	0.0005
A_23_P372096	AK097804	C20orf112	Homo sapiens cDNA FLJ40485 fis, clone TESTI2043857, moderately similar to Homo sapiens nolp mRNA. [AK097804]	-1.2247	0.0001
A_23_P425502	NM_017613	DONSON	Downstream neighbor of SON	-1.2247	0.0008
A_24_P920904	BC032347	C8orf59	Chromosome 8 open reading frame 59	-1.2239	0.0028
A_24_P89080	NM_000788	DCK	Homo sapiens deoxycytidine kinase (DCK), mRNA [NM_000788]	-1.2238	8.3971e-08
A_32_P192922	AL050061	LOC157562	Hypothetical protein LOC157562	-1.2235	7.9643e-05
A_24_P920823	NM_006751	SSFA2	Homo sapiens sperm specific antigen 2 (SSFA2), mRNA [NM_006751]	-1.2234	0.0041
A_24_P630916	A_24_P630916	A_24_P630916	Unknown	-1.2233	0.0049
A_23_P11017	AK021866	AK021866	Homo sapiens cDNA FLJ11804 fis, clone HEMBA1006272, moderately similar to RETROVIRUS-RELATED PROTEASE (EC 3.4.23.-).	-1.2232	1.5606e-06
A_23_P143484	NM_153681	DSCR5	Phosphatidylinositol glycan, class P	-1.2231	1.7275e-05
A_23_P211064	NM_058191	C21orf66	Chromosome 21 open reading frame 66	-1.223	0.0025
A_32_P193822	NM_014827	KIAA0663	Homo sapiens KIAA0663 gene product (KIAA0663), mRNA [NM_014827]	-1.2229	4.1699e-06
A_23_P214244	NM_021572	ENPP5	Homo sapiens ectonucleotide pyrophosphatase/phosphodiesterase 5 (putative function) (ENPP5), mRNA [NM_021572]	-1.2229	0.0004
A_32_P166372	THC2773066	THC2773066	ALU2_HUMAN (P39189) Alu subfamily SB sequence contamination warning entry, partial (17%) [THC2773066]	-1.2216	0.0003
A_23_P47682	NM_020645	NRIP3	Homo sapiens nuclear receptor interacting protein 3 (NRIP3), mRNA [NM_020645]	-1.2214	0.0005
A_24_P407259	NM_007084	SOX21	Homo sapiens SRY (sex determining region Y)-box 21 (SOX21), mRNA [NM_007084]	-1.221	0.0002
A_23_P117580	NM_001249	ENTPD5	Homo sapiens ectonucleoside triphosphate diphosphohydrolase 5 (ENTPD5), mRNA [NM_001249]	-1.221	0.004
A_23_P308032	NM_005387	NUP98	Nucleoporin 98kDa	-1.2206	0.0001
A_24_P248251	NM_139048	SMARCA3	Homo sapiens SWI/SNF related, matrix associated, actin dependent regulator of chromatin, subfamily a, member 3 (SMARCA3), transcript variant 2, mRNA [NM_139048]	-1.2205	0.0047
A_23_P375541	AK055258	HCAP-G	chromosome condensation protein G	-1.2201	0.0005
A_24_P910580	NM_181077	GOLGA8A	golgin-67	-1.22	8.0161e-05
A_24_P378019	NM_004031	IRF7	Interferon regulatory factor 7	-1.22	0.0001
A_24_P566968	AK093869	AK093869	Homo sapiens cDNA FLJ36550 fis, clone TRACH2008113.	-1.22	0.0002
A_24_P145047	NM_015042	ZNF609	KIAA0295 protein	-1.2199	1.7525e-06
A_23_P219060	NM_022107	GPSM3	Homo sapiens G-protein signalling modulator 3 (AGS3-like, C. elegans) (GPSM3), mRNA [NM_022107]	-1.2195	6.9127e-06
A_23_P110167	NM_002413	MGST2	Homo sapiens microsomal glutathione S-transferase 2 (MGST2), mRNA [NM_002413]	-1.2195	0.0017
A_32_P88603	ENST00000369453	MAN1A2	Mannosyl-oligosaccharide 1,2-alpha-mannosidase IB (EC 3.2.1.113) (Processing alpha-1,2-mannosidase IB) (Alpha-1,2-mannosidase IB) (Mannosidase alpha class 1A member 2). [Source:Uniprot/SWISSPROT;Acc:O60476] [ENST00000369453]	-1.2188	0.0046
A_23_P11051	BC072400	THOC2	hypothetical protein LOC57187	-1.2184	3.0153e-07
A_32_P220912	AA132288	AA132288	zo27h09.r1 Stratagene colon (#937204) Homo sapiens cDNA clone IMAGE:588161 5', mRNA sequence.	-1.2184	0.0003
A_24_P734843	THC2656466	THC2656466	ALU1_HUMAN (P39188) Alu subfamily J sequence contamination warning entry, partial (6%) [THC2656466]	-1.2184	0.0021
A_23_P382302	NM_018151	RIF1	Homo sapiens RAP1 interacting factor homolog (yeast) (RIF1), mRNA [NM_018151]	-1.2179	0.0027
A_23_P120744	NM_003906	MCM3AP	Homo sapiens MCM3 minichromosome maintenance deficient 3 (S. cerevisiae) associated protein (MCM3AP), mRNA [NM_003906]	-1.2177	4.3869e-05
A_24_P375453	NM_001009955	SSBP3	sequence-specific single-stranded-DNA-binding protein	-1.2169	6.4127e-06
A_23_P41487	NM_015130	KIAA0882	Homo sapiens KIAA0882 protein (KIAA0882), mRNA [NM_015130]	-1.2166	0.0006
A_32_P150642	THC2679424	THC2679424	ALU7_HUMAN (P39194) Alu subfamily SQ sequence contamination warning entry, partial (11%) [THC2679424]	-1.2166	0.0041
A_23_P206359	NM_004360	CDH1	Homo sapiens cadherin 1, type 1, E-cadherin (epithelial) (CDH1), mRNA [NM_004360]	-1.2163	0.0015
A_23_P500333	NM_001009955	SSBP3	sequence-specific single-stranded-DNA-binding protein	-1.2161	0.0009
A_23_P92410	NM_004346	CASP3	Caspase 3, apoptosis-related cysteine peptidase	-1.2161	0.0015
A_24_P17437	A_24_P17437	A_24_P17437	Unknown	-1.2159	0.0019
A_32_P71943	NM_015375	RIPK5	KIAA0472 protein	-1.2157	0.0003
A_24_P244420	NM_018367	PHCA	Homo sapiens phytoceramidase, alkaline (PHCA), mRNA [NM_018367]	-1.2154	0.0003
A_23_P411296	NM_005194	CEBPB	Homo sapiens CCAAT/enhancer binding protein (C/EBP), beta (CEBPB), mRNA [NM_005194]	-1.2154	0.0016
A_32_P174398	AF085351	unknown	ELISC-1	-1.2153	0.0039
A_32_P4934	THC2640099	THC2640099	Unknown	-1.2151	6.0881e-05
A_23_P108922	NM_018221	MOBK1B	Homo sapiens MOB1, Mps One Binder kinase activator-like 1B (yeast) (MOBK1B), mRNA [NM_018221]	-1.2146	0.0023
A_23_P392435	NM_152903	KBTBD6	Homo sapiens kelch repeat and BTB (POZ) domain containing 6 (KBTBD6), mRNA [NM_152903]	-1.214	0.0008
A_23_P58953	NM_000904	NQO2	Homo sapiens NAD(P)H dehydrogenase, quinone 2 (NQO2), mRNA [NM_000904]	-1.2139	1.3512e-09
A_24_P876734	CR601823	HIVEP3	Human immunodeficiency virus type I enhancer binding protein 3	-1.2135	0.0024
A_23_P500601	NM_033017	TRIM4	Homo sapiens tripartite motif-containing 4 (TRIM4), transcript variant alpha, mRNA [NM_033017]	-1.213	0.0009
A_24_P357465	NM_021202	TP53INP2	Homo sapiens tumor protein p53 inducible nuclear protein 2 (TP53INP2), mRNA [NM_021202]	-1.2128	0.0021
A_24_P940979	L78132	pcta-1	Human prostate carcinoma tumor antigen (pcta-1) mRNA, complete cds.	-1.2128	0.0032
A_32_P194115	NM_015374	UNC84B	Homo sapiens unc-84 homolog B (C. elegans) (UNC84B), mRNA [NM_015374]	-1.2127	0.0028
A_23_P89621	NM_003655	CBX4	Homo sapiens chromobox homolog 4 (Pc class homolog, Drosophila) (CBX4), mRNA [NM_003655]	-1.2126	1.072e-08
A_24_P315921	AK093659	LOC664727	Hypothetical protein LOC664727	-1.2123	0.0017
A_23_P305711	NM_012234	RYBP	Homo sapiens RING1 and YY1 binding protein (RYBP), mRNA [NM_012234]	-1.2122	0.0003
A_24_P239140	NM_000819	GART	Homo sapiens phosphoribosylglycinamide formyltransferase, phosphoribosylglycinamide synthetase, phosphoribosylaminoimidazole synthetase (GART), transcript variant 1, mRNA [NM_000819]	-1.2117	0.0003
A_32_P156746	BE825944	STAT2	Signal transducer and activator of transcription 2, 113kDa	-1.2116	0.002
A_32_P23838	NM_207352	KLKB1	Kallikrein B, plasma (Fletcher factor) 1	-1.211	0.0029
A_32_P129950	NM_001012754	RP11-50D16.3	Similar to RIKEN cDNA 8030451K01	-1.2109	9.379e-09
A_23_P211126	NM_130436	DYRK1A	Dual-specificity tyrosine-(Y)-phosphorylation regulated kinase 1A	-1.2108	6.2674e-06
A_23_P6786	ENST00000339437	ENST00000339437	tRNA-nucleotidyltransferase 1, mitochondrial precursor (EC 2.7.7.25) (Mitochondrial tRNA nucleotidyl transferase, CCA-adding) (mt tRNA adenylyltransferase) (mt tRNA CCA-pyrophosphorylase) (mt tRNA CCA- diphosphorylase) (mt CCA-adding enzyme)....	-1.2104	0.0012
A_32_P224850	XM_933296	LOC645955	Hypothetical protein LOC645955	-1.2103	1.3058e-08
A_32_P95757	NM_145316	C6orf128	Homo sapiens chromosome 6 open reading frame 128 (C6orf128), mRNA [NM_145316]	-1.2101	0.0034
A_24_P482017	BC001743	C7orf44	Homo sapiens cDNA clone IMAGE:3537461, **** WARNING: chimeric clone ****. [BC001743]	-1.2099	0.0011
A_23_P12680	NM_001042465	PSAP	Homo sapiens prosaposin (variant Gaucher disease and variant metachromatic leukodystrophy) (PSAP), transcript variant 2, mRNA [NM_001042465]	-1.2098	0.0007
A_23_P57306	NM_005441	CHAF1B	Homo sapiens chromatin assembly factor 1, subunit B (p60) (CHAF1B), mRNA [NM_005441]	-1.2098	0.0013
A_24_P14584	NM_012105	BACE2	Beta-site APP-cleaving enzyme 2	-1.209	0.0006
A_24_P935893	NM_017709	FAM46C	Homo sapiens family with sequence similarity 46, member C (FAM46C), mRNA [NM_017709]	-1.2086	0.0011
A_23_P210323	AB011154	CEP68	KIAA0582 protein	-1.2079	1.2225e-05
A_24_P848379	THC2652686	THC2652686	Unknown	-1.2077	0.0009
A_24_P151498	NM_206962	HRMT1L1	Homo sapiens HMT1 hnRNP methyltransferase-like 1 (S. cerevisiae) (HRMT1L1), transcript variant 1, mRNA [NM_206962]	-1.2069	0.0024
A_24_P945228	NM_207352	KLKB1	Kallikrein B, plasma (Fletcher factor) 1	-1.2068	0.0002
A_23_P127475	NM_005125	CCS	Copper chaperone for superoxide dismutase	-1.2063	0.0003
A_24_P114255	NM_138799	OACT2	Homo sapiens O-acyltransferase (membrane bound) domain containing 2 (OACT2), mRNA [NM_138799]	-1.2055	5.0881e-06
A_23_P109345	NM_004339	PTTG1IP	Homo sapiens pituitary tumor-transforming 1 interacting protein (PTTG1IP), mRNA [NM_004339]	-1.2055	0.002
A_23_P117582	NM_130469	JDP2	Homo sapiens jun dimerization protein 2 (JDP2), mRNA [NM_130469]	-1.2054	0.0009
A_23_P331748	NM_001772	CD33	Homo sapiens CD33 antigen (gp67) (CD33), mRNA [NM_001772]	-1.2054	0.0011
A_23_P413180	NM_017440	MDM1	Homo sapiens Mdm4, transformed 3T3 cell double minute 1, p53 binding protein (mouse) (MDM1), mRNA [NM_017440]	-1.2053	0.0035
A_32_P75695	AK022008	KIAA1245	KIAA1245	-1.2052	0.0008
A_23_P26815	NM_031430	RILP	Homo sapiens Rab interacting lysosomal protein (RILP), mRNA [NM_031430]	-1.2049	0.0015
A_24_P548953	NM_001013670	LOC400464	Similar to FLJ43276 protein	-1.2049	0.004
A_23_P404606	NM_153607	LOC153222	Homo sapiens adult retina protein (LOC153222), mRNA [NM_153607]	-1.2049	0.005
A_24_P917934	AK023589	U2AF1	Homo sapiens cDNA FLJ13527 fis, clone PLACE1006076.	-1.2048	0.0003
A_23_P300600	NM_021076	NEFH	Neurofilament, heavy polypeptide 200kDa	-1.2047	0.0018
A_24_P393658	ENST00000369731	ENST00000369731	Phosphoacetylglucosamine mutase (EC 5.4.2.3) (PAGM) (Acetylglucosamine phosphomutase) (N-acetylglucosamine-phosphate mutase) (Phosphoglucomutase 3). [Source:Uniprot/SWISSPROT;Acc:O95394] [ENST00000369731]	-1.2046	2.7224e-06
A_23_P212159	NM_024923	NUP210	Homo sapiens nucleoporin 210kDa (NUP210), mRNA [NM_024923]	-1.2045	0.0003
A_23_P388553	NM_003439	ZNF36	Zinc finger with KRAB and SCAN domains 1	-1.2042	0.0006
A_23_P312358	NM_152751	C10orf30	Homo sapiens chromosome 10 open reading frame 30 (C10orf30), mRNA [NM_152751]	-1.2033	0.0007
A_23_P211244	NM_206962	HRMT1L1	Homo sapiens HMT1 hnRNP methyltransferase-like 1 (S. cerevisiae) (HRMT1L1), transcript variant 1, mRNA [NM_206962]	-1.2027	0.002
A_23_P54720	NM_001008393	LOC201725	Hypothetical protein LOC201725	-1.2025	0.0002
A_23_P205046	NM_017664	ANKRD10	Homo sapiens ankyrin repeat domain 10 (ANKRD10), mRNA [NM_017664]	-1.2024	0.0008
A_24_P166168	ENST00000381325	CLOCK	Circadian locomoter output cycles protein kaput (hCLOCK). [Source:Uniprot/SWISSPROT;Acc:O15516] [ENST00000381325]	-1.2018	0.0014
A_23_P80122	NM_004627	WRB	Homo sapiens tryptophan rich basic protein (WRB), mRNA [NM_004627]	-1.2011	3.8561e-06
A_23_P500271	NM_002200	IRF5	Homo sapiens interferon regulatory factor 5 (IRF5), transcript variant 1, mRNA [NM_002200]	-1.201	0.0005
A_23_P371966	AB075826	KIAA1946	Homo sapiens mRNA for KIAA1946 protein. [AB075826]	-1.2006	0.0036
A_32_P55934	CD385156	LOC389435	Similar to 60S ribosomal protein L27a	-1.2005	0.0004
A_24_P937135	DQ335469	KIAA1109	hypothetical protein FLJ21404	-1.2002	0.0035
A_23_P79818	NM_016470	C20orf111	Homo sapiens chromosome 20 open reading frame 111 (C20orf111), mRNA [NM_016470]	-1.2001	5.741e-06
A_23_P98900	NM_025140	FLJ22471	Homo sapiens limkain beta 2 (FLJ22471), mRNA [NM_025140]	-1.2	0.0008
A_23_P414895	NM_018259	TTC17	Homo sapiens tetratricopeptide repeat domain 17 (TTC17), mRNA [NM_018259]	-1.1996	0.0017
A_24_P209171	NM_031469	SH3BGRL2	Homo sapiens SH3 domain binding glutamic acid-rich protein like 2 (SH3BGRL2), mRNA [NM_031469]	-1.1991	0.0007
A_32_P139079	NM_001018067	SERBP1	PAI-1 mRNA-binding protein	-1.1988	0.0022
A_23_P257542	NM_033054	MYO1G	Myosin IG	-1.1987	0.0005
A_24_P194886	NM_015252	EHBP1	Homo sapiens EH domain binding protein 1 (EHBP1), mRNA [NM_015252]	-1.1986	0.0009
A_24_P301655	NM_001772	CD33	Homo sapiens CD33 antigen (gp67) (CD33), mRNA [NM_001772]	-1.1984	0.0004
A_24_P415208	BC060806	RECK	Reversion-inducing-cysteine-rich protein with kazal motifs	-1.1977	8.7284e-06
A_32_P103291	NM_022743	SMYD3	Homo sapiens SET and MYND domain containing 3 (SMYD3), mRNA [NM_022743]	-1.1976	0.0044
A_24_P357536	NM_012167	FBXO11	hypothetical protein FLJ12673	-1.1975	0.0008
A_24_P126060	NM_001356	DDX3	DEAD (Asp-Glu-Ala-Asp) box polypeptide 3, X-linked	-1.197	6.6776e-05
A_32_P132393	H40632	H40632	CDNA clone IMAGE:5299642	-1.197	0.0017
A_23_P92672	NM_002538	OCLN	Occludin	-1.1968	0.0006
A_23_P154875	NM_012105	BACE2	Beta-site APP-cleaving enzyme 2	-1.1967	0.0013
A_23_P233	NM_001461	FMO5	Homo sapiens flavin containing monooxygenase 5 (FMO5), mRNA [NM_001461]	-1.1966	0.0033
A_23_P377888	NM_014967	KIAA1018	Homo sapiens KIAA1018 protein (KIAA1018), mRNA [NM_014967]	-1.1965	0.0002
A_24_P922909	AF272377	MLL	Myeloid/lymphoid or mixed-lineage leukemia (trithorax homolog, Drosophila)	-1.1963	0.0007
A_23_P435501	NM_198941	TDE1	Homo sapiens tumor differentially expressed 1 (TDE1), transcript variant 2, mRNA [NM_198941]	-1.1962	0.0009
A_24_P4795	NM_054016	FUSIP1	FUS interacting protein (serine/arginine-rich) 1	-1.1962	0.0036
A_32_P204205	NM_017420	SIX4	Homo sapiens sine oculis homeobox homolog 4 (Drosophila) (SIX4), mRNA [NM_017420]	-1.1957	0.0008
A_32_P221694	BX647599	ADAL	Adenosine deaminase-like	-1.1954	0.0041
A_23_P69720	NM_001154	ANXA5	Homo sapiens annexin A5 (ANXA5), mRNA [NM_001154]	-1.1951	0.0009
A_23_P304530	NM_178438	LCE5A	Late cornified envelope 5A	-1.1947	0.0006
A_24_P585770	NM_002072	GNAQ	Homo sapiens guanine nucleotide binding protein (G protein), q polypeptide (GNAQ), mRNA [NM_002072]	-1.1947	0.0031
A_24_P911179	NM_018136	ASPM	Homo sapiens asp (abnormal spindle)-like, microcephaly associated (Drosophila) (ASPM), mRNA [NM_018136]	-1.1945	5.5679e-05
A_32_P190036	XM_497783	LOC441964	Similar to sperm protein SSP411	-1.1945	0.002
A_32_P59837	AK091914	LOC389634	Hypothetical LOC389634	-1.1944	0.0026
A_23_P159382	NM_014822	SEC24D	Homo sapiens SEC24 related gene family, member D (S. cerevisiae) (SEC24D), mRNA [NM_014822]	-1.1943	0.0004
A_23_P348894	NM_006364	SEC23A	Homo sapiens Sec23 homolog A (S. cerevisiae) (SEC23A), mRNA [NM_006364]	-1.1941	2.0724e-07
A_23_P209882	X90840	ATSV	H.sapiens mRNA for axonal transporter of synaptic vesicles.	-1.1941	0.0016
A_23_P90679	NM_018571	ALS2CR2	Homo sapiens amyotrophic lateral sclerosis 2 (juvenile) chromosome region, candidate 2 (ALS2CR2), mRNA [NM_018571]	-1.194	0.0008
A_24_P279328	NM_130766	SKIP	Homo sapiens skeletal muscle and kidney enriched inositol phosphatase (SKIP), transcript variant 2, mRNA [NM_130766]	-1.194	0.0013
A_23_P317654	NM_001356	DDX3	DEAD (Asp-Glu-Ala-Asp) box polypeptide 3, X-linked	-1.1939	0.0006
A_24_P222516	AK126014	KIAA1211	KIAA1211 protein	-1.1938	0.0037
A_24_P636441	AK022223	DCAKD	hypothetical protein FLJ22955	-1.1934	0.0044
A_24_P597190	XM_001126539	LOC728104	PREDICTED: Homo sapiens hypothetical protein LOC728104 (LOC728104), mRNA [XM_001126539]	-1.1934	0.0048
A_24_P398790	AK024113	C14orf102	hypothetical protein FLJ10008	-1.1933	0.0011
A_23_P9688	NM_006141	DNCLI2	Homo sapiens dynein, cytoplasmic, light intermediate polypeptide 2 (DNCLI2), mRNA [NM_006141]	-1.1929	2.8899e-05
A_23_P142289	NM_002067	GNA11	Homo sapiens guanine nucleotide binding protein (G protein), alpha 11 (Gq class) (GNA11), mRNA [NM_002067]	-1.1925	0.0019
A_23_P425704	NM_004774	PPARBP	Homo sapiens PPAR binding protein (PPARBP), mRNA [NM_004774]	-1.1924	1.9807e-08
A_23_P211445	NM_016733	LIMK2	LIM domain kinase 2	-1.1924	2.9314e-08
A_24_P210888	AK002019	SMURF2	E3 ubiquitin ligase SMURF2	-1.1924	0.0008
A_32_P63858	THC2655194	THC2655194	ALU6_HUMAN (P39193) Alu subfamily SP sequence contamination warning entry, partial (5%) [THC2655194]	-1.1922	8.7065e-05
A_23_P395172	NM_007011	ABHD2	putative transmembrane protein	-1.1922	0.0032
A_32_P177750	NM_018571	ALS2CR2	Homo sapiens amyotrophic lateral sclerosis 2 (juvenile) chromosome region, candidate 2 (ALS2CR2), mRNA [NM_018571]	-1.1919	3.968e-08
A_23_P109774	NM_014415	ZBTB11	Homo sapiens zinc finger and BTB domain containing 11 (ZBTB11), mRNA [NM_014415]	-1.1919	0.0004
A_32_P217051	THC2626445	THC2626445	Unknown	-1.1918	0.004
A_24_P400702	XR_018787	LOC339396	PREDICTED: Homo sapiens similar to neurofilament, heavy polypeptide (LOC339396), mRNA [XR_018787]	-1.1911	0.0033
A_24_P251053	NM_024329	EFHD2	Homo sapiens EF hand domain containing 2 (EFHD2), mRNA [NM_024329]	-1.1911	0.0046
A_23_P159764	NM_024921	POF1B	Homo sapiens premature ovarian failure, 1B (POF1B), mRNA [NM_024921]	-1.191	5.8754e-05
A_24_P479793	THC2707492	THC2707492	Unknown	-1.1908	0.003
A_24_P16997	NM_198794	MAP4K5	Homo sapiens mitogen-activated protein kinase kinase kinase kinase 5 (MAP4K5), transcript variant 2, mRNA [NM_198794]	-1.19	2.0126e-05
A_32_P15156	BX648207	BX648207	CDNA FLJ40891 fis, clone UTERU2001110	-1.1899	0.0003
A_23_P11764	NM_012199	EIF2C1	Homo sapiens eukaryotic translation initiation factor 2C, 1 (EIF2C1), mRNA [NM_012199]	-1.1897	0.0006
A_32_P144326	BC110864	TEX10	hypothetical protein FLJ20287	-1.1895	0.0018
A_23_P160449	NM_032833	PPP1R15B	Homo sapiens protein phosphatase 1, regulatory (inhibitor) subunit 15B (PPP1R15B), mRNA [NM_032833]	-1.1893	0.0004
A_23_P5601	NM_001381	DOK1	Homo sapiens docking protein 1, 62kDa (downstream of tyrosine kinase 1) (DOK1), mRNA [NM_001381]	-1.1888	3.113e-05
A_24_P84008	ENST00000311061	ENST00000311061	qf66c04.x1 Soares_testis_NHT Homo sapiens cDNA clone IMAGE:1754982 3' similar to gb:M96982 SPLICING FACTOR U2AF 35 KD SUBUNIT (HUMAN);, mRNA sequence [AI198876]	-1.1887	3.2798e-06
A_23_P148473	NM_000206	IL2RG	Interleukin 2 receptor, gamma (severe combined immunodeficiency)	-1.1885	1.8168e-05
A_23_P100127	NM_170589	AF15Q14	Homo sapiens AF15q14 protein (AF15Q14), mRNA [NM_170589]	-1.188	7.8603e-08
A_24_P592421	AL050185	NHEJ1	hypothetical protein FLJ12610	-1.1878	2.9572e-05
A_24_P944723	AK021676	PGM3	Phosphoglucomutase 3	-1.1877	9.483e-05
A_32_P141768	NM_020133	AGPAT4	Homo sapiens 1-acylglycerol-3-phosphate O-acyltransferase 4 (lysophosphatidic acid acyltransferase, delta) (AGPAT4), mRNA [NM_020133]	-1.1877	0.0017
A_32_P157631	THC2739443	THC2739443	AI358607 qw40g07.x1 NCI_CGAP_Ut4 Homo sapiens cDNA clone IMAGE:1993596 3', mRNA sequence [AI358607]	-1.1869	0.0034
A_23_P156117	NM_001037332	CYFIP2	cytoplasmic FMRP interacting protein 2	-1.1865	0.0012
A_32_P119154	BE138567	BE138567	Transcribed locus, strongly similar to NP_839943.2 IQ motif containing GTPase activating protein 3 [Homo sapiens]	-1.1865	0.002
A_32_P182439	NM_006591	POLD3	Homo sapiens polymerase (DNA-directed), delta 3, accessory subunit (POLD3), mRNA [NM_006591]	-1.1865	0.0041
A_23_P153853	NM_001398	ECH1	Homo sapiens enoyl Coenzyme A hydratase 1, peroxisomal (ECH1), mRNA [NM_001398]	-1.1863	0.0014
A_23_P154874	NM_006052	DSCR3	Homo sapiens Down syndrome critical region gene 3 (DSCR3), mRNA [NM_006052]	-1.1862	0.0002
A_32_P51707	THC2662514	THC2662514	Unknown	-1.186	0.0013
A_24_P165816	AK023645	AK023645	CDNA FLJ13583 fis, clone PLACE1009050	-1.186	0.0049
A_23_P96420	NM_002139	RBMX	Homo sapiens RNA binding motif protein, X-linked (RBMX), mRNA [NM_002139]	-1.1859	0.0045
A_24_P84984	NM_003316	TTC3	Tetratricopeptide repeat domain 3	-1.1859	0.005
A_23_P7642	NM_003118	SPARC	Homo sapiens secreted protein, acidic, cysteine-rich (osteonectin) (SPARC), mRNA [NM_003118]	-1.1858	0.0008
A_23_P418934	NM_001017370	RP11-50D16.3	Similar to RIKEN cDNA 8030451K01	-1.1857	1.4997e-07
A_23_P155197	NM_198402	PTPLB	Homo sapiens protein tyrosine phosphatase-like (proline instead of catalytic arginine), member b (PTPLB), mRNA [NM_198402]	-1.1857	0.0048
A_23_P316511	NM_002146	HOXB3	Homo sapiens homeo box B3 (HOXB3), mRNA [NM_002146]	-1.1853	0.001
A_24_P938516	BC011733	HSA277841	ELG protein	-1.1853	0.0034
A_23_P137751	NM_017709	FAM46C	Homo sapiens family with sequence similarity 46, member C (FAM46C), mRNA [NM_017709]	-1.1849	0.0007
A_32_P140656	ENST00000381298	ENST00000381298	Interleukin-6 receptor subunit beta precursor (IL-6R-beta) (Interleukin-6 signal transducer) (Membrane glycoprotein 130) (gp130) (Oncostatin-M receptor alpha subunit) (CD130 antigen) (CDw130). [Source:Uniprot/SWISSPROT;Acc:P40189] [ENST00000381298]	-1.1849	0.0011
A_32_P137408	THC2560357	THC2560357	Unknown	-1.1848	0.0002
A_23_P340338	NM_178435	LCE3E	Late cornified envelope 3E	-1.1848	0.0019
A_23_P77965	NM_022070	ABC1	Homo sapiens amplified in breast cancer 1 (ABC1), mRNA [NM_022070]	-1.1844	0.0009
A_23_P20793	A_23_P20793	A_23_P20793	Unknown	-1.1843	0.0001
A_24_P896619	THC2635386	THC2635386	Unknown	-1.1843	0.0018
A_23_P54116	NM_014992	DAAM1	Homo sapiens dishevelled associated activator of morphogenesis 1 (DAAM1), mRNA [NM_014992]	-1.1841	0.0019
A_23_P373724	NM_003622	PPFIBP1	Homo sapiens PTPRF interacting protein, binding protein 1 (liprin beta 1) (PPFIBP1), transcript variant 1, mRNA [NM_003622]	-1.1838	0.0022
A_23_P250462	NM_001183	ATP6AP1	Homo sapiens ATPase, H+ transporting, lysosomal accessory protein 1 (ATP6AP1), mRNA [NM_001183]	-1.1838	0.0041
A_24_P798709	AK025015	NPAL2	hypothetical protein FLJ13955	-1.1834	0.001
A_24_P416543	NM_016626	RKHD2	Homo sapiens ring finger and KH domain containing 2 (RKHD2), mRNA [NM_016626]	-1.1826	0.0032
A_23_P142304	NM_017572	GPRK7	MAP kinase interacting serine/threonine kinase 2	-1.1821	0.0007
A_32_P134679	A_32_P134679	A_32_P134679	Unknown	-1.1821	0.0037
A_32_P72553	A_32_P72553	A_32_P72553	Unknown	-1.1819	1.2702e-05
A_24_P323682	XM_930312	LOC644462	Similar to amyotrophic lateral sclerosis 2 (juvenile) chromosome region, candidate 2	-1.1818	6.33e-05
A_23_P252335	NM_018944	C21orf45	Homo sapiens chromosome 21 open reading frame 45 (C21orf45), mRNA [NM_018944]	-1.1816	0.0037
A_24_P203622	NM_033407	DOCK7	Homo sapiens dedicator of cytokinesis 7 (DOCK7), mRNA [NM_033407]	-1.1815	0.0014
A_23_P400078	NM_005957	MTHFR	Homo sapiens 5,10-methylenetetrahydrofolate reductase (NADPH) (MTHFR), mRNA [NM_005957]	-1.1811	0.0003
A_24_P944040	NM_015056	KIAA0179	Homo sapiens KIAA0179 (KIAA0179), mRNA [NM_015056]	-1.181	0.0018
A_23_P211136	NM_018963	WDR9	Homo sapiens WD repeat domain 9 (WDR9), transcript variant 1, mRNA [NM_018963]	-1.1809	0.0038
A_23_P41888	NM_153373	HNRPAB	Heterogeneous nuclear ribonucleoprotein A/B	-1.1808	0.0027
A_23_P50357	NM_015318	ARHGEF18	Homo sapiens rho/rac guanine nucleotide exchange factor (GEF) 18 (ARHGEF18), mRNA [NM_015318]	-1.1807	0.0007
A_23_P99320	NM_000224	KRT18	Keratin 18	-1.1807	0.0048
A_32_P73413	A_32_P73413	A_32_P73413	Unknown	-1.1805	0.0037
A_23_P117082	NM_015987	HEBP1	Homo sapiens heme binding protein 1 (HEBP1), mRNA [NM_015987]	-1.1803	0.0024
A_24_P625382	NM_003651	CSDA	Homo sapiens cold shock domain protein A (CSDA), mRNA [NM_003651]	-1.1802	0.0001
A_23_P402437	AL832190	LDLC	Component of oligomeric golgi complex 2	-1.1799	0.0012
A_23_P209805	NM_005966	NAB1	Homo sapiens NGFI-A binding protein 1 (EGR1 binding protein 1) (NAB1), mRNA [NM_005966]	-1.1799	0.004
A_24_P409857	NM_004965	HMGN1	Homo sapiens high-mobility group nucleosome binding domain 1 (HMGN1), mRNA [NM_004965]	-1.1798	3.4324e-06
A_32_P319880	NM_020894	KIAA1530	KIAA1530 protein	-1.1797	0.0009
A_24_P281443	XR_018559	LOC649375	PREDICTED: Homo sapiens similar to Keratin, type I cytoskeletal 18 (Cytokeratin-18) (CK-18) (Keratin-18) (K18) (LOC649375), mRNA [XR_018559]	-1.1794	0.0028
A_23_P369316	NM_138959	VANGL1	Homo sapiens vang-like 1 (van gogh, Drosophila) (VANGL1), mRNA [NM_138959]	-1.1791	0.0049
A_23_P419277	ENST00000374390	ENST00000374390	cellular modulator of immune recognition isoform 7 [Source:RefSeq_peptide;Acc:NP_001002266] [ENST00000374390]	-1.1788	0.0024
A_23_P138680	NM_172200	IL15RA	Homo sapiens interleukin 15 receptor, alpha (IL15RA), transcript variant 2, mRNA [NM_172200]	-1.1784	0.0019
A_32_P56434	AW079854	VAPA	VAMP (vesicle-associated membrane protein)-associated protein A, 33kDa	-1.1783	0.0041
A_23_P500390	NM_017613	DONSON	Downstream neighbor of SON	-1.1782	0.0046
A_23_P408095	NM_001011546	DSTN	destrin (actin depolymerizing factor)	-1.1781	0.0025
A_32_P190294	ENST00000327721	LOC643373	PREDICTED: Homo sapiens similar to Beta-glucuronidase precursor (Beta-G1), transcript variant 2 (LOC643373), mRNA [XM_932770]	-1.1775	0.0045
A_32_P224327	AK056401	AK056401	Homo sapiens cDNA FLJ31839 fis, clone NT2RP7000086. [AK056401]	-1.1765	0.0023
A_24_P930927	THC2655926	THC2655926	Unknown	-1.1762	0.0008
A_23_P169629	NM_005412	SHMT2	Homo sapiens serine hydroxymethyltransferase 2 (mitochondrial) (SHMT2), mRNA [NM_005412]	-1.1762	0.0047
A_32_P157702	THC2481891	THC2481891	ALU7_HUMAN (P39194) Alu subfamily SQ sequence contamination warning entry, partial (12%) [THC2481891]	-1.176	1.5744e-06
A_24_P48856	NM_000071	CBS	Homo sapiens cystathionine-beta-synthase (CBS), mRNA [NM_000071]	-1.176	0.0018
A_23_P118633	NM_022827	SSP411	Homo sapiens sperm protein SSP411 (SSP411), mRNA [NM_022827]	-1.176	0.0041
A_24_P187459	A_24_P187459	A_24_P187459	Unknown	-1.1758	0.0015
A_23_P153628	NM_033557	LOC90522	Homo sapiens similar to putative transmembrane protein; homolog of yeast Golgi membrane protein Yif1p (Yip1p-interacting factor) (LOC90522), mRNA [NM_033557]	-1.1749	0.002
A_23_P84344	NM_021805	SIGIRR	Homo sapiens single Ig IL-1R-related molecule (SIGIRR), mRNA [NM_021805]	-1.1746	0.0019
A_32_P135818	NM_001006	RPS3A	Homo sapiens ribosomal protein S3A (RPS3A), mRNA [NM_001006]	-1.1744	4.0789e-07
A_23_P218858	NM_015429	ABI3BP	Homo sapiens ABI gene family, member 3 (NESH) binding protein (ABI3BP), mRNA [NM_015429]	-1.1742	0.0022
A_23_P83931	NM_001047160	NET1	Homo sapiens neuroepithelial cell transforming gene 1 (NET1), transcript variant 1, mRNA [NM_001047160]	-1.1741	0.0008
A_23_P372467	NM_152392	AHSA2	Homo sapiens AHA1, activator of heat shock 90kDa protein ATPase homolog 2 (yeast) (AHSA2), mRNA [NM_152392]	-1.174	0.0003
A_32_P36217	NM_138927	SON	Homo sapiens SON DNA binding protein (SON), transcript variant f, mRNA [NM_138927]	-1.174	0.0008
A_24_P65941	AK024509	RUNX1	hypothetical protein FLJ20856	-1.1737	0.0041
A_24_P390403	NM_015138	KIAA0252	Homo sapiens KIAA0252 (KIAA0252), mRNA [NM_015138]	-1.1734	0.0012
A_32_P22735	BC007809	BC007809	Homo sapiens cDNA clone IMAGE:4298560.	-1.1734	0.0017
A_23_P117175	NM_006437	PARP4	Homo sapiens poly (ADP-ribose) polymerase family, member 4 (PARP4), mRNA [NM_006437]	-1.1733	0.0019
A_32_P173744	CR603215	CR603215	Full-length cDNA clone CS0DM009YP14 of Fetal liver of Homo sapiens (human)	-1.1733	0.0028
A_23_P166306	NM_000071	CBS	Homo sapiens cystathionine-beta-synthase (CBS), mRNA [NM_000071]	-1.1731	1.7994e-06
A_23_P415633	NM_144610	FLJ25006	Homo sapiens hypothetical protein FLJ25006 (FLJ25006), mRNA [NM_144610]	-1.1726	0.0044
A_23_P119683	NM_017550	KIAA1193	Homo sapiens KIAA1193 (KIAA1193), mRNA [NM_017550]	-1.1725	0.002
A_23_P6771	NM_014583	LMCD1	Homo sapiens LIM and cysteine-rich domains 1 (LMCD1), mRNA [NM_014583]	-1.1723	0.0019
A_23_P135474	NM_016491	MRPL37	Homo sapiens mitochondrial ribosomal protein L37 (MRPL37), nuclear gene encoding mitochondrial protein, mRNA [NM_016491]	-1.1718	0.0035
A_24_P375002	NM_004559	NSEP1	Homo sapiens nuclease sensitive element binding protein 1 (NSEP1), mRNA [NM_004559]	-1.1711	0.0024
A_24_P50057	A_24_P50057	A_24_P50057	Unknown	-1.1708	0.0003
A_23_P44363	NM_020753	CASKIN2	Homo sapiens CASK interacting protein 2 (CASKIN2), mRNA [NM_020753]	-1.1708	0.0021
A_24_P807883	THC2639806	THC2639806	Unknown	-1.1705	0.0041
A_23_P79836	NM_006811	TDE1	Serine incorporator 3	-1.1702	9.1661e-05
A_23_P77971	NM_000419	ITGA2B	Homo sapiens integrin, alpha 2b (platelet glycoprotein IIb of IIb/IIIa complex, antigen CD41B) (ITGA2B), mRNA [NM_000419]	-1.1701	0.0037
A_24_P131392	NM_144713	FLJ32954	Homo sapiens hypothetical protein FLJ32954 (FLJ32954), mRNA [NM_144713]	-1.1698	0.002
A_23_P80156	NM_206962	HRMT1L1	Homo sapiens HMT1 hnRNP methyltransferase-like 1 (S. cerevisiae) (HRMT1L1), transcript variant 1, mRNA [NM_206962]	-1.1695	5.3015e-05
A_23_P38894	NM_018381	FLJ11286	Homo sapiens hypothetical protein FLJ11286 (FLJ11286), mRNA [NM_018381]	-1.1694	0.0029
A_32_P62026	THC2733296	THC2733296	Unknown	-1.1688	0.0036
A_23_P15108	NM_031477	YPEL3	Homo sapiens yippee-like 3 (Drosophila) (YPEL3), mRNA [NM_031477]	-1.1686	0.0001
A_23_P36939	NM_012345	NUFIP1	Homo sapiens nuclear fragile X mental retardation protein interacting protein 1 (NUFIP1), mRNA [NM_012345]	-1.1676	0.0008
A_23_P259741	NM_002971	SATB1	Homo sapiens special AT-rich sequence binding protein 1 (binds to nuclear matrix/scaffold-associating DNA's) (SATB1), mRNA [NM_002971]	-1.1672	1.4979e-06
A_23_P96936	NM_017673	C1orf26	Homo sapiens chromosome 1 open reading frame 26 (C1orf26), mRNA [NM_017673]	-1.1665	6.6347e-06
A_32_P167278	AK056033	HMG14	High-mobility group nucleosome binding domain 1	-1.1664	7.9033e-06
A_23_P419254	NM_030932	DIAPH3	Homo sapiens diaphanous homolog 3 (Drosophila) (DIAPH3), mRNA [NM_030932]	-1.1663	0.0013
A_32_P231446	NM_198268	HIPK1	Homo sapiens homeodomain interacting protein kinase 1 (HIPK1), transcript variant 1, mRNA [NM_198268]	-1.1663	0.0018
A_32_P334340	AB016898	MLLT4	Similar to myeloid/lymphoid or mixed-lineage leukemia (trithorax homolog, Drosophila); translocated to, 4	-1.1657	0.0002
A_23_P24586	NM_032592	PHACS	Homo sapiens 1-aminocyclopropane-1-carboxylate synthase (PHACS), mRNA [NM_032592]	-1.1651	0.0039
A_24_P391260	NM_004339	PTTG1IP	Homo sapiens pituitary tumor-transforming 1 interacting protein (PTTG1IP), mRNA [NM_004339]	-1.165	0.0012
A_23_P146111	NM_024759	FLJ13955	Homo sapiens hypothetical protein FLJ13955 (FLJ13955), mRNA [NM_024759]	-1.165	0.0015
A_23_P23941	NM_001007094	ZNF37A	Zinc finger protein 37A	-1.165	0.004
A_23_P143303	NM_080414	PTPRA	Protein tyrosine phosphatase, receptor type, A	-1.1646	1.2188e-06
A_23_P157838	BC020163	BC020163	Homo sapiens, clone IMAGE:4346533, mRNA	-1.1646	0.0002
A_23_P78053	NM_030802	LOC81558	Homo sapiens C [NM_030802]	-1.1641	4.2319e-05
A_24_P114459	NM_012234	RYBP	Homo sapiens RING1 and YY1 binding protein (RYBP), mRNA [NM_012234]	-1.1641	0.0049
A_24_P25054	NM_001011724	RP11-78J21.1	Heterogeneous nuclear ribonucleoprotein A1-like	-1.1639	0.0016
A_32_P2807	BC064349	LOC158257	CDNA clone IMAGE:4361039	-1.1637	0.0016
A_24_P276816	NM_018254	RCOR3	Homo sapiens REST corepressor 3 (RCOR3), mRNA [NM_018254]	-1.1635	0.0029
A_23_P356122	NM_001031623	ZNF451	KIAA0576 protein	-1.1632	0.0023
A_24_P196499	AB030181	RBP1-like protein	RBP1-like protein	-1.1631	0.0006
A_23_P96350	NM_007213	PRAF2	Homo sapiens PRA1 domain family, member 2 (PRAF2), mRNA [NM_007213]	-1.163	0.0002
A_23_P410587	NM_024900	PHF17	Homo sapiens PHD finger protein 17 (PHF17), transcript variant S, mRNA [NM_024900]	-1.1629	1.9183e-06
A_24_P160104	NM_018943	TUBA8	Homo sapiens tubulin, alpha 8 (TUBA8), mRNA [NM_018943]	-1.1626	5.1529e-05
A_23_P206135	A_23_P206135	A_23_P206135	Unknown	-1.1625	6.6589e-07
A_24_P111009	NM_014649	SAFB2	Homo sapiens scaffold attachment factor B2 (SAFB2), mRNA [NM_014649]	-1.1624	1.535e-06
A_24_P136725	ENST00000374919	ENST00000374919	Spindlin-3 (Spindlin-like protein 3) (SPIN-3). [Source:Uniprot/SWISSPROT;Acc:Q5JUX0] [ENST00000374919]	-1.162	0.0009
A_23_P94889	NM_016033	CGI-90	Homo sapiens CGI-90 protein (CGI-90), mRNA [NM_016033]	-1.162	0.0013
A_32_P25823	BX648347	VPS41	Vacuolar protein sorting 41 (yeast)	-1.1617	3.4062e-05
A_24_P264106	NM_000984	RPL23A	Homo sapiens ribosomal protein L23a (RPL23A), mRNA [NM_000984]	-1.1611	0.0037
A_23_P125656	NM_001356	DDX3	DEAD (Asp-Glu-Ala-Asp) box polypeptide 3, X-linked	-1.1604	0.0016
A_24_P155791	NM_024708	ASB7	hypothetical protein FLJ22551	-1.1604	0.0033
A_23_P23924	NM_001748	CAPN2	Homo sapiens calpain 2, (m/II) large subunit (CAPN2), mRNA [NM_001748]	-1.1599	6.246e-05
A_24_P33667	AF212044	potential LAG1 interactor	Homo sapiens potential LAG1 interactor mRNA, partial cds.	-1.1594	0.0007
A_23_P257407	AK026089	NDOR1	NADPH-dependent FMN and FAD containing oxidoreductase	-1.1593	0.0002
A_23_P29079	NM_001002021	PFKL	Phosphofructokinase, liver	-1.1592	0.0023
A_32_P36835	THC2677499	THC2677499	ALU7_HUMAN (P39194) Alu subfamily SQ sequence contamination warning entry, partial (10%) [THC2677499]	-1.159	0.0026
A_23_P209408	NM_032977	CASP10	Caspase 10, apoptosis-related cysteine peptidase	-1.1589	0.0013
A_24_P144527	NM_022786	ARV1	Homo sapiens ARV1 homolog (yeast) (ARV1), mRNA [NM_022786]	-1.1582	5.3276e-06
A_23_P22499	NM_019067	GNL3L	Homo sapiens guanine nucleotide binding protein-like 3 (nucleolar)-like (GNL3L), mRNA [NM_019067]	-1.1578	0.0004
A_24_P392496	ENST00000315293	ENST00000315293	BA251O17.4 (Similar to methylenetetrahydrofolate dehydrogenase(NADP+ dependent),methenyltetrahydrofolate cyclohydrolase,formyltetrahydrofolate synthetase (MTHFD1)) (Fragment). [Source:Uniprot/SPTREMBL;Acc:Q8WX68] [ENST00000315293]	-1.1573	0.0012
A_32_P218543	THC2719525	THC2719525	Unknown	-1.1572	0.0007
A_23_P388400	NM_033394	TANC	Homo sapiens TPR domain, ankyrin-repeat and coiled-coil-containing (TANC), mRNA [NM_033394]	-1.1568	0.0024
A_23_P31903	NM_183057	VPS28	Homo sapiens vacuolar protein sorting 28 (yeast) (VPS28), transcript variant 2, mRNA [NM_183057]	-1.1566	0.0025
A_24_P711477	BC001783	BC001783	Homo sapiens mRNA similar to ribosomal protein L35a (cDNA clone IMAGE:3355533). [BC001783]	-1.1563	1.1046e-05
A_23_P163173	NM_019839	LTB4R	seven transmembrane receptor BLTR2; leukotriene B4 receptor BLT2	-1.1559	0.001
A_24_P196534	NM_004571	PKNOX1	PBX/knotted 1 homeobox 1	-1.1555	0.0009
A_23_P254756	NM_006016	CD164	Homo sapiens CD164 antigen, sialomucin (CD164), mRNA [NM_006016]	-1.1544	0.0024
A_23_P252403	NM_016144	COMMD10	Homo sapiens COMM domain containing 10 (COMMD10), mRNA [NM_016144]	-1.1542	0.0016
A_24_P333306	AK023737	CENTD1	Homo sapiens cDNA FLJ13675 fis, clone PLACE1011875, highly similar to Homo sapiens mRNA for KIAA0580 protein.	-1.1541	0.0047
A_23_P102160	AF435956	FAM82A	Family with sequence similarity 82, member A	-1.1538	3.3442e-05
A_23_P201764	NM_024887	DHDDS	hypothetical protein FLJ13102	-1.1537	0.005
A_23_P149992	NM_020992	PDLIM1	Homo sapiens PDZ and LIM domain 1 (elfin) (PDLIM1), mRNA [NM_020992]	-1.1526	0.0004
A_32_P154835	AX721288	AX721288	Sequence 248 from Patent WO0220754.	-1.1525	0.0011
A_24_P393880	NM_001043352	TPM3	Homo sapiens tropomyosin 3 (TPM3), transcript variant 3, mRNA [NM_001043352]	-1.1524	0.0002
A_24_P156886	NM_001031725	DDX59	hypothetical protein DKFZp564B1023	-1.1522	0.0048
A_23_P68868	NR_002323	TUG1	Homo sapiens taurine upregulated gene 1 (TUG1) on chromosome 22.	-1.1521	0.0049
A_23_P168974	AK128645	SDCBP	Syndecan binding protein (syntenin)	-1.1514	0.0049
A_23_P92954	NM_000414	HSD17B4	Homo sapiens hydroxysteroid (17-beta) dehydrogenase 4 (HSD17B4), mRNA [NM_000414]	-1.1512	5.6883e-05
A_24_P238744	BC092424	LOC644936	CDNA clone MGC:102982 IMAGE:30378151	-1.151	6.4181e-07
A_23_P130995	NM_144779	FXYD5	Homo sapiens FXYD domain containing ion transport regulator 5 (FXYD5), transcript variant 1, mRNA [NM_144779]	-1.151	0.0015
A_23_P101297	NM_012155	EML2	Homo sapiens echinoderm microtubule associated protein like 2 (EML2), mRNA [NM_012155]	-1.1507	0.0002
A_32_P80678	NM_001005845	ADAM9	ADAM metallopeptidase domain 9 (meltrin gamma)	-1.1495	0.002
A_23_P428382	NM_203437	AFTIPHILIN	Homo sapiens aftiphilin protein (AFTIPHILIN), transcript variant 1, mRNA [NM_203437]	-1.1493	0.0002
A_24_P235049	NM_015440	MTHFD1L	Homo sapiens methylenetetrahydrofolate dehydrogenase (NADP+ dependent) 1-like (MTHFD1L), mRNA [NM_015440]	-1.149	6.8229e-05
A_24_P175783	NM_015313	ARHGEF12	Homo sapiens Rho guanine nucleotide exchange factor (GEF) 12 (ARHGEF12), mRNA [NM_015313]	-1.1488	5.1527e-05
A_23_P46812	NM_014912	CPEB3	Homo sapiens cytoplasmic polyadenylation element binding protein 3 (CPEB3), mRNA [NM_014912]	-1.1485	0.0021
A_23_P310222	NM_152263	TPM3	Homo sapiens tropomyosin 3 (TPM3), mRNA [NM_152263]	-1.1481	5.0493e-06
A_24_P356218	NM_015161	ARL6IP	Homo sapiens ADP-ribosylation factor-like 6 interacting protein (ARL6IP), mRNA [NM_015161]	-1.1478	0.0007
A_23_P5610	NM_001381	DOK1	Homo sapiens docking protein 1, 62kDa (downstream of tyrosine kinase 1) (DOK1), mRNA [NM_001381]	-1.1466	0.0018
A_24_P485219	NM_032121	RP11-217H1.1	hypothetical protein DKFZp564K142 similar to implantation-associated protein	-1.1462	0.0014
A_32_P39991	A_32_P39991	A_32_P39991	Unknown	-1.1462	0.0021
A_23_P382835	NM_002563	P2RY1	Homo sapiens purinergic receptor P2Y, G-protein coupled, 1 (P2RY1), mRNA [NM_002563]	-1.1461	7.8879e-05
A_23_P153320	NM_000201	ICAM1	Homo sapiens intercellular adhesion molecule 1 (CD54), human rhinovirus receptor (ICAM1), mRNA [NM_000201]	-1.1448	0.0041
A_23_P152583	NM_001042573	FLJ21865	Homo sapiens endo-beta-N-acetylglucosaminidase (FLJ21865), mRNA [NM_001042573]	-1.1445	0.0049
A_24_P161244	NM_001043351	TPM3	Homo sapiens tropomyosin 3 (TPM3), transcript variant 4, mRNA [NM_001043351]	-1.1443	0.0014
A_32_P94866	BC066916	LOC440983	Hypothetical gene supported by BC066916	-1.1443	0.0019
A_32_P93144	THC2530054	THC2530054	D80009 Start codon is not identified {Homo sapiens} (exp=-1; wgp=0; cg=0), partial (28%) [THC2530054]	-1.1431	0.0008
A_23_P214059	NM_001018077	NR3C1	Nuclear receptor subfamily 3, group C, member 1 (glucocorticoid receptor)	-1.143	0.0045
A_23_P203103	NM_001655	ARCN1	Homo sapiens archain 1 (ARCN1), mRNA [NM_001655]	-1.1429	1.5612e-05
A_32_P135243	NM_015440	MTHFD1L	Homo sapiens methylenetetrahydrofolate dehydrogenase (NADP+ dependent) 1-like (MTHFD1L), mRNA [NM_015440]	-1.1416	0.0021
A_23_P160359	NM_004437	EPB41	Erythrocyte membrane protein band 4.1 (elliptocytosis 1, RH-linked)	-1.1412	5.2795e-05
A_23_P317184	NM_006309	LRRFIP2	Leucine rich repeat (in FLII) interacting protein 2	-1.1404	0.0003
A_24_P258955	NM_020933	ZNF317	Homo sapiens zinc finger protein 317 (ZNF317), mRNA [NM_020933]	-1.1403	0.001
A_23_P155711	NM_018248	FLJ10858	Homo sapiens DNA glycosylase hFPG2 (FLJ10858), mRNA [NM_018248]	-1.14	5.4991e-05
A_32_P84640	THC2650120	THC2650120	ALU6_HUMAN (P39193) Alu subfamily SP sequence contamination warning entry, partial (14%) [THC2650120]	-1.1397	0.0002
A_23_P3767	NM_173215	NFAT5	Nuclear factor of activated T-cells 5, tonicity-responsive	-1.1394	0.0026
A_32_P154956	A_32_P154956	A_32_P154956	Unknown	-1.1388	0.0043
A_23_P148297	NM_003022	SH3BGRL	Homo sapiens SH3 domain binding glutamic acid-rich protein like (SH3BGRL), mRNA [NM_003022]	-1.1381	0.0007
A_24_P325176	BC108274	KIAA1109	hypothetical protein FLJ21404	-1.1368	0.0004
A_23_P122464	NM_006299	ZNF193	Homo sapiens zinc finger protein 193 (ZNF193), mRNA [NM_006299]	-1.1367	0.004
A_32_P5251	NM_001033603	RARA	Retinoic acid receptor, alpha	-1.1365	0.0018
A_23_P118313	NM_007285	GABARAPL2	Homo sapiens GABA(A) receptor-associated protein-like 2 (GABARAPL2), mRNA [NM_007285]	-1.1363	2.8312e-05
A_23_P145501	NM_004830	CRSP3	Cofactor required for Sp1 transcriptional activation, subunit 3, 130kDa	-1.1356	0.0018
A_23_P90311	NM_182919	TRIF	Homo sapiens TIR domain containing adaptor inducing interferon-beta (TRIF), mRNA [NM_182919]	-1.1353	0.0003
A_24_P401582	XR_018352	LOC441893	PREDICTED: Homo sapiens similar to Glyceraldehyde-3-phosphate dehydrogenase (GAPDH) (LOC441893), mRNA [XR_018352]	-1.1351	2.3355e-05
A_23_P76078	NM_016584	IL23A	Homo sapiens interleukin 23, alpha subunit p19 (IL23A), mRNA [NM_016584]	-1.1351	0.002
A_32_P78904	THC2648538	THC2648538	Unknown	-1.1345	0.0034
A_23_P210348	NM_004718	COX7A2L	Homo sapiens cytochrome c oxidase subunit VIIa polypeptide 2 like (COX7A2L), nuclear gene encoding mitochondrial protein, mRNA [NM_004718]	-1.1343	0.0002
A_24_P876408	AK096306	MGC3032	hypothetical protein MGC3032	-1.1342	0.0018
A_24_P35891	NM_016423	ZNF219	Homo sapiens zinc finger protein 219 (ZNF219), mRNA [NM_016423]	-1.1334	0.0003
A_24_P922948	ENST00000216214	FAM118A	Protein FAM118A. [Source:Uniprot/SWISSPROT;Acc:Q9NWS6] [ENST00000216214]	-1.1332	0.003
A_23_P210619	NM_016407	C20orf43	Homo sapiens chromosome 20 open reading frame 43 (C20orf43), mRNA [NM_016407]	-1.1331	2.2046e-05
A_23_P157758	NM_001017969	KIAA2026	KIAA2026	-1.1331	0.0036
A_32_P197333	BG571083	XPO6	KIAA0370 protein	-1.1324	0.0026
A_24_P36868	NM_025160	WDR26	Homo sapiens WD repeat domain 26 (WDR26), mRNA [NM_025160]	-1.1322	0.0006
A_23_P66719	NM_144683	MGC23280	Homo sapiens hypothetical protein MGC23280 (MGC23280), mRNA [NM_144683]	-1.1309	0.0009
A_23_P353436	BC091515	CEP78	hypothetical protein FLJ12643	-1.1303	8.9649e-05
A_23_P143446	NM_017446	MRPL39	hypothetical protein	-1.13	0.0008
A_24_P85942	NM_181453	GCC2	Homo sapiens GRIP and coiled-coil domain containing 2 (GCC2), transcript variant 1, mRNA [NM_181453]	-1.13	0.0041
A_23_P250002	NM_020771	HACE1	Homo sapiens HECT domain and ankyrin repeat containing, E3 ubiquitin protein ligase 1 (HACE1), mRNA [NM_020771]	-1.1295	0.004
A_23_P166421	NM_031937	TBC1D10	Homo sapiens TBC1 domain family, member 10 (TBC1D10), mRNA [NM_031937]	-1.129	0.0005
A_23_P213863	ENST00000329540	ENST00000329540	CDNA FLJ10404 fis, clone NT2RM4000486 (Hypothetical protein DKFZp313I142) (FLJ10404 protein). [Source:Uniprot/SPTREMBL;Acc:Q9NW00] [ENST00000329540]	-1.1289	0.0002
A_32_P86644	BX647410	FAM13A1	KIAA0914 gene product	-1.1289	0.0005
A_32_P130265	NM_014827	KIAA0663	Homo sapiens KIAA0663 gene product (KIAA0663), mRNA [NM_014827]	-1.1283	0.0001
A_23_P217475	NM_006123	IDS	Iduronate 2-sulfatase (Hunter syndrome)	-1.1264	0.0041
A_23_P66219	NM_002613	PDPK1	3-phosphoinositide dependent protein kinase-1	-1.1258	6.6962e-05
A_24_P164815	A_24_P164815	A_24_P164815	Unknown	-1.1258	0.0002
A_23_P23572	NM_003557	PIP5K1A	Homo sapiens phosphatidylinositol-4-phosphate 5-kinase, type I, alpha (PIP5K1A), mRNA [NM_003557]	-1.1255	0.0013
A_24_P228228	NM_004775	B4GALT6	Homo sapiens UDP-Gal:betaGlcNAc beta 1,4- galactosyltransferase, polypeptide 6 (B4GALT6), mRNA [NM_004775]	-1.1248	0.0034
A_24_P172990	NM_001605	AARS	Homo sapiens alanyl-tRNA synthetase (AARS), mRNA [NM_001605]	-1.1246	0.0023
A_32_P84846	NM_001005851	LOC163131	Hypothetical BC331191_1	-1.1241	0.0004
A_24_P100830	NM_207337	LOC196394	Hypothetical protein LOC196394	-1.1235	0.0049
A_24_P239419	NM_001018041	EPM2A	Epilepsy, progressive myoclonus type 2A, Lafora disease (laforin)	-1.123	0.0008
A_32_P203219	NM_198794	MAP4K5	Homo sapiens mitogen-activated protein kinase kinase kinase kinase 5 (MAP4K5), transcript variant 2, mRNA [NM_198794]	-1.1229	0.0004
A_24_P58453	NM_017948	NOL8	Homo sapiens nucleolar protein 8 (NOL8), mRNA [NM_017948]	-1.1227	0.0015
A_24_P127292	NM_001010854	TTC7B	Tetratricopeptide repeat domain 7B	-1.1226	0.0017
A_24_P265856	NM_020654	SENP7	Homo sapiens SUMO1/sentrin specific protease 7 (SENP7), mRNA [NM_020654]	-1.1224	0.0018
A_23_P86330	NM_016545	IER5	Homo sapiens immediate early response 5 (IER5), mRNA [NM_016545]	-1.1224	0.0046
A_23_P13753	NM_006163	NFE2	Homo sapiens nuclear factor (erythroid-derived 2), 45kDa (NFE2), mRNA [NM_006163]	-1.1219	0.0015
A_24_P178877	ENST00000331807	LOC339809	Homo sapiens mRNA for KIAA2012 protein. [AB095932]	-1.1211	0.0009
A_23_P84922	NM_018486	HDAC8	Homo sapiens histone deacetylase 8 (HDAC8), mRNA [NM_018486]	-1.1208	0.0047
A_32_P203528	ENST00000293695	ENST00000293695	SYCE2 protein (Fragment). [Source:Uniprot/SPTREMBL;Acc:Q6PIF2] [ENST00000293695]	-1.1196	0.0017
A_24_P264685	XR_018368	LOC441572	PREDICTED: Homo sapiens similar to Glyceraldehyde-3-phosphate dehydrogenase (GAPDH) (LOC441572), mRNA [XR_018368]	-1.1182	0.0015
A_32_P156136	NM_024561	NARG1L	Homo sapiens NMDA receptor regulated 1-like (NARG1L), transcript variant 1, mRNA [NM_024561]	-1.1181	0.0018
A_24_P32735	A_24_P32735	A_24_P32735	Unknown	-1.1163	0.0007
A_24_P724040	NM_003092	SNRPB2	Small nuclear ribonucleoprotein polypeptide B''	-1.1161	0.0001
A_24_P853302	XR_019184	LOC391367	PREDICTED: Homo sapiens similar to Glyceraldehyde-3-phosphate dehydrogenase (GAPDH) (LOC391367), mRNA [XR_019184]	-1.1158	0.0017
A_24_P20630	NM_016269	LEF1	Homo sapiens lymphoid enhancer-binding factor 1 (LEF1), mRNA [NM_016269]	-1.1158	0.0045
A_32_P104619	AK094156	AK094156	CDNA FLJ36837 fis, clone ASTRO2011422	-1.1146	0.004
A_32_P196896	THC2507805	THC2507805	Unknown	-1.1137	0.002
A_23_P112825	NM_016309	LCMT1	leucine carboxyl methyltransferase	-1.1132	0.001
A_24_P306355	XR_018781	LOC650108	PREDICTED: Homo sapiens similar to Glyceraldehyde-3-phosphate dehydrogenase (GAPDH) (LOC650108), mRNA [XR_018781]	-1.1124	0.002
A_24_P170869	BC011136	LOC644617	Hypothetical protein LOC644617	-1.1118	0.0034
A_24_P830667	NM_000982	RPL21	Ribosomal protein L21	-1.1113	0.0024
A_23_P40693	NM_001429	EP300	Homo sapiens E1A binding protein p300 (EP300), mRNA [NM_001429]	-1.109	0.0015
A_24_P453259	ENST00000367942	ATF6	Cyclic AMP-dependent transcription factor ATF-6 alpha (Activating transcription factor 6 alpha) (ATF6-alpha). [Source:Uniprot/SWISSPROT;Acc:P18850] [ENST00000367942]	-1.1087	0.002
A_23_P312718	NM_015723	IPLA2(GAMMA)	intracellular membrane-associated calcium-independent phospholipase A2 gamma	-1.1083	0.0007
A_24_P36285	NM_013398	ZNF224	Homo sapiens zinc finger protein 224 (ZNF224), mRNA [NM_013398]	-1.1059	0.0033
A_23_P8513	NM_013322	SNX10	Homo sapiens sorting nexin 10 (SNX10), mRNA [NM_013322]	-1.103	0.0011
A_24_P943062	NM_014615	KIAA0182	Homo sapiens KIAA0182 protein (KIAA0182), mRNA [NM_014615]	-1.1021	0.0036
A_32_P96807	ENST00000367696	ENST00000367696	Roquin (RING finger and C3H zinc finger protein 1). [Source:Uniprot/SWISSPROT;Acc:Q5TC82] [ENST00000367696]	-1.0999	0.0021
A_23_P100074	NM_020371	AVEN	Homo sapiens apoptosis, caspase activation inhibitor (AVEN), mRNA [NM_020371]	-1.0994	0.0017
A_23_P138899	NM_016451	COPB	Homo sapiens coatomer protein complex, subunit beta (COPB), mRNA [NM_016451]	-1.0985	0.0037
A_24_P80181	NM_017849	TMEM127	hypothetical protein FLJ20507	-1.0975	0.0011
A_24_P307486	ENST00000383513	ENST00000383513	PREDICTED: Homo sapiens similar to peptidylprolyl isomerase A isoform 1 (LOC128192), mRNA [XM_060887]	-1.0968	0.0032
A_32_P64966	NM_199260	TPTE	Transmembrane phosphatase with tensin homology	-1.0932	0.0024
A_24_P625683	XR_018208	LOC647580	PREDICTED: Homo sapiens hypothetical LOC647580 (LOC647580), mRNA [XR_018208]	-1.0926	0.004
A_23_P380834	NM_020193	C11orf30	Homo sapiens chromosome 11 open reading frame 30 (C11orf30), mRNA [NM_020193]	-1.0903	0.0047
A_23_P400217	NM_032853	MUM1	Homo sapiens melanoma associated antigen (mutated) 1 (MUM1), mRNA [NM_032853]	-1.0864	0.0031
A_23_P12526	NM_005426	TP53BP2	Homo sapiens tumor protein p53 binding protein, 2 (TP53BP2), mRNA [NM_005426]	-1.0853	0.0038
