# Supplementary material for: Overexpression of GATA1 Confers Resistance to Chemotherapy in Acute Megakaryocytic Leukemia
Source: PLoS One. 2013 Jul 10;8(7):e68601. doi: 10.1371/journal.pone.0068601 (PMC3707876; doi:10.1371/journal.pone.0068601)
Supplement: Table S3 — (XLSX) [file pone.0068601.s004.xlsx]

## Sheet: Table S3
Table S3: Probes with higher expression after GATA1 knockdown in Meg-01 cells
Reporter Name	Accession Code	Sequence Name(s)	Sequence Description	Fold Change	P-value
A_32_P158272	AL359055	AL359055	MRNA full length insert cDNA clone EUROIMAGE 2344436	30.9791	0
A_23_P326474	ENST00000317931	ENST00000317931	l(3)mbt-like 4 [Source:RefSeq_peptide;Acc:NP_775735] [ENST00000317931]	30.1305	0
A_24_P391918	NM_173464	L3MBTL4	Homo sapiens l(3)mbt-like 4 (Drosophila) (L3MBTL4), mRNA [NM_173464]	27.9005	0
A_24_P760368	THC2527306	THC2527306	Q9HBV3_HUMAN (Q9HBV3) PP3111, partial (17%) [THC2527306]	27.8238	0
A_32_P144599	AW979273	AW979273	Transcribed locus	26.5662	0
A_24_P943815	NM_004650	PNPLA4	Homo sapiens patatin-like phospholipase domain containing 4 (PNPLA4), mRNA [NM_004650]	24.7068	0
A_32_P171923	THC2512199	THC2512199	Unknown	24.489	0
A_24_P347319	NM_139136	KCNC2	Potassium voltage-gated channel, Shaw-related subfamily, member 2	23.3272	1.3683e-30
A_32_P49199	AL137566	AL137566	MRNA; cDNA DKFZp586G0321 (from clone DKFZp586G0321)	19.8246	0
A_24_P109838	NM_182767	SLC6A15	Homo sapiens solute carrier family 6 (neurotransmitter transporter), member 15 (SLC6A15), mRNA [NM_182767]	19.2523	0
A_32_P34003	THC2660651	THC2660651	Q9KBG2_BACHD (Q9KBG2) Metal-tetracycline/H+ antiporter, partial (4%) [THC2660651]	18.1626	4.347e-11
A_23_P13137	AY358815	NCAM1	Neural cell adhesion molecule 1	17.1363	1.121e-44
A_24_P234242	NM_001608	ACADL	Homo sapiens acyl-Coenzyme A dehydrogenase, long chain (ACADL), nuclear gene encoding mitochondrial protein, mRNA [NM_001608]	16.5557	3.7292e-21
A_24_P307653	NM_182767	SLC6A15	Homo sapiens solute carrier family 6 (neurotransmitter transporter), member 15 (SLC6A15), mRNA [NM_182767]	16.1438	0
A_23_P102864	NM_002772	PRSS7	Homo sapiens protease, serine, 7 (enterokinase) (PRSS7), mRNA [NM_002772]	15.9425	5.0222e-21
A_32_P210516	AK024566	FBXO25	F-box protein 25	15.8875	0
A_23_P18672	NM_020973	GBA3	Homo sapiens glucosidase, beta, acid 3 (cytosolic) (GBA3), mRNA [NM_020973]	13.4388	0
A_23_P170186	NM_017570	OPLAH	5-oxoprolinase (ATP-hydrolysing)	13.3831	8.3814e-28
A_23_P128574	NM_017993	FLJ10094	Homo sapiens hypothetical protein FLJ10094 (FLJ10094), mRNA [NM_017993]	13.104	2.273e-16
A_23_P167723	NM_012159	FBXL21	Homo sapiens F-box and leucine-rich repeat protein 21 (FBXL21), mRNA [NM_012159]	12.9099	5.9353e-24
A_23_P55448	NM_000223	KRT12	Homo sapiens keratin 12 (Meesmann corneal dystrophy) (KRT12), mRNA [NM_000223]	12.5492	3.3465e-26
A_23_P33539	NM_020546	ADCY2	Homo sapiens adenylate cyclase 2 (brain) (ADCY2), mRNA [NM_020546]	12.5446	8.4769e-22
A_32_P208350	NM_153046	TDRD9	Tudor domain containing 9	12.3091	7.3914e-19
A_23_P159797	NM_004650	PNPLA4	Homo sapiens patatin-like phospholipase domain containing 4 (PNPLA4), mRNA [NM_004650]	12.0047	7.1006e-35
A_23_P167121	NM_000807	GABRA2	Homo sapiens gamma-aminobutyric acid (GABA) A receptor, alpha 2 (GABRA2), mRNA [NM_000807]	11.9543	4.3408e-13
A_32_P131031	NM_182762	7A5	Homo sapiens putative binding protein 7a5 (7A5), mRNA [NM_182762]	11.8337	3.9281e-26
A_23_P356598	NM_018057	SLC6A15	homolog of rat orphan transporter v7-3	11.8271	0
A_24_P123833	NM_012431	SEMA3E	Homo sapiens sema domain, immunoglobulin domain (Ig), short basic domain, secreted, (semaphorin) 3E (SEMA3E), mRNA [NM_012431]	11.1351	0
A_24_P561341	NM_001002919	LOC285016	Hypothetical protein LOC285016	10.5168	1.3794e-22
A_23_P93169	NM_016571	GLULD1	Homo sapiens glutamate-ammonia ligase (glutamine synthase) domain containing 1 (GLULD1), mRNA [NM_016571]	10.3962	3.8137e-26
A_23_P144656	NM_006727	CDH10	Homo sapiens cadherin 10, type 2 (T2-cadherin) (CDH10), mRNA [NM_006727]	10.3745	0
A_32_P47474	A_32_P47474	A_32_P47474	Unknown	10.3252	2.1019e-44
A_23_P156390	NM_014790	KIAA0555	Homo sapiens Jak and microtubule interacting protein 2 (KIAA0555), mRNA [NM_014790]	9.9918	3.4398e-39
A_32_P316545	BC033058	ANKFN1	Ankyrin-repeat and fibronectin type III domain containing 1	9.7659	6.1921e-15
A_23_P203920	NM_005086	SSPN	Homo sapiens sarcospan (Kras oncogene-associated gene) (SSPN), mRNA [NM_005086]	9.6951	1.4217e-14
A_23_P112982	NM_018711	DKFZp761H039	Homo sapiens hypothetical protein DKFZp761H039 (DKFZp761H039), mRNA [NM_018711]	9.5535	1.8211e-16
A_24_P262688	NM_021706	LAIR1	Leukocyte-associated immunoglobulin-like receptor 1	9.5323	7.0619e-19
A_24_P747168	BC041488	LOC339260	Hypothetical protein LOC339260	9.5197	3.3024e-39
A_23_P33364	NM_001009555	SH3D19	SH3 domain protein D19	8.5076	3.1506e-15
A_24_P340128	NM_178129	P2RY8	Purinergic receptor P2Y, G-protein coupled, 8	8.3764	0
A_23_P151529	NM_020215	C14orf132	Homo sapiens chromosome 14 open reading frame 132 (C14orf132), mRNA [NM_020215]	8.2884	3.277e-06
A_23_P144274	NM_144720	MARLIN1	Homo sapiens multiple coiled-coil GABABR1-binding protein (MARLIN1), mRNA [NM_144720]	8.1689	3.3645e-20
A_24_P235429	NM_005502	ABCA1	Homo sapiens ATP-binding cassette, sub-family A (ABC1), member 1 (ABCA1), mRNA [NM_005502]	7.6585	4.3259e-11
A_23_P21943	NM_018666	SAGE1	Homo sapiens sarcoma antigen 1 (SAGE1), mRNA [NM_018666]	7.564	9.918e-24
A_24_P876522	AK022110	LOC493869	Similar to RIKEN cDNA 2310016C16	7.5399	4.8883e-11
A_24_P211894	NM_182631	LOC348840	Homo sapiens hypothetical protein LOC348840 (LOC348840), mRNA [NM_182631]	7.3604	3.5662e-10
A_23_P2501	NM_000277	PAH	Homo sapiens phenylalanine hydroxylase (PAH), mRNA [NM_000277]	7.3471	0
A_24_P72064	NM_000163	GHR	Homo sapiens growth hormone receptor (GHR), mRNA [NM_000163]	7.3451	0
A_23_P97517	NM_018037	RALGPS2	hypothetical protein FLJ10244	7.3079	1.5388e-18
A_24_P194688	NM_181723	EFHA2	Homo sapiens EF hand domain family, member A2 (EFHA2), mRNA [NM_181723]	7.1241	3.5538e-25
A_23_P393686	NM_175075	INM01	Homo sapiens hypothetical protein INM01 (INM01), mRNA [NM_175075]	7.1228	2.5841e-11
A_23_P52109	NM_006252	PRKAA2	Homo sapiens protein kinase, AMP-activated, alpha 2 catalytic subunit (PRKAA2), mRNA [NM_006252]	7.0895	7.11e-26
A_23_P1740	NM_001076682	NCAM1	Homo sapiens neural cell adhesion molecule 1 (NCAM1), transcript variant 3, mRNA [NM_001076682]	6.9977	1.8053e-11
A_23_P99063	NM_002345	LUM	Homo sapiens lumican (LUM), mRNA [NM_002345]	6.9583	0
A_24_P408736	NM_014568	GALNT5	Homo sapiens UDP-N-acetyl-alpha-D-galactosamine:polypeptide N-acetylgalactosaminyltransferase 5 (GalNAc-T5) (GALNT5), mRNA [NM_014568]	6.9341	0.0037
A_24_P302070	NM_173571	RP6-166C19.1	Hypothetical protein LOC255313	6.863	1.7586e-14
A_23_P502747	NM_170692	RASAL2	Homo sapiens RAS protein activator like 2 (RASAL2), transcript variant 2, mRNA [NM_170692]	6.787	9.5641e-12
A_23_P436618	NM_000810	GABRA5	Homo sapiens gamma-aminobutyric acid (GABA) A receptor, alpha 5 (GABRA5), mRNA [NM_000810]	6.7619	0
A_23_P143331	NM_001200	BMP2	Homo sapiens bone morphogenetic protein 2 (BMP2), mRNA [NM_001200]	6.6949	3.0618e-11
A_23_P22134	NM_001717	BNC1	Homo sapiens basonuclin 1 (BNC1), mRNA [NM_001717]	6.6816	6.6126e-16
A_24_P140057	NM_020868	DPP10	Homo sapiens dipeptidylpeptidase 10 (DPP10), transcript variant 1, mRNA [NM_020868]	6.576	3.8557e-27
A_24_P110983	ENST00000366539	AKT3	RAC-gamma serine/threonine-protein kinase (EC 2.7.11.1) (RAC-PK-gamma) (Protein kinase Akt-3) (Protein kinase B, gamma) (PKB gamma) (STK-2). [Source:Uniprot/SWISSPROT;Acc:Q9Y243] [ENST00000366539]	6.539	5.1639e-12
A_23_P38712	ENST00000269200	ADCYAP1	Pituitary adenylate cyclase-activating polypeptide precursor (PACAP) [Contains: PACAP-related peptide (PRP-48); Pituitary adenylate cyclase-activating polypeptide 27 (PACAP-27) (PACAP27); Pituitary adenylate cyclase-activating polypeptide 38...	6.5252	9.0752e-09
A_23_P132763	NM_016206	FLJ38507	Homo sapiens colon carcinoma related protein (FLJ38507), mRNA [NM_016206]	6.3553	2.4691e-11
A_23_P128470	NM_138337	CLEC12A	C-type lectin domain family 12, member A	6.2752	1.4412e-13
A_23_P160159	NM_003039	SLC2A5	Homo sapiens solute carrier family 2 (facilitated glucose/fructose transporter), member 5 (SLC2A5), mRNA [NM_003039]	6.262	7.8324e-16
A_32_P140139	NM_000129	F13A1	Homo sapiens coagulation factor XIII, A1 polypeptide (F13A1), mRNA [NM_000129]	6.2595	9.5589e-12
A_24_P926410	S61396	PAH	PAH=phenylalanine hydroxylase {exon 9/10, mutant L333F} [human, lymphocytes, mRNA Partial Mutant, 79 nt].	6.1413	9.3813e-09
A_32_P95034	BC091525	COL5A1	Collagen, type V, alpha 1	6.0768	1.5112e-10
A_32_P187143	A_32_P187143	A_32_P187143	Unknown	6.0469	1.1517e-09
A_23_P395582	NM_174900	ZFP42	Homo sapiens zinc finger protein 42 (ZFP42), mRNA [NM_174900]	5.8945	9.5853e-07
A_23_P112100	AL161971	SNTG1	Homo sapiens mRNA; cDNA DKFZp761I2312 (from clone DKFZp761I2312). [AL161971]	5.8903	0
A_32_P33083	NM_016378	VCX2	variable charge protein on X with two repeats	5.8606	7.5694e-41
A_24_P400044	NM_153183	NUDT10	Homo sapiens nudix (nucleoside diphosphate linked moiety X)-type motif 10 (NUDT10), mRNA [NM_153183]	5.7307	3.4877e-09
A_23_P209135	NM_002287	LAIR1	Homo sapiens leukocyte-associated Ig-like receptor 1 (LAIR1), transcript variant a, mRNA [NM_002287]	5.7289	9.1649e-24
A_23_P151637	NM_002934	RNASE2	Homo sapiens ribonuclease, RNase A family, 2 (liver, eosinophil-derived neurotoxin) (RNASE2), mRNA [NM_002934]	5.7237	7.106e-09
A_32_P179138	BC039414	GUCY1A3	Guanylate cyclase 1, soluble, alpha 3	5.7162	1.2666e-09
A_23_P327022	NM_199072	HIC	Homo sapiens I-mfa domain-containing protein (HIC), mRNA [NM_199072]	5.6832	1.4054e-06
A_24_P335781	NM_001117	ADCYAP1	Homo sapiens adenylate cyclase activating polypeptide 1 (pituitary) (ADCYAP1), mRNA [NM_001117]	5.6822	0.0043
A_23_P356004	NM_013434	CSEN	Homo sapiens calsenilin, presenilin binding protein, EF hand transcription factor (CSEN), mRNA [NM_013434]	5.6562	7.9251e-05
A_23_P354387	NM_013451	FER1L3	Fer-1-like 3, myoferlin (C. elegans)	5.5215	7.0992e-07
A_23_P202587	NM_018330	KIAA1598	Homo sapiens KIAA1598 (KIAA1598), mRNA [NM_018330]	5.5073	0
A_23_P102278	NM_020868	DPP10	Homo sapiens dipeptidylpeptidase 10 (DPP10), transcript variant 1, mRNA [NM_020868]	5.4766	0
A_23_P408376	NM_025015	HSPA12A	KIAA0417 gene product	5.4613	9.7655e-17
A_23_P29499	NM_001904	CTNNB1	Homo sapiens catenin (cadherin-associated protein), beta 1, 88kDa (CTNNB1), mRNA [NM_001904]	5.3857	5.227e-17
A_24_P944714	ENST00000381655	ENST00000381655	Probable phospholipid-transporting ATPase IB (EC 3.6.3.1) (ATPase class I type 8A member 2) (ML-1). [Source:Uniprot/SWISSPROT;Acc:Q9NTI2] [ENST00000381655]	5.366	5.7936e-14
A_24_P264832	NM_005382	NEF3	Homo sapiens neurofilament 3 (150kDa medium) (NEF3), mRNA [NM_005382]	5.3644	6.8744e-07
A_24_P193435	NM_003257	TJP1	Tight junction protein 1 (zona occludens 1)	5.3292	4.2192e-05
A_32_P24685	A_32_P24685	A_32_P24685	Unknown	5.3068	2.3062e-05
A_24_P303091	NM_001565	CXCL10	Homo sapiens chemokine (C-X-C motif) ligand 10 (CXCL10), mRNA [NM_001565]	5.2356	8.0917e-15
A_23_P360379	NM_022073	EGLN3	Homo sapiens egl nine homolog 3 (C. elegans) (EGLN3), mRNA [NM_022073]	5.2341	6.0143e-06
A_23_P124232	NM_053281	DACH2	Homo sapiens dachshund homolog 2 (Drosophila) (DACH2), mRNA [NM_053281]	5.2051	4.6163e-09
A_23_P52207	NM_012342	BAMBI	Homo sapiens BMP and activin membrane-bound inhibitor homolog (Xenopus laevis) (BAMBI), mRNA [NM_012342]	5.1958	0
A_23_P167051	AF216184	EVC	Homo sapiens tissue-type heart Ellis-van Creveld syndrome protein (EVC) mRNA, complete cds.	5.1617	0
A_32_P170547	NM_001007551	RP13-36C9.6	Cancer/testis antigen CT45-5	5.1557	0
A_24_P56310	NM_148957	TNFRSF19	Homo sapiens tumor necrosis factor receptor superfamily, member 19 (TNFRSF19), transcript variant 2, mRNA [NM_148957]	5.133	0
A_32_P196843	NM_198515	C10orf96	Chromosome 10 open reading frame 96	5.1085	4.7246e-06
A_23_P79259	NM_014521	SH3BP4	Homo sapiens SH3-domain binding protein 4 (SH3BP4), mRNA [NM_014521]	5.1082	0
A_24_P264994	AK095841	FBN1	Fibrillin 1	5.0725	0.0002
A_23_P117261	NM_130806	LGR8	Homo sapiens leucine-rich repeat-containing G protein-coupled receptor 8 (LGR8), mRNA [NM_130806]	5.0721	3.5315e-06
A_23_P145159	NM_001371	DNAH8	Homo sapiens dynein, axonemal, heavy polypeptide 8 (DNAH8), mRNA [NM_001371]	5.0718	1.9816e-18
A_23_P145336	BC106057	HLA-DRB1	Major histocompatibility complex, class II, DR beta 1	5.0456	1.3267e-41
A_23_P14821	NM_000814	GABRB3	Gamma-aminobutyric acid (GABA) A receptor, beta 3	5.0285	5.4482e-13
A_24_P309095	NM_005045	RELN	Reelin	5.0228	6.6017e-07
A_23_P350698	NM_153228	FLJ38335	Homo sapiens hypothetical protein FLJ38335 (FLJ38335), mRNA [NM_153228]	4.9721	0
A_24_P94402	NM_005378	MYCN	Homo sapiens v-myc myelocytomatosis viral related oncogene, neuroblastoma derived (avian) (MYCN), mRNA [NM_005378]	4.9484	0.0021
A_24_P623782	NM_001005217	FRG2	FSHD region gene 2 protein	4.927	1.0961e-25
A_23_P113382	THC2651649	THC2651649	GRIP1_HUMAN (Q9Y3R0) Glutamate receptor-interacting protein 1 (GRIP1 protein), partial (82%) [THC2651649]	4.9141	4.1679e-08
A_32_P94160	ENST00000371244	PRKAA2	5'-AMP-activated protein kinase catalytic subunit alpha-2 (EC 2.7.11.1) (AMPK alpha-2 chain). [Source:Uniprot/SWISSPROT;Acc:P54646] [ENST00000371244]	4.904	4.273e-16
A_23_P79978	NM_020689	SLC24A3	Homo sapiens solute carrier family 24 (sodium/potassium/calcium exchanger), member 3 (SLC24A3), mRNA [NM_020689]	4.7855	1.5056e-05
A_23_P66948	NM_022751	C18orf11	Homo sapiens chromosome 18 open reading frame 11 (C18orf11), mRNA [NM_022751]	4.7713	3.156e-17
A_24_P332857	NM_173571	RP6-166C19.1	Hypothetical protein LOC255313	4.7349	1.4218e-09
A_24_P60441	NM_153717	EVC	Ellis van Creveld syndrome	4.708	0
A_23_P352494	NM_032498	PEPP-2	homeobox protein from AL590526	4.6974	2.2703e-12
A_24_P243528	NM_033554	HLA-DPA1	Homo sapiens major histocompatibility complex, class II, DP alpha 1 (HLA-DPA1), mRNA [NM_033554]	4.6957	5.3859e-15
A_23_P49376	NM_000078	CETP	Homo sapiens cholesteryl ester transfer protein, plasma (CETP), mRNA [NM_000078]	4.6952	8.7819e-24
A_23_P373584	NM_139167	SGCZ	Homo sapiens sarcoglycan zeta (SGCZ), mRNA [NM_139167]	4.6797	4.2213e-31
A_23_P4283	NM_017523	BIRC4BP	XIAP associated factor-1	4.6642	3.2808e-13
A_23_P60811	NM_006252	PRKAA2	Homo sapiens protein kinase, AMP-activated, alpha 2 catalytic subunit (PRKAA2), mRNA [NM_006252]	4.6492	2.4352e-08
A_32_P115220	NM_152569	C9orf66	Homo sapiens chromosome 9 open reading frame 66 (C9orf66), mRNA [NM_152569]	4.632	0.0016
A_23_P413888	NM_001029858	RPL29	Ribosomal protein L29	4.63	3.4139e-07
A_32_P86578	BC032913	LOC389023	Hypothetical gene supported by BC032913; BC048425	4.612	0
A_24_P157370	NM_018725	IL17RB	IL-17B receptor	4.6019	2.5907e-09
A_24_P557479	NM_017523	BIRC4BP	XIAP associated factor-1	4.5998	0.0031
A_32_P464135	NM_053281	DACH2	Homo sapiens dachshund homolog 2 (Drosophila) (DACH2), mRNA [NM_053281]	4.5914	6.9011e-09
A_24_P38316	THC2609493	THC2609493	Q9U4W7_PLAFA (Q9U4W7) DBL alpha protein (Fragment), partial (14%) [THC2609493]	4.5746	6.06e-10
A_23_P51918	NM_033127	RGPR	Homo sapiens regucalcin gene promotor region related protein (RGPR), mRNA [NM_033127]	4.5363	2.2345e-10
A_23_P59543	NM_001003799	TARP	TCR gamma alternate reading frame protein	4.5325	2.3572e-05
A_23_P378574	NM_173523	MAGEB6	Homo sapiens melanoma antigen, family B, 6 (MAGEB6), mRNA [NM_173523]	4.5219	1.1763e-07
A_23_P73787	NM_153183	NUDT10	Homo sapiens nudix (nucleoside diphosphate linked moiety X)-type motif 10 (NUDT10), mRNA [NM_153183]	4.5211	0.0017
A_32_P82293	A_32_P82293	A_32_P82293	Unknown	4.5149	0.0017
A_23_P71774	NM_002176	IFNB1	Homo sapiens interferon, beta 1, fibroblast (IFNB1), mRNA [NM_002176]	4.5148	2.296e-08
A_23_P212869	NM_000807	GABRA2	Homo sapiens gamma-aminobutyric acid (GABA) A receptor, alpha 2 (GABRA2), mRNA [NM_000807]	4.5086	2.0412e-06
A_23_P320225	NM_147127	EVC2	Homo sapiens Ellis van Creveld syndrome 2 (limbin) (EVC2), mRNA [NM_147127]	4.508	1.1764e-21
A_23_P136683	M20432	HLA-DQB1	Major histocompatibility complex, class II, DQ beta 1	4.4923	4.1068e-10
A_23_P158096	AK021957	COL27A1	KIAA1870 protein	4.4842	1.3788e-37
A_24_P165864	NM_014879	GPR105	Purinergic receptor P2Y, G-protein coupled, 14	4.4828	1.8331e-07
A_24_P173746	NM_152663	RALGPS2	Homo sapiens Ral GEF with PH domain and SH3 binding motif 2 (RALGPS2), mRNA [NM_152663]	4.4728	5.8398e-05
A_24_P370042	NM_022751	C18orf11	Homo sapiens chromosome 18 open reading frame 11 (C18orf11), mRNA [NM_022751]	4.4528	1.1771e-43
A_23_P202881	NM_005103	FEZ1	Homo sapiens fasciculation and elongation protein zeta 1 (zygin I) (FEZ1), transcript variant 1, mRNA [NM_005103]	4.4386	9.9432e-05
A_24_P370472	NM_021983	HLA-DRB4	Major histocompatibility complex, class II, DR beta 1	4.38	0
A_23_P90743	NM_002909	REG1A	Homo sapiens regenerating islet-derived 1 alpha (pancreatic stone protein, pancreatic thread protein) (REG1A), mRNA [NM_002909]	4.3763	4.3013e-06
A_23_P8108	NM_002123	HLA-DQB1	Major histocompatibility complex, class II, DQ beta 1	4.3558	1.3072e-23
A_23_P214168	NM_004370	COL12A1	Collagen, type XII, alpha 1	4.3461	0.0014
A_32_P79178	THC2513333	THC2513333	CHER2_PSEAE (Q9I6V7) Chemotaxis protein methyltransferase 2 , partial (5%) [THC2513333]	4.3381	5.6811e-09
A_23_P383986	NM_015892	GALNAC4S-6ST	B cell RAG associated protein	4.3121	0.0008
A_23_P95640	NM_001007544	C1orf186	Chromosome 1 open reading frame 186	4.2788	0.0009
A_24_P347431	NM_004496	FOXA1	Homo sapiens forkhead box A1 (FOXA1), mRNA [NM_004496]	4.2677	2.3452e-10
A_24_P329795	NM_007021	C10orf10	decidual protein induced by progesterone	4.2418	0.0023
A_32_P372878	AK022971	AK022971	CDNA FLJ12909 fis, clone NT2RP2004400	4.2415	6.6187e-07
A_23_P64525	NM_000536	RAG2	Homo sapiens recombination activating gene 2 (RAG2), mRNA [NM_000536]	4.2317	1.5309e-13
A_23_P69573	NM_000856	GUCY1A3	Homo sapiens guanylate cyclase 1, soluble, alpha 3 (GUCY1A3), mRNA [NM_000856]	4.2168	8.3539e-21
A_23_P131024	NM_014383	ZBTB32	testis zinc finger protein	4.2056	0.0018
A_23_P10966	NM_000814	GABRB3	Gamma-aminobutyric acid (GABA) A receptor, beta 3	4.2044	0.0015
A_32_P168701	THC2637568	THC2637568	Unknown	4.2041	3.9163e-06
A_23_P11644	NM_006945	SPRR2B	Small proline-rich protein 2D	4.2037	7.8988e-09
A_24_P23979	NM_016379	VCX3A	variable charge protein on X with eight repeats	4.1827	3.826e-05
A_32_P204330	AK093982	AK093982	CDNA FLJ36663 fis, clone UTERU2002826	4.0947	2.5794e-08
A_23_P73677	ENST00000371388	PEPP-2	Paired-like homeobox protein PEPP-2 (Testis homeobox gene 1). [Source:Uniprot/SWISSPROT;Acc:Q9BQY4] [ENST00000371388]	4.0855	3.2771e-09
A_32_P1841	A_32_P1841	A_32_P1841	Unknown	4.0787	2.7265e-08
A_23_P377629	AL080179	DKFZp434M131	DKFZP434M131 protein	4.0621	9.9042e-30
A_24_P411515	NM_207407	CHR415SYT	Chr415 synaptotagmin	4.0377	0.0002
A_23_P135669	NM_030958	SLCO5A1	Homo sapiens solute carrier organic anion transporter family, member 5A1 (SLCO5A1), mRNA [NM_030958]	4.0183	0.0006
A_23_P48570	NM_182908	DHRS2	Homo sapiens dehydrogenase/reductase (SDR family) member 2 (DHRS2), transcript variant 1, mRNA [NM_182908]	3.9837	2.238e-14
A_32_P155506	NM_152653	UBE2E2	Homo sapiens ubiquitin-conjugating enzyme E2E 2 (UBC4/5 homolog, yeast) (UBE2E2), mRNA [NM_152653]	3.9175	6.693e-05
A_23_P327361	NM_015263	DMXL2	Homo sapiens Dmx-like 2 (DMXL2), mRNA [NM_015263]	3.9055	5.8641e-08
A_23_P138938	NM_000926	PGR	Homo sapiens progesterone receptor (PGR), mRNA [NM_000926]	3.9011	3.2165e-10
A_23_P92909	NM_205841	SPINK6	Serine peptidase inhibitor, Kazal type 6	3.8727	3.7067e-05
A_24_P419250	NM_170692	RASAL2	Homo sapiens RAS protein activator like 2 (RASAL2), transcript variant 2, mRNA [NM_170692]	3.7711	0.0003
A_32_P200697	NM_181709	LOC144347	Homo sapiens hypothetical protein LOC144347 (LOC144347), mRNA [NM_181709]	3.7573	0.0039
A_23_P134663	NM_024812	BAALC	Homo sapiens brain and acute leukemia, cytoplasmic (BAALC), mRNA [NM_024812]	3.7475	5.5069e-07
A_24_P366656	NM_001009555	SH3D19	SH3 domain protein D19	3.7259	6.1008e-12
A_23_P155632	NM_005191	CD80	Homo sapiens CD80 antigen (CD28 antigen ligand 1, B7-1 antigen) (CD80), mRNA [NM_005191]	3.7226	4.5576e-34
A_23_P31006	NM_002125	HLA-DRB5	Homo sapiens major histocompatibility complex, class II, DR beta 5 (HLA-DRB5), mRNA [NM_002125]	3.7152	4.4612e-38
A_23_P409093	NM_178826	TMEM16D	Homo sapiens transmembrane protein 16D (TMEM16D), mRNA [NM_178826]	3.6884	0.0008
A_24_P158536	NM_014836	RHOBTB1	KIAA0740 gene product	3.6864	4.0116e-18
A_24_P104407	NM_145728	DMN	Homo sapiens desmuslin (DMN), transcript variant A, mRNA [NM_145728]	3.6739	4.0062e-14
A_23_P258612	NM_016529	ATP8A2	Homo sapiens ATPase, aminophospholipid transporter-like, Class I, type 8A, member 2 (ATP8A2), mRNA [NM_016529]	3.6532	7.6037e-09
A_23_P156087	NM_000163	GHR	Homo sapiens growth hormone receptor (GHR), mRNA [NM_000163]	3.6458	0.0008
A_32_P69987	THC2548567	THC2548567	Unknown	3.6316	1.3214e-42
A_32_P87697	NM_019111	HLA-DRA	Major histocompatibility complex, class II, DR alpha	3.6278	4.1651e-41
A_24_P917810	A_24_P917810	A_24_P917810	Unknown	3.6266	0.0006
A_23_P4536	NM_012307	EPB41L3	Homo sapiens erythrocyte membrane protein band 4.1-like 3 (EPB41L3), mRNA [NM_012307]	3.6231	0
A_24_P254850	ENST00000251170	SEC14L5	Homo sapiens KIAA0420 mRNA, complete cds. [AB007880]	3.62	7.5354e-17
A_24_P56833	NM_000413	HSD17B1	Hydroxysteroid (17-beta) dehydrogenase 1	3.5986	0.0041
A_24_P881562	XM_001128497	LOC644759	PREDICTED: Homo sapiens similar to serine protease Desc4 (LOC644759), mRNA [XM_001128497]	3.5893	0.0011
A_24_P339436	NM_002071	GNAL	Guanine nucleotide binding protein (G protein), alpha activating activity polypeptide, olfactory type	3.5858	1.8239e-15
A_24_P928852	THC2611894	THC2611894	Unknown	3.5761	0.0006
A_23_P78018	NM_018672	ABCA5	ATP-binding cassette, sub-family A (ABC1), member 5	3.5506	2.4176e-06
A_32_P351968	NM_002118	HLA-DMB	Major histocompatibility complex, class II, DM beta	3.5429	3.7285e-05
A_24_P245976	NM_013452	VCX	Variable charge, X-linked	3.5312	4.1271e-08
A_32_P112970	THC2648753	THC2648753	Unknown	3.5241	0.0004
A_24_P100996	ENST00000324559	TMEM16E	Transmembrane protein 16E (Gnathodiaphyseal dysplasia 1 protein). [Source:Uniprot/SWISSPROT;Acc:Q75V66] [ENST00000324559]	3.4957	0.0029
A_24_P661612	AK097371	PTPRB	Protein tyrosine phosphatase, receptor type, B	3.4717	1.7355e-09
A_24_P736006	CB243794	CB243794	Transcribed locus	3.4641	0.0002
A_23_P108427	THC2604598	THC2604598	AF154107 UDP-GalNAc:polypeptide N-acetylgalactosaminyltransferase 5 {Homo sapiens} (exp=-1; wgp=0; cg=0), partial (25%) [THC2604598]	3.414	0.0011
A_32_P202502	NM_181723	EFHA2	Homo sapiens EF hand domain family, member A2 (EFHA2), mRNA [NM_181723]	3.3918	0.0006
A_24_P17490	NM_020872	CNTN3	Contactin 3 (plasmacytoma associated)	3.3911	0.0026
A_24_P845223	M27126	HLA-DRB1	Major histocompatibility complex, class II, DR beta 1	3.3688	2.4404e-05
A_32_P183765	NM_005235	ERBB4	Homo sapiens v-erb-a erythroblastic leukemia viral oncogene homolog 4 (avian) (ERBB4), mRNA [NM_005235]	3.352	1.0732e-06
A_23_P145644	NM_000790	DDC	Homo sapiens dopa decarboxylase (aromatic L-amino acid decarboxylase) (DDC), mRNA [NM_000790]	3.3369	9.2841e-06
A_32_P34444	NM_025135	FHOD3	hypothetical protein FLJ22297	3.3123	0.0001
A_32_P70983	AK021689	AK021689	Clone IMAGE:26186, mRNA sequence	3.311	3.5378e-08
A_24_P17031	M31157	PTHLH	Parathyroid hormone-like hormone	3.2999	1.5943e-11
A_23_P398566	NM_173198	NR4A3	Homo sapiens nuclear receptor subfamily 4, group A, member 3 (NR4A3), transcript variant 2, mRNA [NM_173198]	3.2761	0.0002
A_32_P27479	NM_145007	NALP11	Homo sapiens NACHT, leucine rich repeat and PYD containing 11 (NALP11), mRNA [NM_145007]	3.2745	4.111e-08
A_24_P20607	NM_005409	CXCL11	Homo sapiens chemokine (C-X-C motif) ligand 11 (CXCL11), mRNA [NM_005409]	3.2693	3.543e-07
A_23_P138194	NM_000433	NCF2	Homo sapiens neutrophil cytosolic factor 2 (65kDa, chronic granulomatous disease, autosomal 2) (NCF2), mRNA [NM_000433]	3.2561	1.2489e-06
A_23_P102083	NM_033030	BOLL	Bol, boule-like (Drosophila)	3.239	1.0099e-07
A_32_P137299	THC2610705	THC2610705	Unknown	3.2357	0.0047
A_23_P92710	NM_014899	RHOBTB3	Homo sapiens Rho-related BTB domain containing 3 (RHOBTB3), mRNA [NM_014899]	3.2345	1.002e-11
A_23_P145054	BC038997	C6orf189	Chromosome 6 open reading frame 189	3.1971	4.0919e-20
A_23_P92929	NM_016644	LOC51334	Homo sapiens mesenchymal stem cell protein DSC54 (LOC51334), mRNA [NM_016644]	3.1871	0.0014
A_23_P73571	NM_152423	MUM1L1	Melanoma associated antigen (mutated) 1-like 1	3.1853	0.0009
A_32_P131347	AK024927	FAM83B	Family with sequence similarity 83, member B	3.1695	0.0006
A_23_P308974	NM_207517	ADAMTSL3	Homo sapiens ADAMTS-like 3 (ADAMTSL3), mRNA [NM_207517]	3.1514	0.0001
A_23_P13740	NM_014903	NAV3	Homo sapiens neuron navigator 3 (NAV3), mRNA [NM_014903]	3.134	0.0013
A_23_P201808	NM_003713	PPAP2B	Phosphatidic acid phosphatase type 2B	3.122	0
A_32_P184168	AF131741	LOC441052	Hypothetical gene supported by AF131741	3.1125	0.0049
A_24_P935794	NM_207413	UNQ9433	RPLK9433	3.1102	0.0006
A_23_P375165	NM_207459	FLJ35767	Homo sapiens FLJ35767 protein (FLJ35767), mRNA [NM_207459]	3.0992	0.0006
A_32_P411945	NM_033030	BOLL	Bol, boule-like (Drosophila)	3.0963	1.9819e-05
A_24_P25437	BC016338	FLJ33860	Hypothetical protein FLJ33860	3.0878	5.3635e-08
A_23_P500034	NM_005270	GLI2	GLI-Kruppel family member GLI2	3.0803	0.0002
A_23_P54267	NM_013243	SCG3	Homo sapiens secretogranin III (SCG3), mRNA [NM_013243]	3.0774	9.1814e-07
A_32_P209960	NM_000246	MHC2TA	Homo sapiens MHC class II transactivator (MHC2TA), mRNA [NM_000246]	3.0655	0.0023
A_23_P503182	NM_021962	ABR	Homo sapiens active BCR-related gene (ABR), transcript variant 1, mRNA [NM_021962]	3.0385	0
A_23_P502363	NM_000503	EYA1	Homo sapiens eyes absent homolog 1 (Drosophila) (EYA1), transcript variant 3, mRNA [NM_000503]	3.0343	0.0049
A_24_P196528	NM_201253	CRB1	Homo sapiens crumbs homolog 1 (Drosophila) (CRB1), transcript variant 2, mRNA [NM_201253]	3.0326	5.6848e-29
A_23_P211631	NM_006486	FBLN1	Homo sapiens fibulin 1 (FBLN1), transcript variant D, mRNA [NM_006486]	3.0102	3.4575e-27
A_23_P148609	NM_021796	PLAC1	Homo sapiens placenta-specific 1 (PLAC1), mRNA [NM_021796]	3.0042	3.1505e-23
A_24_P322655	NM_173644	FLJ33860	Homo sapiens hypothetical protein FLJ33860 (FLJ33860), mRNA [NM_173644]	2.9816	1.2229e-10
A_24_P308051	NM_001371	DNAH8	Homo sapiens dynein, axonemal, heavy polypeptide 8 (DNAH8), mRNA [NM_001371]	2.9807	0
A_23_P59582	NM_012431	SEMA3E	Homo sapiens sema domain, immunoglobulin domain (Ig), short basic domain, secreted, (semaphorin) 3E (SEMA3E), mRNA [NM_012431]	2.9678	0.0018
A_23_P301984	BC031245	C8orf48	Chromosome 8 open reading frame 48	2.9407	0
A_23_P153146	NM_004361	CDH7	Cadherin 7, type 2	2.94	4.195e-40
A_23_P82651	NM_002523	NPTX2	Homo sapiens neuronal pentraxin II (NPTX2), mRNA [NM_002523]	2.9367	1.3208e-05
A_24_P389251	NM_017460	CYP3A4	Homo sapiens cytochrome P450, family 3, subfamily A, polypeptide 4 (CYP3A4), transcript variant 1, mRNA [NM_017460]	2.9308	0.0001
A_32_P32195	THC2651958	THC2651958	BX324349 BX324349 Homo sapiens T CELLS (JURKAT CELL LINE) COT 10-NORMALIZED Homo sapiens cDNA clone CS0DJ008YO15 5-PRIME, mRNA sequence [BX324349]	2.9169	0.0019
A_23_P500093	NM_002927	RGS13	Regulator of G-protein signalling 13	2.87	2.4817e-05
A_24_P944437	NM_032199	ARID5B	modulator recognition factor 2	2.8605	1.1344e-10
A_23_P502464	NM_000625	NOS2A	Nitric oxide synthase 2A (inducible, hepatocytes)	2.8569	3.192e-08
A_24_P102293	NM_015567	SLITRK5	KIAA0918 protein	2.8481	6.446e-44
A_24_P919567	THC2621210	THC2621210	Unknown	2.8421	7.7659e-05
A_23_P107597	NM_005603	ATP8B1	Homo sapiens ATPase, Class I, type 8B, member 1 (ATP8B1), mRNA [NM_005603]	2.8384	7.4107e-12
A_23_P404059	NM_173493	PASD1	Homo sapiens PAS domain containing 1 (PASD1), mRNA [NM_173493]	2.8381	2.3154e-16
A_23_P66694	NM_006495	EVI2B	Ecotropic viral integration site 2B	2.8368	1.6092e-09
A_24_P339429	NM_021012	KCNJ12	Homo sapiens potassium inwardly-rectifying channel, subfamily J, member 12 (KCNJ12), mRNA [NM_021012]	2.8159	0.0003
A_24_P320033	NM_005191	CD80	Homo sapiens CD80 antigen (CD28 antigen ligand 1, B7-1 antigen) (CD80), mRNA [NM_005191]	2.8148	2.608e-23
A_23_P5301	NM_014553	TFCP2L1	Homo sapiens transcription factor CP2-like 1 (TFCP2L1), mRNA [NM_014553]	2.8001	1.1765e-05
A_32_P139391	BI759100	BI759100	Transcribed locus	2.7988	0.0012
A_23_P104762	NM_006106	YAP1	Homo sapiens Yes-associated protein 1, 65kDa (YAP1), mRNA [NM_006106]	2.7817	0.003
A_23_P65410	NM_014574	STRN3	Homo sapiens striatin, calmodulin binding protein 3 (STRN3), mRNA [NM_014574]	2.7771	2.2304e-07
A_24_P330263	NM_003991	EDNRB	Endothelin receptor type B	2.7766	2.656e-07
A_24_P99005	A_24_P99005	A_24_P99005	Unknown	2.7758	0.0002
A_23_P149111	NM_005401	PTPN14	Homo sapiens protein tyrosine phosphatase, non-receptor type 14 (PTPN14), mRNA [NM_005401]	2.7691	0.0035
A_23_P375494	NM_004364	CEBPA	Homo sapiens CCAAT/enhancer binding protein (C/EBP), alpha (CEBPA), mRNA [NM_004364]	2.7622	0.0016
A_23_P31064	NM_015529	MOXD1	Homo sapiens monooxygenase, DBH-like 1 (MOXD1), mRNA [NM_015529]	2.7564	3.6938e-06
A_23_P125278	NM_005409	CXCL11	Homo sapiens chemokine (C-X-C motif) ligand 11 (CXCL11), mRNA [NM_005409]	2.7263	9.3235e-10
A_24_P489976	A_24_P489976	A_24_P489976	Unknown	2.7238	1.4294e-09
A_23_P35349	NM_021738	SVIL	Supervillin	2.7185	3.6306e-05
A_23_P423482	NM_152450	MGC26690	Homo sapiens hypothetical protein MGC26690 (MGC26690), mRNA [NM_152450]	2.7164	3.9913e-07
A_23_P26854	NM_014859	KIAA0672	Homo sapiens KIAA0672 gene product (KIAA0672), mRNA [NM_014859]	2.7149	5.9512e-10
A_23_P149946	NM_033100	PCDH21	Homo sapiens protocadherin 21 (PCDH21), mRNA [NM_033100]	2.7127	0.0034
A_23_P169351	NM_003026	SH3GL2	Homo sapiens SH3-domain GRB2-like 2 (SH3GL2), mRNA [NM_003026]	2.7112	5.7384e-06
A_32_P166653	A_32_P166653	A_32_P166653	Unknown	2.7079	6.9651e-06
A_23_P43846	NM_001040442	FABP6	Homo sapiens fatty acid binding protein 6, ileal (gastrotropin) (FABP6), transcript variant 1, mRNA [NM_001040442]	2.7041	0.0003
A_32_P339640	NM_173644	FLJ33860	Homo sapiens hypothetical protein FLJ33860 (FLJ33860), mRNA [NM_173644]	2.6958	3.668e-05
A_23_P169039	NM_003068	SNAI2	Homo sapiens snail homolog 2 (Drosophila) (SNAI2), mRNA [NM_003068]	2.6951	6.6793e-11
A_24_P21161	NM_018970	GPR85	Homo sapiens G protein-coupled receptor 85 (GPR85), mRNA [NM_018970]	2.6868	1.2612e-44
A_24_P85888	NM_006922	SCN3A	Homo sapiens sodium channel, voltage-gated, type III, alpha (SCN3A), mRNA [NM_006922]	2.686	0.0004
A_23_P422212	NM_173508	SLC35F3	Homo sapiens solute carrier family 35, member F3 (SLC35F3), mRNA [NM_173508]	2.6762	0.0022
A_32_P100771	A_32_P100771	A_32_P100771	Unknown	2.6729	8.8938e-18
A_24_P360206	NM_018902	PCDHA11	Protocadherin alpha 6	2.6695	8.7833e-40
A_24_P923612	ENST00000354417	PTHLH	Parathyroid hormone-related protein precursor (PTH-rP) (PTHrP) [Contains: PTHrP[1-36]; PTHrP[38-94]; Osteostatin (PTHrP[107-139])]. [Source:Uniprot/SWISSPROT;Acc:P12272] [ENST00000354417]	2.6689	3.7786e-06
A_23_P2831	NM_003991	EDNRB	Endothelin receptor type B	2.6622	5.3121e-12
A_24_P274987	NM_003692	TMEFF1	Homo sapiens transmembrane protein with EGF-like and two follistatin-like domains 1 (TMEFF1), mRNA [NM_003692]	2.6534	3.2593e-09
A_32_P34703	THC2653820	THC2653820	Unknown	2.643	0.0008
A_23_P43679	NM_133374	ZNF618	Zinc finger protein 618	2.6363	1.6034e-11
A_23_P18017	NM_001870	CPA3	Homo sapiens carboxypeptidase A3 (mast cell) (CPA3), mRNA [NM_001870]	2.6343	0.0001
A_23_P170233	NM_005213	CSTA	Homo sapiens cystatin A (stefin A) (CSTA), mRNA [NM_005213]	2.6279	0.0002
A_23_P27023	NM_032932	RAB11FIP4	Homo sapiens RAB11 family interacting protein 4 (class II) (RAB11FIP4), mRNA [NM_032932]	2.6265	2.3131e-06
A_23_P210708	NM_001040022	SIRPA	Homo sapiens signal-regulatory protein alpha (SIRPA), transcript variant 1, mRNA [NM_001040022]	2.6151	0.0004
A_23_P46936	NM_000399	EGR2	Homo sapiens early growth response 2 (Krox-20 homolog, Drosophila) (EGR2), mRNA [NM_000399]	2.6096	3.5737e-08
A_24_P276873	NM_020711	KIAA1189	KIAA1189 protein	2.6074	0.0019
A_24_P298716	NR_001553	CYorf16	Homo sapiens chromosome Y open reading frame 16 (CYorf16) on chromosome Y.	2.6019	0.0001
A_24_P344416	NM_024423	DSC3	Homo sapiens desmocollin 3 (DSC3), transcript variant Dsc3b, mRNA [NM_024423]	2.5997	9.832e-07
A_24_P156757	NM_005376	MYCL1	Homo sapiens v-myc myelocytomatosis viral oncogene homolog 1, lung carcinoma derived (avian) (MYCL1), mRNA [NM_005376]	2.5958	4.7183e-09
A_23_P116195	BQ706262	BQ706262	Transcribed locus	2.5888	9.49e-11
A_24_P272993	NR_002766	MEG3	Homo sapiens maternally expressed 3 (MEG3) on chromosome 14.	2.5716	2.2902e-24
A_23_P109988	NM_006889	CD86	CD86 molecule	2.5637	0.0003
A_23_P43175	NM_144710	41162	Septin 10	2.5552	7.1165e-07
A_24_P938614	AK026697	CDS1	CDP-diacylglycerol synthase (phosphatidate cytidylyltransferase) 1	2.5532	4.9879e-06
A_24_P389415	NM_007257	PNMA2	Paraneoplastic antigen MA2	2.5507	0.0027
A_24_P45446	NM_052941	GBP4	Homo sapiens guanylate binding protein 4 (GBP4), mRNA [NM_052941]	2.5483	1.4643e-12
A_24_P221745	ENST00000343903	ENST00000343903	Homo sapiens hypothetical gene supported by BC008048, mRNA (cDNA clone IMAGE:3631157), partial cds. [BC008048]	2.5132	0.0043
A_23_P215687	NM_018970	GPR85	Homo sapiens G protein-coupled receptor 85 (GPR85), mRNA [NM_018970]	2.5118	1.6417e-18
A_23_P42128	NM_031460	KCNK17	Homo sapiens potassium channel, subfamily K, member 17 (KCNK17), mRNA [NM_031460]	2.4832	6.6836e-05
A_32_P794894	BC012185	HIST1H3G	Homo sapiens histone 1, H3g, mRNA (cDNA clone MGC:20474 IMAGE:4563941), complete cds. [BC012185]	2.4798	0.0002
A_23_P125717	NM_004538	NAP1L3	Homo sapiens nucleosome assembly protein 1-like 3 (NAP1L3), mRNA [NM_004538]	2.4731	2.8465e-37
A_23_P170378	AY008410	PMCHL1	Pro-melanin-concentrating hormone-like 1	2.4611	8.587e-05
A_23_P87049	NM_003105	SORL1	Homo sapiens sortilin-related receptor, L(DLR class) A repeats-containing (SORL1), mRNA [NM_003105]	2.4523	0.003
A_23_P205713	NM_014178	STXBP6	Homo sapiens syntaxin binding protein 6 (amisyn) (STXBP6), mRNA [NM_014178]	2.4437	9.4998e-07
A_24_P166443	NM_002121	HLA-DPB1	Homo sapiens major histocompatibility complex, class II, DP beta 1 (HLA-DPB1), mRNA [NM_002121]	2.4373	1.7184e-05
A_23_P45099	NM_002125	HLA-DRB5	Homo sapiens major histocompatibility complex, class II, DR beta 5 (HLA-DRB5), mRNA [NM_002125]	2.4352	4.7103e-10
A_24_P101941	NM_180991	SLCO4C1	Homo sapiens solute carrier organic anion transporter family, member 4C1 (SLCO4C1), mRNA [NM_180991]	2.4316	7.0292e-07
A_23_P339119	NM_024560	FLJ21963	Homo sapiens FLJ21963 protein (FLJ21963), mRNA [NM_024560]	2.4308	2.8861e-13
A_24_P290856	NM_130853	PTPRS	Protein tyrosine phosphatase, receptor type, S	2.4253	2.2007e-15
A_23_P127288	NM_000417	IL2RA	Homo sapiens interleukin 2 receptor, alpha (IL2RA), mRNA [NM_000417]	2.4193	3.1498e-08
A_23_P86390	NM_003873	NRP1	Homo sapiens neuropilin 1 (NRP1), mRNA [NM_003873]	2.4177	1.479e-17
A_24_P743806	AJ420454	LOC286334	Hypothetical protein LOC286334	2.4042	1.0693e-41
A_23_P25150	NM_006897	HOXC9	Homo sapiens homeo box C9 (HOXC9), mRNA [NM_006897]	2.4034	2.7958e-36
A_32_P99444	THC2664145	THC2664145	Unknown	2.4023	1.362e-06
A_32_P18440	NM_032199	ARID5B	modulator recognition factor 2	2.4022	2.9675e-09
A_24_P923962	BC029783	STAT3	Signal transducer and activator of transcription 3 (acute-phase response factor)	2.4001	0.0003
A_24_P743802	AJ420454	LOC286334	Hypothetical protein LOC286334	2.384	1.53e-18
A_23_P86242	NM_018713	SLC30A10	Homo sapiens solute carrier family 30 (zinc transporter), member 10 (SLC30A10), transcript variant 1, mRNA [NM_018713]	2.3741	3.5525e-06
A_24_P135344	NM_014715	RICS	Homo sapiens Rho GTPase-activating protein (RICS), mRNA [NM_014715]	2.374	0.0008
A_23_P352861	BC028083	PRSS1	Protease, serine, 1 (trypsin 1)	2.3738	0.0003
A_32_P174374	AW002417	AYTL2	hypothetical protein FLJ12443	2.3735	0.0005
A_23_P320553	NM_003660	PPFIA3	Homo sapiens protein tyrosine phosphatase, receptor type, f polypeptide (PTPRF), interacting protein (liprin), alpha 3 (PPFIA3), mRNA [NM_003660]	2.3731	0.0006
A_24_P231302	NM_020393	PGLYRP4	Homo sapiens peptidoglycan recognition protein 4 (PGLYRP4), mRNA [NM_020393]	2.3618	0.0001
A_23_P28120	NM_016932	SIX2	Homo sapiens sine oculis homeobox homolog 2 (Drosophila) (SIX2), mRNA [NM_016932]	2.3476	5.6835e-07
A_23_P107673	NM_020828	ZFP28	Homo sapiens zinc finger protein 28 homolog (mouse) (ZFP28), mRNA [NM_020828]	2.346	3.9655e-06
A_23_P348383	AB037766	KIAA1345	Homo sapiens mRNA for KIAA1345 protein, partial cds. [AB037766]	2.3445	6.3778e-13
A_32_P83570	AF339813	GPC6	Glypican 6	2.3371	0.0001
A_23_P109812	NM_133625	SYN2	Homo sapiens synapsin II (SYN2), transcript variant IIa, mRNA [NM_133625]	2.3323	6.6754e-06
A_23_P315451	NM_199180	KIRREL2	Homo sapiens kin of IRRE like 2 (Drosophila) (KIRREL2), transcript variant 3, mRNA [NM_199180]	2.3285	0.0006
A_23_P103496	NM_052941	GBP4	Homo sapiens guanylate binding protein 4 (GBP4), mRNA [NM_052941]	2.3201	6.7411e-08
A_23_P357717	NM_021966	TCL1A	Homo sapiens T-cell leukemia/lymphoma 1A (TCL1A), mRNA [NM_021966]	2.3199	1.5311e-06
A_32_P216520	NM_007191	WIF1	Homo sapiens WNT inhibitory factor 1 (WIF1), mRNA [NM_007191]	2.3142	6.4325e-05
A_23_P36882	NM_006183	NTS	Homo sapiens neurotensin (NTS), mRNA [NM_006183]	2.3041	1.2827e-07
A_23_P206290	NM_153837	GPR114	Homo sapiens G protein-coupled receptor 114 (GPR114), mRNA [NM_153837]	2.3031	4.8596e-10
A_23_P24104	NM_002658	PLAU	Homo sapiens plasminogen activator, urokinase (PLAU), mRNA [NM_002658]	2.2845	1.0692e-29
A_23_P41114	NM_005213	CSTA	Homo sapiens cystatin A (stefin A) (CSTA), mRNA [NM_005213]	2.2831	0.0006
A_23_P304110	NM_175873	ANKRD43	Ankyrin repeat domain 43	2.2797	7.6645e-07
A_24_P935819	BC016934	SOD2	Superoxide dismutase 2, mitochondrial	2.2724	0.0015
A_23_P321501	NM_182908	DHRS2	Homo sapiens dehydrogenase/reductase (SDR family) member 2 (DHRS2), transcript variant 1, mRNA [NM_182908]	2.2708	0.0004
A_24_P103264	NM_003360	UGT8	Homo sapiens UDP glycosyltransferase 8 (UDP-galactose ceramide galactosyltransferase) (UGT8), mRNA [NM_003360]	2.2703	1.8586e-12
A_32_P94851	THC2672303	THC2672303	Unknown	2.2675	0.0025
A_32_P38623	NM_017650	PPP1R9A	Homo sapiens protein phosphatase 1, regulatory (inhibitor) subunit 9A (PPP1R9A), mRNA [NM_017650]	2.2538	4.9287e-11
A_23_P300150	NM_172387	NFATC1	Nuclear factor of activated T-cells, cytoplasmic, calcineurin-dependent 1	2.2376	1.6804e-06
A_23_P106405	NM_002487	NDN	Homo sapiens necdin homolog (mouse) (NDN), mRNA [NM_002487]	2.2367	1.6816e-44
A_24_P347378	NM_001629	ALOX5AP	Homo sapiens arachidonate 5-lipoxygenase-activating protein (ALOX5AP), mRNA [NM_001629]	2.2366	0.003
A_32_P153781	AK123066	FBP2	Fructose-1,6-bisphosphatase 2	2.2343	3.4102e-05
A_23_P10743	NM_000283	PDE6B	Homo sapiens phosphodiesterase 6B, cGMP-specific, rod, beta (congenital stationary night blindness 3, autosomal dominant) (PDE6B), mRNA [NM_000283]	2.2331	0.0031
A_23_P101374	NM_030622	CYP2S1	Homo sapiens cytochrome P450, family 2, subfamily S, polypeptide 1 (CYP2S1), mRNA [NM_030622]	2.2209	0.0007
A_23_P430842	NM_023002	HAPLN4	Homo sapiens hyaluronan and proteoglycan link protein 4 (HAPLN4), mRNA [NM_023002]	2.2076	0.0016
A_23_P110791	NM_005211	CSF1R	Homo sapiens colony stimulating factor 1 receptor, formerly McDonough feline sarcoma viral (v-fms) oncogene homolog (CSF1R), mRNA [NM_005211]	2.2055	0.0006
A_32_P536872	NM_173533	TDRD5	Homo sapiens tudor domain containing 5 (TDRD5), mRNA [NM_173533]	2.1985	5.8442e-06
A_23_P166633	NM_002213	ITGB5	Homo sapiens integrin, beta 5 (ITGB5), mRNA [NM_002213]	2.1838	3.6874e-11
A_23_P22647	NM_015686	TMEM28	Homo sapiens transmembrane protein 28 (TMEM28), mRNA [NM_015686]	2.177	2.3577e-05
A_24_P28295	AB019490	IDN4-GGTR7	KIAA0471 gene product	2.1756	1.3302e-05
A_24_P384483	XM_497062	LOC441448	PREDICTED: Homo sapiens similar to hypothetical protein (LOC441448), mRNA.	2.1729	0.0031
A_24_P69095	NM_003633	ENC1	Homo sapiens ectodermal-neural cortex (with BTB-like domain) (ENC1), mRNA [NM_003633]	2.1698	1.1807e-29
A_32_P171253	THC2674306	THC2674306	Q9F8M7_CARHY (Q9F8M7) DTDP-glucose 4,6-dehydratase (Fragment), partial (11%) [THC2674306]	2.1667	0.0001
A_24_P567298	NM_004909	CSAG2	taxol resistance associated gene 3	2.1604	4.3713e-10
A_23_P67971	NM_138801	GALM	Homo sapiens galactose mutarotase (aldose 1-epimerase) (GALM), mRNA [NM_138801]	2.1588	0.0004
A_24_P111096	NM_004566	PFKFB3	Homo sapiens 6-phosphofructo-2-kinase/fructose-2,6-biphosphatase 3 (PFKFB3), mRNA [NM_004566]	2.1584	9.4505e-26
A_23_P368886	NM_175856	CSS3	Homo sapiens chondroitin sulfate synthase 3 (CSS3), mRNA [NM_175856]	2.1551	1.203e-17
A_24_P112941	NM_032808	LRRN6A	Homo sapiens leucine rich repeat neuronal 6A (LRRN6A), mRNA [NM_032808]	2.1457	1.044e-15
A_23_P133068	NM_001148	ANK2	Ankyrin 2, neuronal	2.1441	9.1001e-10
A_24_P511686	CR616845	LOC283140	Full-length cDNA clone CS0DF020YJ04 of Fetal brain of Homo sapiens (human)	2.1397	2.2984e-19
A_24_P10214	NM_014178	STXBP6	Homo sapiens syntaxin binding protein 6 (amisyn) (STXBP6), mRNA [NM_014178]	2.137	6.1634e-06
A_23_P137697	NM_003005	SELP	Homo sapiens selectin P (granule membrane protein 140kDa, antigen CD62) (SELP), mRNA [NM_003005]	2.1352	7.5942e-05
A_23_P25235	NM_080387	CLECSF8	Homo sapiens C-type (calcium dependent, carbohydrate-recognition domain) lectin, superfamily member 8 (CLECSF8), mRNA [NM_080387]	2.1344	6.1306e-12
A_24_P402222	NM_022555	HLA-DRB3	Homo sapiens major histocompatibility complex, class II, DR beta 3 (HLA-DRB3), mRNA [NM_022555]	2.1277	1.3152e-07
A_23_P91390	NM_000361	THBD	Homo sapiens thrombomodulin (THBD), mRNA [NM_000361]	2.1256	1.6878e-15
A_23_P420293	NM_145013	C11orf45	Chromosome 11 open reading frame 45	2.1221	6.1254e-15
A_23_P366983	NM_013381	TRHDE	Homo sapiens thyrotropin-releasing hormone degrading ectoenzyme (TRHDE), mRNA [NM_013381]	2.1218	0.0027
A_23_P122724	NM_004665	VNN2	Vanin 2	2.1131	0.0036
A_23_P168470	NM_018842	LOC55971	Homo sapiens insulin receptor tyrosine kinase substrate (LOC55971), mRNA [NM_018842]	2.1089	0.0041
A_24_P189739	NM_030640	DUSP16	MAPK phosphatase-7	2.1057	0.0001
A_24_P303199	NM_019087	ARFRP2	Homo sapiens ADP-ribosylation factor related protein 2 (ARFRP2), mRNA [NM_019087]	2.1032	5.0546e-21
A_23_P343104	AK055463	FLJ30901	Homo sapiens cDNA FLJ30901 fis, clone FEBRA2005778, weakly similar to INTEGUMENTARY MUCIN A.1 PRECURSOR.	2.1017	0.0012
A_23_P358597	NM_022361	POPDC3	Homo sapiens popeye domain containing 3 (POPDC3), mRNA [NM_022361]	2.0934	6.2791e-11
A_24_P911571	BC011671	GNB5	Guanine nucleotide binding protein (G protein), beta 5	2.0929	0.0008
A_23_P413285	AB037766	KIAA1345	Homo sapiens mRNA for KIAA1345 protein, partial cds. [AB037766]	2.0877	1.8287e-12
A_24_P366607	NM_203451	LOC400120	Hypothetical LOC400120	2.078	3.5768e-05
A_23_P347169	NM_001001927	MTUS1	KIAA1288 protein	2.0778	1.0817e-09
A_23_P304682	ENST00000320378	ENST00000320378	Epithelial membrane protein 2 (EMP-2) (Protein XMP). [Source:Uniprot/SWISSPROT;Acc:P54851] [ENST00000320378]	2.0723	0
A_32_P133072	NM_006108	SPON1	Homo sapiens spondin 1, extracellular matrix protein (SPON1), mRNA [NM_006108]	2.0711	2.0284e-26
A_24_P418908	AK021798	AK021798	hypothetical protein FLJ11736	2.0688	6.985e-06
A_23_P142075	NM_001611	ACP5	Homo sapiens acid phosphatase 5, tartrate resistant (ACP5), mRNA [NM_001611]	2.067	0.0027
A_32_P188860	AK125591	IL17RD	hypothetical protein DKFZp434N1928	2.0586	0.0001
A_23_P77389	A_23_P77389	A_23_P77389	Unknown	2.0557	0.0029
A_23_P257387	NM_006529	GLRA3	Homo sapiens glycine receptor, alpha 3 (GLRA3), mRNA [NM_006529]	2.0553	2.7533e-15
A_32_P171185	THC2664196	THC2664196	Unknown	2.0492	0.0015
A_23_P80752	NM_015103	PLXND1	Homo sapiens plexin D1 (PLXND1), mRNA [NM_015103]	2.0473	1.3005e-06
A_24_P349145	ENST00000284676	LOC129881	Homo sapiens hypothetical LOC129881, mRNA (cDNA clone MGC:151054 IMAGE:40125996), complete cds. [BC117445]	2.046	0.0017
A_24_P58147	NM_001007527	LMBRD2	LMBR1 domain containing 2	2.0412	0.0009
A_32_P32835	NM_145274	MGC21518	Homo sapiens hypothetical protein MGC21518 (MGC21518), mRNA [NM_145274]	2.04	3.1514e-05
A_23_P25706	NM_024734	CLMN	Homo sapiens calmin (calponin-like, transmembrane) (CLMN), mRNA [NM_024734]	2.0374	0.0015
A_24_P410721	ENST00000340147	LOC133491	Homo sapiens cDNA clone IMAGE:40121700. [BC121167]	2.0353	9.8236e-05
A_32_P15288	BX114329	BX114329	BX114329 Soares_NhHMPu_S1 Homo sapiens cDNA clone IMAGp998G064741 ; IMAGE:1932317, mRNA sequence.	2.0227	0.0031
A_32_P218766	BC027471	LOC440173	Homo sapiens LOC440173, mRNA (cDNA clone MGC:34689 IMAGE:4995424), complete cds.	2.0225	0.0021
A_23_P78092	NM_001003927	EVI2A	Ecotropic viral integration site 2A	2.0218	0.0001
A_24_P369232	NM_031455	CCDC3	Homo sapiens coiled-coil domain containing 3 (CCDC3), mRNA [NM_031455]	2.0002	2.1721e-20
A_23_P149545	NM_003528	HIST2H2BE	Homo sapiens histone 2, H2be (HIST2H2BE), mRNA [NM_003528]	1.9977	8.0798e-07
A_32_P183367	XM_001128998	BRUNOL4	PREDICTED: Homo sapiens bruno-like 4, RNA binding protein (Drosophila) (BRUNOL4), mRNA [XM_001128998]	1.9934	4.2778e-07
A_32_P125808	A_32_P125808	A_32_P125808	Unknown	1.9931	1.528e-22
A_23_P107724	NM_013380	ZNF228	Homo sapiens zinc finger protein 228 (ZNF228), mRNA [NM_013380]	1.9918	1.5101e-10
A_23_P213424	NM_003633	ENC1	Homo sapiens ectodermal-neural cortex (with BTB-like domain) (ENC1), mRNA [NM_003633]	1.9909	5.4041e-23
A_24_P23445	NR_000041	RNU12	RNA, U12 small nuclear	1.9898	0.0003
A_24_P348861	NR_001545	TTTY15	Homo sapiens testis-specific transcript, Y-linked 15 (TTTY15) on chromosome Y.	1.9864	3.4689e-10
A_32_P97780	THC2754547	THC2754547	ALU1_HUMAN (P39188) Alu subfamily J sequence contamination warning entry, partial (3%) [THC2754547]	1.9839	8.7156e-16
A_24_P221869	AK093413	TSPY	Testis specific protein, Y-linked 1	1.9723	0.0001
A_24_P298886	A_24_P298886	A_24_P298886	Unknown	1.9705	1.0257e-05
A_32_P178855	ENST00000340147	LOC133491	Homo sapiens cDNA clone IMAGE:40121700. [BC121167]	1.9695	2.7825e-06
A_24_P246825	THC2677796	THC2677796	Unknown	1.966	2.1714e-07
A_23_P340868	NM_006529	GLRA3	Homo sapiens glycine receptor, alpha 3 (GLRA3), mRNA [NM_006529]	1.9624	4.2101e-08
A_23_P65678	NM_000138	FBN1	Homo sapiens fibrillin 1 (Marfan syndrome) (FBN1), mRNA [NM_000138]	1.9607	0.0002
A_24_P247902	ENST00000380195	ENST00000380195	PCLO_HUMAN Isoform 3 of Q9Y6V0 - Homo sapiens (Human) [Source:Uniprot/Varsplic;Acc:Q9Y6V0-3] [ENST00000380195]	1.9548	0.0025
A_23_P14564	NM_003608	GPR65	Homo sapiens G protein-coupled receptor 65 (GPR65), mRNA [NM_003608]	1.9518	8.7678e-05
A_23_P9232	NM_001490	GCNT1	Homo sapiens glucosaminyl (N-acetyl) transferase 1, core 2 (beta-1,6-N-acetylglucosaminyltransferase) (GCNT1), mRNA [NM_001490]	1.9486	0.005
A_24_P398147	NM_006393	NEBL	Homo sapiens nebulette (NEBL), transcript variant 1, mRNA [NM_006393]	1.9476	0.005
A_23_P327698	NM_001007527	LMBRD2	LMBR1 domain containing 2	1.9447	0.0008
A_24_P193011	NM_053056	CCND1	Homo sapiens cyclin D1 (PRAD1: parathyroid adenomatosis 1) (CCND1), mRNA [NM_053056]	1.9424	0
A_23_P33947	NM_025184	EFHC2	Homo sapiens EF-hand domain (C-terminal) containing 2 (EFHC2), mRNA [NM_025184]	1.9394	2.7247e-09
A_24_P943252	BC011372	HIST1H2BN	Homo sapiens histone 1, H2bn, mRNA (cDNA clone IMAGE:3871305), with apparent retained intron. [BC011372]	1.9358	0.0049
A_24_P942492	NM_053016	PALM2	PALM2-AKAP2 protein	1.9348	0.0002
A_24_P409182	ENST00000303979	ENST00000303979	Unknown	1.9342	0.0005
A_23_P209246	NM_005270	GLI2	GLI-Kruppel family member GLI2	1.9307	0.0004
A_23_P116898	NM_000014	A2M	Homo sapiens alpha-2-macroglobulin (A2M), mRNA [NM_000014]	1.9281	2.6719e-05
A_23_P85269	NM_133378	TTN	Titin	1.928	4.6156e-07
A_23_P61623	AL109695	SLC21A11	Solute carrier organic anion transporter family, member 3A1	1.9245	2.6314e-06
A_23_P334414	NM_025228	T3JAM	Homo sapiens TRAF3-interacting Jun N-terminal kinase (JNK)-activating modulator (T3JAM), mRNA [NM_025228]	1.9239	0.0048
A_23_P424689	NR_002193	RBMY2FP	Homo sapiens RNA binding motif protein, Y-linked, family 2, member F pseudogene (RBMY2FP) on chromosome Y.	1.9226	6.3299e-15
A_23_P748	NM_006147	IRF6	Homo sapiens interferon regulatory factor 6 (IRF6), mRNA [NM_006147]	1.9166	0.0007
A_23_P63390	NM_001017986	LOC440607	Fc-gamma receptor I B2	1.9145	1.4033e-20
A_24_P147927	NM_025184	EFHC2	Homo sapiens EF-hand domain (C-terminal) containing 2 (EFHC2), mRNA [NM_025184]	1.914	2.3415e-07
A_23_P412321	NM_000579	CCR5	Homo sapiens chemokine (C-C motif) receptor 5 (CCR5), mRNA [NM_000579]	1.9131	3.5904e-10
A_23_P386398	NM_153344	C6orf141	Homo sapiens chromosome 6 open reading frame 141 (C6orf141), mRNA [NM_153344]	1.9046	0.0013
A_23_P52727	NM_182964	NAV2	Homo sapiens neuron navigator 2 (NAV2), transcript variant 1, mRNA [NM_182964]	1.903	0.0007
A_23_P371682	NM_005708	GPC6	Homo sapiens glypican 6 (GPC6), mRNA [NM_005708]	1.9014	9.6859e-08
A_23_P7313	NM_001040058	SPP1	Homo sapiens secreted phosphoprotein 1 (osteopontin, bone sialoprotein I, early T-lymphocyte activation 1) (SPP1), transcript variant 1, mRNA [NM_001040058]	1.8937	0.0017
A_23_P43197	NM_004929	CALB1	Homo sapiens calbindin 1, 28kDa (CALB1), mRNA [NM_004929]	1.8931	3.5452e-05
A_23_P205489	NM_182728	SLC7A8	Solute carrier family 7 (cationic amino acid transporter, y+ system), member 8	1.8904	0.0029
A_23_P203267	NM_012101	TRIM29	Tripartite motif-containing 29	1.8878	0.0008
A_23_P345808	NM_173698	FLJ37659	Homo sapiens hypothetical protein FLJ37659 (FLJ37659), mRNA [NM_173698]	1.8871	0.0042
A_23_P121564	NM_000857	GUCY1B3	Homo sapiens guanylate cyclase 1, soluble, beta 3 (GUCY1B3), mRNA [NM_000857]	1.8779	0.0004
A_23_P2793	NM_001629	ALOX5AP	Homo sapiens arachidonate 5-lipoxygenase-activating protein (ALOX5AP), mRNA [NM_001629]	1.8726	3.1551e-07
A_24_P624439	NM_001013672	LOC400566	Hypothetical gene supported by AK128660	1.8703	6.5314e-05
A_32_P169847	THC2636507	THC2636507	Unknown	1.8645	2.0733e-15
A_23_P22800	NM_001077697	LOC728137	Homo sapiens similar to testis specific protein, Y-linked 1 (LOC728137), mRNA [NM_001077697]	1.8632	6.5872e-05
A_32_P217750	NM_002183	IL3RA	Interleukin 3 receptor, alpha (low affinity)	1.8615	0.0008
A_23_P204751	NM_020039	ACCN2	Homo sapiens amiloride-sensitive cation channel 2, neuronal (ACCN2), transcript variant 1, mRNA [NM_020039]	1.8605	0.0006
A_24_P387158	NM_005782	THOC4	Homo sapiens THO complex 4 (THOC4), mRNA [NM_005782]	1.8586	9.8569e-11
A_23_P216579	NM_053016	PALM2	PALM2-AKAP2 protein	1.8557	1.5106e-05
A_32_P112331	AK026225	PLD1	Phospholipase D1, phosphatidylcholine-specific	1.8554	2.9767e-13
A_23_P80040	NM_006404	PROCR	Homo sapiens protein C receptor, endothelial (EPCR) (PROCR), mRNA [NM_006404]	1.8549	0.0003
A_23_P317636	NM_017482	ADD2	Adducin 2 (beta)	1.8473	0.0009
A_23_P215048	NM_014702	KIAA0408	Homo sapiens KIAA0408 (KIAA0408), mRNA [NM_014702]	1.8473	0.0027
A_23_P216556	NM_018424	EPB41L4B	EHM2 gene	1.8464	0.0013
A_24_P940441	BC034487	HIST1H2AK	Homo sapiens histone 1, H2ak, mRNA (cDNA clone IMAGE:4825623), with apparent retained intron [BC034487]	1.8442	0.0007
A_23_P27994	NM_003332	TYROBP	TYRO protein tyrosine kinase binding protein	1.8417	0.0008
A_24_P156781	NM_003629	PIK3R3	Homo sapiens phosphoinositide-3-kinase, regulatory subunit 3 (p55, gamma) (PIK3R3), mRNA [NM_003629]	1.8416	0.0001
A_23_P62387	NM_018159	NUDT11	Homo sapiens nudix (nucleoside diphosphate linked moiety X)-type motif 11 (NUDT11), mRNA [NM_018159]	1.8387	4.4604e-08
A_23_P37497	U14391	MYO1E	Myosin IE	1.831	1.0061e-09
A_32_P107850	AL833303	AL833303	Full length insert cDNA clone YZ04E02	1.8293	7.4635e-07
A_24_P345002	NM_018159	NUDT11	Homo sapiens nudix (nucleoside diphosphate linked moiety X)-type motif 11 (NUDT11), mRNA [NM_018159]	1.8259	3.9201e-09
A_24_P929570	NM_213589	RAPH1	Homo sapiens Ras association (RalGDS [NM_213589]	1.8236	3.3132e-05
A_32_P79041	BQ897248	BQ897248	Transcribed locus	1.8219	2.6761e-06
A_32_P149254	THC2625001	THC2625001	Q5ABE7_CANAL (Q5ABE7) Potential MATE family drug/sodium antiporter, partial (4%) [THC2625001]	1.8192	5.2929e-07
A_23_P257335	NM_006558	KHDRBS3	Homo sapiens KH domain containing, RNA binding, signal transduction associated 3 (KHDRBS3), mRNA [NM_006558]	1.8157	2.2517e-05
A_23_P54996	NM_198393	TEX14	Homo sapiens testis expressed sequence 14 (TEX14), transcript variant 1, mRNA [NM_198393]	1.814	2.792e-05
A_23_P46447	BX538051	LZTR2	regucalcin gene promotor region related protein	1.8125	0.0029
A_23_P146444	ENST00000375077	CORO2A	Coronin-2A (WD repeat-containing protein 2) (IR10). [Source:Uniprot/SWISSPROT;Acc:Q92828] [ENST00000375077]	1.8104	3.1887e-07
A_23_P256158	NM_000683	ADRA2C	Adrenergic, alpha-2C-, receptor	1.8104	2.5144e-05
A_23_P382705	NM_152588	DKFZp762A217	Homo sapiens hypothetical protein DKFZp762A217 (DKFZp762A217), mRNA [NM_152588]	1.8074	9.604e-12
A_23_P49975	NM_000421	KRT10	Keratin 10 (epidermolytic hyperkeratosis; keratosis palmaris et plantaris)	1.8066	1.9267e-09
A_32_P3214	THC2515368	THC2515368	Unknown	1.8065	1.1626e-05
A_32_P38745	THC2656841	THC2656841	Unknown	1.8025	4.7114e-15
A_23_P202658	NM_000852	GSTP1	Homo sapiens glutathione S-transferase pi (GSTP1), mRNA [NM_000852]	1.8015	0.0007
A_23_P91168	NM_144710	41162	Septin 10	1.7969	0.0001
A_32_P62106	AK023827	AK023827	Homo sapiens cDNA FLJ13765 fis, clone PLACE4000128, weakly similar to Mus musculus putative transcription factor mRNA. [AK023827]	1.7967	0.0014
A_24_P319088	NM_005064	SCYA23	Chemokine (C-C motif) ligand 23	1.7962	9.5406e-10
A_23_P153855	ENST00000355095	ENST00000355095	Zinc finger protein 492 (Fragment). [Source:Uniprot/SWISSPROT;Acc:Q9P255] [ENST00000355095]	1.796	1.1613e-18
A_24_P133905	NM_005064	SCYA23	Chemokine (C-C motif) ligand 23	1.7959	5.775e-09
A_23_P145529	NM_181795	PKIB	Protein kinase (cAMP-dependent, catalytic) inhibitor beta	1.7903	5.0827e-07
A_24_P221414	NM_004411	DNCI1	Homo sapiens dynein, cytoplasmic, intermediate polypeptide 1 (DNCI1), mRNA [NM_004411]	1.7896	0.0037
A_23_P64828	NM_002534	OAS1	2',5'-oligoadenylate synthetase 1, 40/46kDa	1.7837	4.2263e-16
A_23_P202837	NM_053056	CCND1	Homo sapiens cyclin D1 (PRAD1: parathyroid adenomatosis 1) (CCND1), mRNA [NM_053056]	1.7795	6.2323e-14
A_23_P395609	NM_147189	MGC39325	Homo sapiens hypothetical protein MGC39325 (MGC39325), mRNA [NM_147189]	1.7774	4.5954e-11
A_24_P365767	NM_000397	CYBB	Homo sapiens cytochrome b-245, beta polypeptide (chronic granulomatous disease) (CYBB), mRNA [NM_000397]	1.776	1.6507e-06
A_23_P356585	NM_002126	HLF	Homo sapiens hepatic leukemia factor (HLF), mRNA [NM_002126]	1.774	7.8611e-05
A_23_P253221	NM_032995	ARHGEF4	Homo sapiens Rho guanine nucleotide exchange factor (GEF) 4 (ARHGEF4), transcript variant 2, mRNA [NM_032995]	1.7736	0.003
A_32_P129752	NM_001017970	TMEM30B	Transmembrane protein 30B	1.7723	5.1862e-07
A_32_P66616	THC2673161	THC2673161	ALU7_HUMAN (P39194) Alu subfamily SQ sequence contamination warning entry, partial (10%) [THC2673161]	1.7711	0.0035
A_24_P915734	AK026304	TNRC15	Trinucleotide repeat containing 15	1.7692	0.0024
A_23_P386030	AF028828	SNTB1	Syntrophin, beta 1 (dystrophin-associated protein A1, 59kDa, basic component 1)	1.7686	1.4204e-05
A_32_P184636	THC2620344	THC2620344	Unknown	1.7686	0.001
A_23_P127676	NM_014633	SH2BP1	Homo sapiens SH2 domain binding protein 1 (tetratricopeptide repeat containing) (SH2BP1), mRNA [NM_014633]	1.7655	4.2648e-26
A_23_P18539	NM_007351	MMRN1	Homo sapiens multimerin 1 (MMRN1), mRNA [NM_007351]	1.7633	6.4136e-18
A_24_P393449	NM_004938	DAPK1	Homo sapiens death-associated protein kinase 1 (DAPK1), mRNA [NM_004938]	1.7624	2.2476e-11
A_24_P916965	AK026784	AK026784	CDNA: FLJ23131 fis, clone LNG08502	1.7609	2.1492e-22
A_23_P148255	NM_153488	MAGEA2	Melanoma antigen family A, 2	1.7596	0.0003
A_23_P250156	NM_006548	IGF2BP2	IGF-II mRNA-binding protein 2	1.7579	0.0019
A_32_P140489	NM_001001557	GDF6	Growth differentiation factor 6	1.7562	0.0009
A_32_P97169	ENST00000377047	GPC6	Glypican-6 precursor. [Source:Uniprot/SWISSPROT;Acc:Q9Y625] [ENST00000377047]	1.7495	1.2207e-21
A_24_P8371	BC041772	LOC124976	Hypothetical protein LOC124976	1.7473	6.2366e-05
A_24_P229728	XR_018458	LOC440181	PREDICTED: Homo sapiens hypothetical LOC440181 (LOC440181), mRNA [XR_018458]	1.746	1.4062e-10
A_32_P227921	THC2660361	THC2660361	Unknown	1.7406	2.0039e-13
A_24_P100627	NM_207303	ATRNL1	Homo sapiens attractin-like 1 (ATRNL1), mRNA [NM_207303]	1.7376	0.0007
A_24_P376391	NM_015103	PLXND1	Homo sapiens plexin D1 (PLXND1), mRNA [NM_015103]	1.7375	2.3594e-18
A_23_P128230	NM_002135	NR4A1	Nuclear receptor subfamily 4, group A, member 1	1.7371	0.0013
A_32_P206839	AF075027	AF075027	Full length insert cDNA YI37C01	1.7341	0.0002
A_23_P163216	NM_024837	ATP8B4	Homo sapiens ATPase, Class I, type 8B, member 4 (ATP8B4), mRNA [NM_024837]	1.7333	1.517e-15
A_23_P257457	NM_138969	RDHE2	Homo sapiens epidermal retinal dehydrogenase 2 (RDHE2), mRNA [NM_138969]	1.7296	0.0015
A_32_P22355	THC2650011	THC2650011	Unknown	1.7285	0.0004
A_23_P51126	NM_016232	IL1RL1	Homo sapiens interleukin 1 receptor-like 1 (IL1RL1), transcript variant 1, mRNA [NM_016232]	1.728	0.0013
A_24_P214184	AF172850	LOC51152	melanoma antigen	1.7205	9.4254e-14
A_24_P355944	NM_004093	EFNB2	Homo sapiens ephrin-B2 (EFNB2), mRNA [NM_004093]	1.7185	5.7e-07
A_23_P401265	NM_053016	PALM2	PALM2-AKAP2 protein	1.7121	3.5757e-05
A_23_P2431	NM_004054	C3AR1	Homo sapiens complement component 3a receptor 1 (C3AR1), mRNA [NM_004054]	1.7106	6.3595e-19
A_23_P115021	NM_001103	ACTN2	Homo sapiens actinin, alpha 2 (ACTN2), mRNA [NM_001103]	1.7091	5.564e-23
A_32_P109683	NM_001015038	PAGE5	P antigen family, member 5 (prostate associated)	1.7088	2.2121e-08
A_23_P145824	NM_017650	PPP1R9A	Homo sapiens protein phosphatase 1, regulatory (inhibitor) subunit 9A (PPP1R9A), mRNA [NM_017650]	1.7065	0.0039
A_24_P152345	XR_018583	LOC391566	PREDICTED: Homo sapiens similar to Histone H2B 291B (LOC391566), mRNA [XR_018583]	1.7062	0.001
A_32_P496952	NM_198557	C2orf38	Chromosome 2 open reading frame 38	1.7056	6.4387e-11
A_23_P35725	NM_031418	TMEM16C	Homo sapiens transmembrane protein 16C (TMEM16C), mRNA [NM_031418]	1.7056	0.0006
A_23_P112634	NM_174921	LOC201895	Homo sapiens hypothetical protein LOC201895 (LOC201895), mRNA [NM_174921]	1.6991	0.0001
A_24_P137522	BC017382	USP53	KIAA1350 protein	1.6974	3.7485e-06
A_23_P99906	NM_199330	HOMER2	Homer, neuronal immediate early gene, 2	1.6953	7.5268e-06
A_24_P200023	NM_000877	IL1R1	Homo sapiens interleukin 1 receptor, type I (IL1R1), mRNA [NM_000877]	1.6944	2.516e-07
A_23_P56734	NM_006895	HNMT	Homo sapiens histamine N-methyltransferase (HNMT), mRNA [NM_006895]	1.6934	5.6053e-05
A_24_P508103	AK054990	FLJ30428	Similar to hypothetical protein A230046P18; cDNA sequence BC055759	1.6933	4.0829e-09
A_23_P101193	AY274809	MYO5B	Myosin VB	1.6929	3.0718e-05
A_32_P209778	AA507111	ZNF532	hypothetical protein FLJ10697	1.6923	0.0027
A_23_P81262	NM_018938	PCDHB4	Homo sapiens protocadherin beta 4 (PCDHB4), mRNA [NM_018938]	1.6888	1.1663e-24
A_23_P300033	NM_006206	PDGFRA	Homo sapiens platelet-derived growth factor receptor, alpha polypeptide (PDGFRA), mRNA [NM_006206]	1.6881	1.6241e-06
A_32_P70843	THC2720893	THC2720893	AV656516 AV656516 GLC Homo sapiens cDNA clone GLCESB07 3', mRNA sequence [AV656516]	1.6838	2.0097e-12
A_23_P253484	NM_016228	AADAT	L-kynurenine/alpha-aminoadipate aminotransferase	1.6776	8.6533e-09
A_32_P119248	NM_207305	FOXD4	Forkhead box D4	1.6764	3.3539e-07
A_23_P212126	NM_080538	COLQ	Collagen-like tail subunit (single strand of homotrimer) of asymmetric acetylcholinesterase	1.6717	0.0033
A_23_P40470	NM_003523	HIST1H2BE	Homo sapiens histone 1, H2be (HIST1H2BE), mRNA [NM_003523]	1.6707	0.0008
A_23_P90626	NM_004288	PSCDBP	Homo sapiens pleckstrin homology, Sec7 and coiled-coil domains, binding protein (PSCDBP), mRNA [NM_004288]	1.6671	1.0992e-05
A_24_P229726	XR_018458	LOC440181	PREDICTED: Homo sapiens hypothetical LOC440181 (LOC440181), mRNA [XR_018458]	1.6658	1.9326e-05
A_23_P106682	NM_001424	EMP2	Homo sapiens epithelial membrane protein 2 (EMP2), mRNA [NM_001424]	1.6641	2.3444e-14
A_32_P73507	THC2647902	THC2647902	Q9SBM1_VOLCA (Q9SBM1) Hydroxyproline-rich glycoprotein DZ-HRGP precursor, partial (5%) [THC2696476]	1.6639	0.0044
A_23_P393034	NM_005329	HAS3	Hyaluronan synthase 3	1.6636	5.0803e-05
A_32_P142586	BQ323779	HPGD	Hydroxyprostaglandin dehydrogenase 15-(NAD)	1.6634	0.0024
A_23_P111860	NM_018059	FLJ10324	Homo sapiens hypothetical protein FLJ10324 (FLJ10324), mRNA [NM_018059]	1.663	5.9609e-05
A_24_P124550	NM_053056	CCND1	Homo sapiens cyclin D1 (PRAD1: parathyroid adenomatosis 1) (CCND1), mRNA [NM_053056]	1.6539	2.8425e-08
A_23_P170037	NM_033290	MID1	Midline 1 (Opitz/BBB syndrome)	1.652	2.964e-06
A_23_P74290	NM_052942	GBP5	Homo sapiens guanylate binding protein 5 (GBP5), mRNA [NM_052942]	1.6517	0.0007
A_23_P93027	NM_003862	FGF18	Fibroblast growth factor 18	1.6464	1.4742e-11
A_23_P408363	ENST00000376155	ENST00000376155	integrin, beta-like 1 (with EGF-like repeat domains) [Source:RefSeq_peptide;Acc:NP_004782] [ENST00000376155]	1.6462	2.1732e-16
A_24_P602168	THC2645797	THC2645797	ALU1_HUMAN (P39188) Alu subfamily J sequence contamination warning entry, partial (9%) [THC2645797]	1.6439	0.0024
A_23_P118791	NM_032354	TMEM107	hypothetical protein MGC10744	1.6404	0.0005
A_23_P251453	NM_004133	HNF4G	Homo sapiens hepatocyte nuclear factor 4, gamma (HNF4G), mRNA [NM_004133]	1.6393	0.0019
A_24_P331998	NM_203447	DOCK8	Homo sapiens dedicator of cytokinesis 8 (DOCK8), mRNA [NM_203447]	1.6387	9.2775e-05
A_32_P827528	THC2507152	THC2507152	Unknown	1.6361	9.6133e-08
A_24_P22050	NM_017817	RAB20	Homo sapiens RAB20, member RAS oncogene family (RAB20), mRNA [NM_017817]	1.6359	0.0012
A_23_P27035	NM_015544	DKFZP564K1964	Homo sapiens DKFZP564K1964 protein (DKFZP564K1964), mRNA [NM_015544]	1.6353	2.485e-25
A_24_P380196	NM_001332	CTNND2	Homo sapiens catenin (cadherin-associated protein), delta 2 (neural plakophilin-related arm-repeat protein) (CTNND2), mRNA [NM_001332]	1.6348	0.0002
A_24_P208345	NM_033102	PCANAP6	Homo sapiens prostate cancer associated protein 6 (PCANAP6), mRNA [NM_033102]	1.6345	3.242e-08
A_23_P93180	NM_003526	H2BFL	Histone 1, H2bg	1.6344	0.0014
A_23_P58464	NM_018939	PCDHB6	Homo sapiens protocadherin beta 6 (PCDHB6), mRNA [NM_018939]	1.634	1.1138e-26
A_24_P360722	NM_014974	KIAA0934	Homo sapiens KIAA0934 (KIAA0934), mRNA [NM_014974]	1.6332	0.0018
A_23_P167997	NM_003518	H2BFA	Histone 1, H2bg	1.6305	0.0021
A_32_P181077	NM_203447	DOCK8	Homo sapiens dedicator of cytokinesis 8 (DOCK8), mRNA [NM_203447]	1.6295	0.0004
A_24_P265265	ENST00000366623	ENST00000366623	Mitogen-activated protein kinase kinase kinase (EC 2.7.11.25) (Mixed lineage kinase 4). [Source:Uniprot/SWISSPROT;Acc:Q5TCX8] [ENST00000366623]	1.6294	0.0026
A_32_P142440	NM_174936	PCSK9	Homo sapiens proprotein convertase subtilisin/kexin type 9 (PCSK9), mRNA [NM_174936]	1.6293	2.8115e-11
A_23_P48988	NM_003027	SH3GL3	Homo sapiens SH3-domain GRB2-like 3 (SH3GL3), mRNA [NM_003027]	1.6287	1.4337e-09
A_23_P402081	NM_003520	H2BFD	Histone 1, H2bn	1.6272	0.0023
A_23_P41804	NM_033120	NKD2	Homo sapiens naked cuticle homolog 2 (Drosophila) (NKD2), mRNA [NM_033120]	1.6268	8.2621e-12
A_23_P364024	NM_006851	GLIPR1	Homo sapiens GLI pathogenesis-related 1 (glioma) (GLIPR1), mRNA [NM_006851]	1.6265	1.6094e-05
A_23_P416305	ENST00000356931	ENST00000356931	MGC10850 protein. [Source:Uniprot/SPTREMBL;Acc:Q96C21] [ENST00000356931]	1.6264	2.5999e-08
A_24_P380330	NM_024594	PANK3	Homo sapiens pantothenate kinase 3 (PANK3), mRNA [NM_024594]	1.6244	0.0033
A_24_P156911	NM_003528	HIST2H2BE	Homo sapiens histone 2, H2be (HIST2H2BE), mRNA [NM_003528]	1.6221	0.0016
A_23_P104804	NM_006006	ZBTB16	Homo sapiens zinc finger and BTB domain containing 16 (ZBTB16), mRNA [NM_006006]	1.6151	1.8781e-07
A_23_P88404	NM_003239	TGFB3	Homo sapiens transforming growth factor, beta 3 (TGFB3), mRNA [NM_003239]	1.615	3.7581e-05
A_24_P146211	NM_021063	H2BFB	Histone 1, H2bd	1.6112	0.0022
A_32_P128701	AF085848	AF085848	Full length insert cDNA clone YI48C03	1.6055	4.8708e-05
A_23_P71037	NM_000600	IL6	Homo sapiens interleukin 6 (interferon, beta 2) (IL6), mRNA [NM_000600]	1.6044	7.7463e-08
A_23_P307860	NM_174959	LOC136306	Homo sapiens hypothetical protein LOC136306 (LOC136306), mRNA [NM_174959]	1.6013	4.6249e-05
A_23_P131846	NM_005985	SNAI1	Homo sapiens snail homolog 1 (Drosophila) (SNAI1), mRNA [NM_005985]	1.6006	3.225e-07
A_32_P154223	THC2670565	THC2670565	Q4T334_TETNG (Q4T334) Chromosome undetermined SCAF10125, whole genome shotgun sequence, partial (6%) [THC2670565]	1.599	0.0024
A_23_P358917	NM_000765	CYP3A7	Homo sapiens cytochrome P450, family 3, subfamily A, polypeptide 7 (CYP3A7), mRNA [NM_000765]	1.5974	0.002
A_23_P353905	AK093617	DUSP16	MAPK phosphatase-7	1.5973	0.0009
A_24_P577694	NM_021116	ADCY1	Homo sapiens adenylate cyclase 1 (brain) (ADCY1), mRNA [NM_021116]	1.5969	1.8665e-11
A_24_P343233	NM_002124	HLA-DRB1	Major histocompatibility complex, class II, DR beta 1	1.5964	9.3566e-16
A_24_P333372	ENST00000360041	ENST00000360041	T-cell receptor beta chain C region. [Source:Uniprot/SWISSPROT;Acc:P01850] [ENST00000360041]	1.5943	1.582e-09
A_24_P544661	BC068044	BC068044	CDNA clone IMAGE:6380649, containing frame-shift errors	1.5904	0.0008
A_23_P137931	NM_000677	ADORA3	Adenosine A3 receptor	1.5894	0.0004
A_23_P91829	NM_080927	DCBLD2	Homo sapiens discoidin, CUB and LCCL domain containing 2 (DCBLD2), mRNA [NM_080927]	1.5883	0.0002
A_23_P132910	NM_019027	FLJ20273	Homo sapiens RNA-binding protein (FLJ20273), mRNA [NM_019027]	1.5882	0.004
A_23_P27040	NM_015544	DKFZP564K1964	Homo sapiens DKFZP564K1964 protein (DKFZP564K1964), mRNA [NM_015544]	1.5827	3.8306e-11
A_23_P358709	NM_020731	AHRR	Homo sapiens aryl-hydrocarbon receptor repressor (AHRR), mRNA [NM_020731]	1.5801	0.0025
A_23_P170733	NM_058172	ANTXR2	Homo sapiens anthrax toxin receptor 2 (ANTXR2), mRNA [NM_058172]	1.5798	5.331e-07
A_23_P111041	NM_003525	HIST1H2BI	Homo sapiens histone 1, H2bi (HIST1H2BI), mRNA [NM_003525]	1.5797	0.0013
A_23_P35376	BC032598	NHLRC2	NHL repeat containing 2	1.5795	5.9296e-07
A_24_P3783	NM_003521	H2BFE	Histone 1, H2bm	1.5783	0.0016
A_32_P197942	AK125261	FLJ23834	Hypothetical protein FLJ23834	1.5773	0.0048
A_24_P227927	NM_181078	IL21R	Homo sapiens interleukin 21 receptor (IL21R), transcript variant 2, mRNA [NM_181078]	1.5769	3.4513e-06
A_24_P269062	NM_030964	SPRY4	Homo sapiens sprouty homolog 4 (Drosophila) (SPRY4), mRNA [NM_030964]	1.5759	0.0003
A_23_P390139	NM_153015	FLJ30668	Homo sapiens hypothetical protein FLJ30668 (FLJ30668), mRNA [NM_153015]	1.5749	0.0001
A_23_P92349	NM_001004356	FGFRL1	Fibroblast growth factor receptor-like 1	1.5718	4.1629e-23
A_24_P44596	NM_014940	HSRG1	Homo sapiens HSV-1 stimulation-related gene 1 (HSRG1), mRNA [NM_014940]	1.5698	5.5667e-11
A_23_P111593	NM_004227	PSCD3	Homo sapiens pleckstrin homology, Sec7 and coiled-coil domains 3 (PSCD3), mRNA [NM_004227]	1.567	1.293e-05
A_23_P142974	NM_001007231	ARHGAP25	KIAA0053 gene product	1.5655	2.8187e-14
A_23_P70660	NM_017633	FAM46A	Homo sapiens family with sequence similarity 46, member A (FAM46A), mRNA [NM_017633]	1.5637	9.1093e-12
A_23_P121386	NM_018010	ESRRBL1	Homo sapiens estrogen-related receptor beta like 1 (ESRRBL1), mRNA [NM_018010]	1.561	0.0004
A_24_P934065	BF817421	BMP7	Bone morphogenetic protein 7 (osteogenic protein 1)	1.5594	0.0042
A_24_P16702	NM_152793	Ells1	Homo sapiens hypothetical protein Ells1 (Ells1), mRNA [NM_152793]	1.5573	0.0002
A_23_P29939	NM_007308	SNCA	Synuclein, alpha (non A4 component of amyloid precursor)	1.5565	0.0002
A_32_P227400	A_32_P227400	A_32_P227400	Unknown	1.5551	0.0037
A_24_P414658	NM_021064	HIST1H2AG	Homo sapiens histone 1, H2ag (HIST1H2AG), mRNA [NM_021064]	1.5548	7.9932e-05
A_23_P162322	NM_003394	WNT10B	Homo sapiens wingless-type MMTV integration site family, member 10B (WNT10B), mRNA [NM_003394]	1.554	0.0011
A_23_P137226	NM_004654	USP9Y	Homo sapiens ubiquitin specific protease 9, Y-linked (fat facets-like, Drosophila) (USP9Y), mRNA [NM_004654]	1.5537	1.2418e-08
A_23_P53057	NM_013250	ZNF215	Homo sapiens zinc finger protein 215 (ZNF215), mRNA [NM_013250]	1.5515	6.0891e-07
A_23_P111054	NM_021062	H2BFF	Histone 1, H2bb	1.5486	0.0031
A_23_P127186	NM_206862	TACC2	Homo sapiens transforming, acidic coiled-coil containing protein 2 (TACC2), transcript variant 1, mRNA [NM_206862]	1.5478	3.5911e-16
A_23_P166686	NM_016201	AMOTL2	Homo sapiens angiomotin like 2 (AMOTL2), mRNA [NM_016201]	1.5478	0.0011
A_32_P67769	THC2633447	THC2633447	Unknown	1.5478	0.0012
A_24_P459937	DA380034	DA380034	Transcribed locus, weakly similar to NP_061913.2 elongation protein 4 homolog; PAX6 neighbor gene; chromosome 11 open reading frame 19 [Homo sapiens]	1.5461	0.0006
A_23_P166674	NM_000866	HTR1F	Homo sapiens 5-hydroxytryptamine (serotonin) receptor 1F (HTR1F), mRNA [NM_000866]	1.5459	3.5844e-15
A_24_P240242	NM_002375	MAP4	Homo sapiens microtubule-associated protein 4 (MAP4), transcript variant 1, mRNA [NM_002375]	1.5441	0.0033
A_23_P8013	NM_003519	H2BFC	Histone 1, H2bl	1.5434	0.0029
A_23_P345674	NM_021216	ZNF71	Homo sapiens zinc finger protein 71 (Cos26) (ZNF71), mRNA [NM_021216]	1.5415	4.4023e-19
A_23_P42178	NM_003522	H2BFG	Histone 1, H2bg	1.5394	0.0031
A_23_P73345	NM_198159	MITF	Homo sapiens microphthalmia-associated transcription factor (MITF), transcript variant 1, mRNA [NM_198159]	1.5392	0.0042
A_23_P73632	NM_000475	NR0B1	Homo sapiens nuclear receptor subfamily 0, group B, member 1 (NR0B1), mRNA [NM_000475]	1.5382	0.0005
A_23_P155335	NM_002662	PLD1	Homo sapiens phospholipase D1, phophatidylcholine-specific (PLD1), mRNA [NM_002662]	1.5372	0.0017
A_23_P128281	NM_007333	KLRC3	Killer cell lectin-like receptor subfamily C, member 3	1.5367	1.186e-08
A_23_P30776	NM_003523	HIST1H2BE	Homo sapiens histone 1, H2be (HIST1H2BE), mRNA [NM_003523]	1.5361	0.003
A_23_P160902	AY063125	FCAMR	FKSG87 protein	1.5346	1.1517e-06
A_32_P111996	BC029568	MGC39584	Hypothetical gene supported by BC029568	1.534	1.7526e-11
A_23_P119677	NM_001533	HNRPL	Heterogeneous nuclear ribonucleoprotein L	1.5327	0.0006
A_23_P366216	NM_003524	H2BFJ	Histone 1, H2bh	1.5324	0.0032
A_32_P153589	THC2679226	THC2679226	Q4T539_TETNG (Q4T539) Chromosome undetermined SCAF9438, whole genome shotgun sequence. (Fragment), partial (4%) [THC2679226]	1.5313	0.0003
A_23_P300070	NM_032263	IQCG	Homo sapiens IQ motif containing G (IQCG), mRNA [NM_032263]	1.5291	6.3789e-10
A_23_P217428	NM_001174	ARHGAP6	Rho GTPase activating protein 6	1.5286	0.0019
A_23_P167599	NM_001034850	FLJ20152	hypothetical protein	1.5282	0.0007
A_23_P213319	NM_197941	ADAMTS6	Homo sapiens similar to ADAMTS-10 precursor (A disintegrin and metalloproteinase with thrombospondin motifs 10) (ADAM-TS 10) (ADAM-TS10) (LOC345667), mRNA [NM_197941]	1.5222	5.715e-05
A_32_P158715	AK126322	MTERFD2	MTERF domain containing 2	1.5214	2.2186e-05
A_24_P13041	NM_145307	PLEKHK1	Homo sapiens pleckstrin homology domain containing, family K member 1 (PLEKHK1), mRNA [NM_145307]	1.5204	1.1567e-05
A_23_P99044	NM_033448	KRT6IRS	Homo sapiens keratin 6 irs (KRT6IRS), mRNA [NM_033448]	1.5199	5.4449e-09
A_24_P916808	BC019060	CRTC3	hypothetical protein FLJ21868	1.517	0.0003
A_23_P19115	NM_018094	GSPT2	Homo sapiens G1 to S phase transition 2 (GSPT2), mRNA [NM_018094]	1.5164	1.5412e-14
A_23_P66473	NM_181671	PITPNC1	Homo sapiens phosphatidylinositol transfer protein, cytoplasmic 1 (PITPNC1), transcript variant 2, mRNA [NM_181671]	1.5161	4.5355e-18
A_23_P113777	NM_004791	ITGBL1	Homo sapiens integrin, beta-like 1 (with EGF-like repeat domains) (ITGBL1), mRNA [NM_004791]	1.5144	2.5842e-12
A_23_P89431	NM_002982	CCL2	Homo sapiens chemokine (C-C motif) ligand 2 (CCL2), mRNA [NM_002982]	1.5069	0
A_23_P211522	NM_145738	SYNGR1	Synaptogyrin 1	1.5066	5.4683e-06
A_32_P471485	BC025765	PLEKHK1	Pleckstrin homology domain containing, family K member 1	1.505	1.5887e-11
A_32_P228699	NM_199437	PRDM10	Homo sapiens PR domain containing 10 (PRDM10), transcript variant 2, mRNA [NM_199437]	1.5031	2.9774e-06
A_32_P84119	A_32_P84119	A_32_P84119	Unknown	1.5013	0.0027
A_23_P314712	NM_012189	CABYR	fibrousheathin II	1.4987	2.6123e-07
A_23_P59069	NM_003527	H2BFN	Histone 1, H2bo	1.4963	0.0026
A_23_P364792	NM_001005852	CYorf15A	Chromosome Y open reading frame 15A	1.4945	0.0018
A_23_P326760	NM_015460	MYRIP	Homo sapiens myosin VIIA and Rab interacting protein (MYRIP), mRNA [NM_015460]	1.4929	3.5545e-05
A_24_P382287	NM_004361	CDH7	Cadherin 7, type 2	1.4924	0.0001
A_23_P100022	NM_014848	SV2B	Homo sapiens synaptic vesicle glycoprotein 2B (SV2B), mRNA [NM_014848]	1.4911	0.0032
A_24_P526190	BC034407	LOC643201	Hypothetical protein LOC643200	1.4896	0.0033
A_24_P62505	NM_015101	GLT25D2	Homo sapiens glycosyltransferase 25 domain containing 2 (GLT25D2), mRNA [NM_015101]	1.4894	1.015e-11
A_24_P180242	NM_020860	STIM2	Homo sapiens stromal interaction molecule 2 (STIM2), mRNA [NM_020860]	1.4877	4.2035e-05
A_23_P500433	NM_052813	CARD9	Homo sapiens caspase recruitment domain family, member 9 (CARD9), mRNA [NM_052813]	1.4876	3.6243e-06
A_24_P937528	AI803364	MGC16037	hypothetical protein MGC16037	1.4868	0.0002
A_23_P317591	NM_006080	SEMA3A	Homo sapiens sema domain, immunoglobulin domain (Ig), short basic domain, secreted, (semaphorin) 3A (SEMA3A), mRNA [NM_006080]	1.4853	0.0029
A_24_P497244	NR_002819	MALAT1	Homo sapiens metastasis associated lung adenocarcinoma transcript 1 (non-coding RNA) (MALAT1) on chromosome 11.	1.4845	1.1227e-11
A_23_P110175	NM_001334	CTSO	Homo sapiens cathepsin O (CTSO), mRNA [NM_001334]	1.4836	0.0006
A_32_P176018	NM_030812	ACTL8	actin like protein	1.4826	1.4245e-07
A_24_P42539	ENST00000382817	ENST00000382817	C4orf10 protein (Fragment). [Source:Uniprot/SPTREMBL;Acc:Q8WUA6] [ENST00000382817]	1.4817	6.8987e-09
A_24_P346967	THC2627335	THC2627335	2F2S_A Chain A, Human Mitochondrial Acetoacetyl-Coa Thiolase. {Homo sapiens} (exp=-1; wgp=0; cg=0), partial (15%) [THC2627335]	1.4809	0.0001
A_32_P213692	ENST00000216468	TMED8	Protein TMED8. [Source:Uniprot/SWISSPROT;Acc:Q6PL24] [ENST00000216468]	1.4808	0.0002
A_24_P392414	A_24_P392414	A_24_P392414	Unknown	1.4805	0.0007
A_23_P19852	AB028946	IQCE	KIAA1023 protein	1.4804	2.1871e-14
A_32_P10894	CR612225	LOC145783	Hypothetical protein LOC145783	1.4803	2.5021e-05
A_23_P154115	NM_000599	IGFBP5	Homo sapiens insulin-like growth factor binding protein 5 (IGFBP5), mRNA [NM_000599]	1.48	0.0028
A_24_P354800	NM_002119	HLA-DOA	Homo sapiens major histocompatibility complex, class II, DO alpha (HLA-DOA), mRNA [NM_002119]	1.4791	2.9395e-19
A_24_P11506	NM_001032998	KYNU	Kynureninase (L-kynurenine hydrolase)	1.4789	0.0037
A_24_P915806	NM_001024074	HNMT	Histamine N-methyltransferase	1.4782	0.0045
A_32_P144981	BX114970	BX114970	Transcribed locus	1.4774	2.7548e-14
A_23_P95029	NM_021021	SNTB1	Homo sapiens syntrophin, beta 1 (dystrophin-associated protein A1, 59kDa, basic component 1) (SNTB1), mRNA [NM_021021]	1.4758	1.8954e-05
A_23_P98282	NM_006946	SPTBN2	Homo sapiens spectrin, beta, non-erythrocytic 2 (SPTBN2), mRNA [NM_006946]	1.4753	3.8223e-18
A_32_P146113	NM_145028	C6orf81	Homo sapiens chromosome 6 open reading frame 81 (C6orf81), mRNA [NM_145028]	1.4745	0.0003
A_23_P252163	NM_004938	DAPK1	Homo sapiens death-associated protein kinase 1 (DAPK1), mRNA [NM_004938]	1.4744	3.1465e-05
A_23_P313623	NM_015198	COBL	Homo sapiens cordon-bleu homolog (mouse) (COBL), mRNA [NM_015198]	1.4734	0.0004
A_23_P96165	NM_024650	FLJ22531	Homo sapiens hypothetical protein FLJ22531 (FLJ22531), mRNA [NM_024650]	1.4719	0.0011
A_23_P12884	NM_005308	GRK5	Homo sapiens G protein-coupled receptor kinase 5 (GRK5), mRNA [NM_005308]	1.4713	2.4449e-06
A_23_P354734	NM_032088	PCDHGA8	Protocadherin gamma subfamily C, 3	1.4701	8.1769e-08
A_23_P346421	NM_018181	ZNF532	Homo sapiens zinc finger protein 532 (ZNF532), mRNA [NM_018181]	1.47	0.0019
A_24_P279489	AK123107	AK123107	CDNA clone IMAGE:5303499	1.4697	2.9412e-07
A_24_P377144	NM_058172	ANTXR2	Homo sapiens anthrax toxin receptor 2 (ANTXR2), mRNA [NM_058172]	1.4697	1.4641e-06
A_23_P360964	NM_145056	MGC15476	Thymus expressed gene 3-like	1.4696	7.6372e-05
A_32_P56463	BX101252	BX101252	Transcribed locus	1.4685	0.0002
A_24_P500771	AL049782	PFAAP5	hypothetical gene CG012	1.4682	1.1283e-07
A_32_P198029	BC031013	BC031013	Homo sapiens, clone IMAGE:4655360, mRNA	1.4668	1.9048e-07
A_23_P125643	NM_001031739	ASB9	Ankyrin repeat and SOCS box-containing 9	1.4668	0.0048
A_23_P52410	NM_145307	PLEKHK1	Homo sapiens pleckstrin homology domain containing, family K member 1 (PLEKHK1), mRNA [NM_145307]	1.4667	1.8675e-07
A_24_P216625	NR_001544	CYorf14	Homo sapiens chromosome Y open reading frame 14 (CYorf14) on chromosome Y.	1.4662	7.0267e-19
A_32_P169735	NM_144596	TTC8	Tetratricopeptide repeat domain 8	1.466	6.4187e-32
A_32_P142836	THC2628566	THC2628566	Unknown	1.4648	3.4861e-10
A_32_P92415	THC2526269	THC2526269	ALU5_HUMAN (P39192) Alu subfamily SC sequence contamination warning entry, partial (14%) [THC2526269]	1.463	0.0004
A_32_P30834	BC029568	MGC39584	Hypothetical gene supported by BC029568	1.4629	1.2052e-09
A_32_P123514	BX648831	BX648831	MRNA; cDNA DKFZp686J06116 (from clone DKFZp686J06116)	1.4622	5.4156e-16
A_24_P393740	NM_001465	FYB	FYN binding protein (FYB-120/130)	1.4622	0.001
A_23_P31453	NM_012449	STEAP	Homo sapiens six transmembrane epithelial antigen of the prostate (STEAP), mRNA [NM_012449]	1.4597	2.8236e-05
A_24_P345846	NM_058172	ANTXR2	Homo sapiens anthrax toxin receptor 2 (ANTXR2), mRNA [NM_058172]	1.4583	0.0006
A_24_P350245	NM_024940	DOCK5	Homo sapiens dedicator of cytokinesis 5 (DOCK5), mRNA [NM_024940]	1.4578	1.9152e-06
A_23_P48438	NM_199162	ADPRHL1	ADP-ribosylhydrolase like 1	1.4556	0.0005
A_24_P150160	NM_004265	FADS2	Homo sapiens fatty acid desaturase 2 (FADS2), mRNA [NM_004265]	1.4553	1.3568e-10
A_32_P209250	A_32_P209250	A_32_P209250	Unknown	1.4539	0.002
A_24_P335305	NM_006187	OAS3	Homo sapiens 2'-5'-oligoadenylate synthetase 3, 100kDa (OAS3), mRNA [NM_006187]	1.4535	0.0014
A_24_P95070	ENST00000222543	TFPI2	Tissue factor pathway inhibitor 2 precursor (TFPI-2) (Placental protein 5) (PP5). [Source:Uniprot/SWISSPROT;Acc:P48307] [ENST00000222543]	1.4532	0.0002
A_23_P28334	NM_003853	IL18RAP	Homo sapiens interleukin 18 receptor accessory protein (IL18RAP), mRNA [NM_003853]	1.4529	0.0002
A_23_P206585	NM_002738	PRKCB1	Protein kinase C, beta 1	1.4512	2.8073e-12
A_23_P361049	NM_012223	MYO1B	Myosin IB	1.4512	2.4592e-06
A_23_P205575	NM_022571	GPR135	Homo sapiens G protein-coupled receptor 135 (GPR135), mRNA [NM_022571]	1.4509	0.0012
A_23_P53193	NM_206927	SYTL2	Synaptotagmin-like 2	1.4502	0.0028
A_24_P820087	BC053669	ZNF588	zinc finger protein (ZFD25)	1.4491	3.742e-07
A_24_P139028	NM_001245	SIGLEC6	Sialic acid binding Ig-like lectin 6	1.4482	1.1474e-05
A_24_P306720	BC067103	LOC400236	Hypothetical LOC400236	1.4477	6.9662e-10
A_32_P178635	BC033590	BC033590	Homo sapiens, clone IMAGE:4344826, mRNA	1.4471	1.9195e-07
A_24_P318002	NM_013250	ZNF215	Homo sapiens zinc finger protein 215 (ZNF215), mRNA [NM_013250]	1.4465	1.391e-05
A_24_P15877	AF333762	EPN1	EH domain-binding mitotic phosphoprotein	1.4457	0.0011
A_23_P140725	NM_014714	KIAA0590	Homo sapiens KIAA0590 gene product (KIAA0590), mRNA [NM_014714]	1.4437	0.004
A_23_P26570	NM_144676	TMED6	Homo sapiens transmembrane emp24 protein transport domain containing 6 (TMED6), mRNA [NM_144676]	1.4436	6.4624e-07
A_32_P196287	THC2652466	THC2652466	Q9BHM3_PARTE (Q9BHM3) Cyclophilin-RNA interacting protein, partial (4%) [THC2652466]	1.4431	1.0592e-07
A_23_P213050	NM_000860	HPGD	Homo sapiens hydroxyprostaglandin dehydrogenase 15-(NAD) (HPGD), mRNA [NM_000860]	1.4419	3.3296e-13
A_32_P102979	THC2757602	THC2757602	Unknown	1.4407	0.0047
A_24_P222043	NM_002131	HMGIY	High mobility group AT-hook 1	1.4405	0.0008
A_23_P214222	NM_002356	MARCKS	Homo sapiens myristoylated alanine-rich protein kinase C substrate (MARCKS), mRNA [NM_002356]	1.4397	1.7677e-07
A_23_P134085	NM_173515	MAGI1	Homo sapiens membrane associated guanylate kinase interacting protein-like 1 (MAGI1), mRNA [NM_173515]	1.4387	9.6943e-19
A_23_P17914	NM_025225	ADPN	Homo sapiens adiponutrin (ADPN), mRNA [NM_025225]	1.4379	0.0005
A_23_P145889	NM_012395	PFTK1	Homo sapiens PFTAIRE protein kinase 1 (PFTK1), mRNA [NM_012395]	1.4373	8.457e-05
A_23_P35414	NM_005398	PPP1R3C	Homo sapiens protein phosphatase 1, regulatory (inhibitor) subunit 3C (PPP1R3C), mRNA [NM_005398]	1.4363	0.0027
A_32_P223464	NM_213608	UNQ6411	IIDS6411	1.4358	4.5991e-06
A_24_P821146	A_24_P821146	A_24_P821146	Unknown	1.4356	5.0358e-06
A_23_P217797	NM_004660	DDX3Y	Homo sapiens DEAD (Asp-Glu-Ala-Asp) box polypeptide 3, Y-linked (DDX3Y), mRNA [NM_004660]	1.4352	0.0003
A_23_P73848	NR_001544	CYorf14	Homo sapiens chromosome Y open reading frame 14 (CYorf14) on chromosome Y.	1.4334	3.1125e-20
A_23_P325887	NM_017752	FLJ20298	Homo sapiens FLJ20298 protein (FLJ20298), transcript variant 1, mRNA [NM_017752]	1.4334	0.0017
A_23_P6085	NM_203327	SLC23A1	Solute carrier family 23 (nucleobase transporters), member 2	1.4318	0.0012
A_23_P383278	NM_023078	PYCRL	Homo sapiens pyrroline-5-carboxylate reductase-like (PYCRL), mRNA [NM_023078]	1.4313	8.6209e-11
A_23_P96658	ENST00000382832	CYorf15B	lipopolysaccaride-specific response 5-like protein [Source:RefSeq_peptide;Acc:NP_115965] [ENST00000382832]	1.4292	7.9205e-05
A_32_P107876	NM_025074	FRAS1	Homo sapiens Fraser syndrome 1 (FRAS1), transcript variant 1, mRNA [NM_025074]	1.4291	0.0003
A_23_P29124	NM_002688	41157	Homo sapiens peanut-like 1 (Drosophila) (PNUTL1), mRNA [NM_002688]	1.4289	0.0048
A_23_P356581	NM_022370	ROBO3	hypothetical protein FLJ21044 similar to Rbig1	1.4285	0.0015
A_32_P35575	AK092508	AK092508	CDNA FLJ35189 fis, clone PLACE6016210	1.4272	0.0045
A_32_P112712	THC2755690	THC2755690	Unknown	1.426	8.781e-13
A_23_P141894	NM_006505	PVR	Homo sapiens poliovirus receptor (PVR), mRNA [NM_006505]	1.4246	2.6084e-08
A_23_P309619	AK123704	LOC440456	Similar to pleckstrin homology domain containing, family M (with RUN domain) member 1; adapter protein 162	1.4246	0.0019
A_23_P47955	NM_006187	OAS3	Homo sapiens 2'-5'-oligoadenylate synthetase 3, 100kDa (OAS3), mRNA [NM_006187]	1.4245	3.9165e-05
A_23_P41476	BC012029	LOC152573	Hypothetical protein BC012029	1.4243	0.0006
A_23_P382654	NM_022091	ASCC3	dJ467N11.1 protein	1.424	9.4403e-08
A_24_P272088	NM_001024858	SPTB	Spectrin, beta, erythrocytic (includes spherocytosis, clinical type I)	1.4229	0.0008
A_23_P45536	NM_005369	MCF2	Homo sapiens MCF.2 cell line derived transforming sequence (MCF2), mRNA [NM_005369]	1.4224	0.0002
A_24_P203407	BC029662	C20orf142	Homo sapiens chromosome 20 open reading frame 142, mRNA (cDNA clone IMAGE:4933017), with apparent retained intron.	1.4218	0.001
A_24_P924862	NM_213589	RAPH1	Homo sapiens Ras association (RalGDS [NM_213589]	1.4214	1.461e-05
A_23_P72127	NM_020836	KIAA1446	Homo sapiens brain-enriched guanylate kinase-associated protein (KIAA1446), mRNA [NM_020836]	1.4209	7.4761e-22
A_23_P202484	NM_032772	ZNF503	Homo sapiens zinc finger protein 503 (ZNF503), mRNA [NM_032772]	1.42	0.0037
A_23_P418015	NM_014268	MAPRE2	Homo sapiens microtubule-associated protein, RP/EB family, member 2 (MAPRE2), mRNA [NM_014268]	1.419	2.3436e-06
A_23_P423480	NM_173555	TYSND1	Homo sapiens trypsin domain containing 1 (TYSND1), mRNA [NM_173555]	1.4183	8.4187e-07
A_24_P344516	NM_024924	FLJ12985	Homo sapiens hypothetical protein FLJ12985 (FLJ12985), mRNA [NM_024924]	1.4173	0.002
A_23_P100795	NM_213662	STAT3	Signal transducer and activator of transcription 3 (acute-phase response factor)	1.4169	5.7168e-11
A_23_P72912	NM_004858	SLC4A8	Homo sapiens solute carrier family 4, sodium bicarbonate cotransporter, member 8 (SLC4A8), mRNA [NM_004858]	1.4167	0.0013
A_23_P134176	NM_001024465	SOD2	Superoxide dismutase 2, mitochondrial	1.4165	7.7005e-07
A_23_P32175	NM_014368	LHX6	LIM homeobox protein 6	1.4156	6.6325e-05
A_23_P110941	NM_001512	GSTA4	Homo sapiens glutathione S-transferase A4 (GSTA4), mRNA [NM_001512]	1.4156	0.0004
A_23_P203364	NM_024092	MGC5508	Homo sapiens hypothetical protein MGC5508 (MGC5508), mRNA [NM_024092]	1.4155	0.0018
A_23_P171388	NM_004202	TMSB4Y	Homo sapiens thymosin, beta 4, Y-linked (TMSB4Y), mRNA [NM_004202]	1.4152	9.4323e-11
A_32_P34696	BX101288	BX101288	Transcribed locus	1.4144	1.5002e-07
A_24_P822869	AK092681	RCSD1	hypothetical protein MGC21854	1.4142	2.6328e-05
A_24_P913016	ENST00000368778	ENST00000368778	Uroporphyrinogen-III synthase (EC 4.2.1.75) (UROS) (Uroporphyrinogen- III cosynthetase) (Hydroxymethylbilane hydrolyase [cyclizing]) (UROIIIS). [Source:Uniprot/SWISSPROT;Acc:P10746] [ENST00000368778]	1.4135	3.2902e-06
A_24_P193911	NM_014268	MAPRE2	Homo sapiens microtubule-associated protein, RP/EB family, member 2 (MAPRE2), mRNA [NM_014268]	1.4134	1.5035e-06
A_23_P428129	NM_000076	CDKN1C	Homo sapiens cyclin-dependent kinase inhibitor 1C (p57, Kip2) (CDKN1C), mRNA [NM_000076]	1.4125	3.9243e-13
A_23_P135061	NM_003389	CORO2A	Coronin, actin binding protein, 2A	1.4119	4.3301e-05
A_32_P195850	NM_173812	FLJ32949	Homo sapiens hypothetical protein FLJ32949 (FLJ32949), mRNA [NM_173812]	1.4114	3.7801e-06
A_23_P353514	NM_078628	MSL3L1	Male-specific lethal 3-like 1 (Drosophila)	1.4112	7.709e-05
A_23_P149441	AF172850	LOC51152	melanoma antigen	1.4111	0.0001
A_23_P254363	NM_000950	PRRG1	Homo sapiens proline rich Gla (G-carboxyglutamic acid) 1 (PRRG1), mRNA [NM_000950]	1.4111	0.0019
A_32_P86739	NM_001010911	C10orf114	Chromosome 10 open reading frame 114	1.4105	0.003
A_24_P85365	BC018681	NDST2	N-deacetylase/N-sulfotransferase (heparan glucosaminyl) 2	1.4092	0.0034
A_23_P94319	NM_014867	KIAA0711	Homo sapiens KIAA0711 gene product (KIAA0711), mRNA [NM_014867]	1.4075	3.4951e-09
A_23_P30972	NM_022091	ASCC3	dJ467N11.1 protein	1.4062	1.0031e-07
A_23_P217258	NM_000397	CYBB	Homo sapiens cytochrome b-245, beta polypeptide (chronic granulomatous disease) (CYBB), mRNA [NM_000397]	1.4062	0.0008
A_24_P66592	NM_173515	MAGI1	Homo sapiens membrane associated guanylate kinase interacting protein-like 1 (MAGI1), mRNA [NM_173515]	1.4055	8.5588e-16
A_32_P79966	THC2553131	THC2553131	Q59FA2_HUMAN (Q59FA2) Splicing factor, arginine/serine-rich 1 (Splicing factor 2, alternate splicing factor) variant (Fragment), partial (18%) [THC2553131]	1.4054	3.2469e-06
A_24_P466102	THC2509244	THC2509244	Unknown	1.4043	0.0027
A_24_P406334	NM_012449	STEAP	Homo sapiens six transmembrane epithelial antigen of the prostate (STEAP), mRNA [NM_012449]	1.4043	0.0034
A_24_P920938	THC2672265	THC2672265	Unknown	1.404	0.0005
A_32_P127009	THC2666559	THC2666559	Q49KD3_HUMAN (Q49KD3) HC1, partial (78%) [THC2666559]	1.4013	0.0013
A_23_P148422	NM_004845	PCYT1B	Homo sapiens phosphate cytidylyltransferase 1, choline, beta isoform (PCYT1B), mRNA [NM_004845]	1.4011	6.2851e-14
A_23_P428326	CR936670	TBC1D16	TBC1 domain family, member 16	1.4002	3.0075e-08
A_32_P60459	AB188491	OTUD1	OTU domain containing 1	1.3998	4.8243e-09
A_24_P342226	AK125225	ATP8B3	ATPase, Class I, type 8B, member 3	1.3992	3.0284e-08
A_23_P34510	NM_198040	PHC2	Homo sapiens polyhomeotic-like 2 (Drosophila) (PHC2), transcript variant 1, mRNA [NM_198040]	1.3984	6.7537e-05
A_24_P128442	NM_152380	TBX15	T-box 15	1.3968	0.0025
A_24_P407224	AY665468	C12orf2	Ras association (RalGDS/AF-6) domain family 8	1.3964	7.6327e-05
A_32_P25050	NM_172037	RDH10	Homo sapiens retinol dehydrogenase 10 (all-trans) (RDH10), mRNA [NM_172037]	1.3945	0.0001
A_24_P588897	XM_001132480	SLCO3A1	PREDICTED: Homo sapiens solute carrier organic anion transporter family, member 3A1 (SLCO3A1), mRNA [XM_001132480]	1.3942	0.0004
A_24_P599340	NM_015550	OSBPL3	Oxysterol binding protein-like 3	1.3927	8.8531e-06
A_23_P329271	NM_002386	MC1R	Homo sapiens melanocortin 1 receptor (alpha melanocyte stimulating hormone receptor) (MC1R), mRNA [NM_002386]	1.3926	1.463e-10
A_23_P89327	NM_020652	ZNF286	Homo sapiens zinc finger protein 286 (ZNF286), mRNA [NM_020652]	1.3911	1.4051e-05
A_24_P59569	BC000922	LOC400684	Hypothetical gene supported by BC000922	1.3911	1.5363e-05
A_24_P42264	NM_000239	LYZ	Homo sapiens lysozyme (renal amyloidosis) (LYZ), mRNA [NM_000239]	1.3908	0.0004
A_32_P233256	THC2639653	THC2639653	Q2BEK2_9BACI (Q2BEK2) RNA polymerase sigma-70 factor , partial (7%) [THC2639653]	1.3905	0.0004
A_23_P57547	NM_006358	SLC25A17	Homo sapiens solute carrier family 25 (mitochondrial carrier; peroxisomal membrane protein, 34kDa), member 17 (SLC25A17), nuclear gene encoding mitochondrial protein, mRNA [NM_006358]	1.39	2.1976e-08
A_32_P82845	THC2611277	THC2611277	NM_069973 F08G5.6 {Caenorhabditis elegans} (exp=-1; wgp=0; cg=0), partial (5%) [THC2611277]	1.3889	2.3153e-05
A_24_P4212	NM_023078	PYCRL	Homo sapiens pyrroline-5-carboxylate reductase-like (PYCRL), mRNA [NM_023078]	1.3876	1.3225e-06
A_23_P139418	NM_198516	GALNTL4	Homo sapiens UDP-N-acetyl-alpha-D-galactosamine:polypeptide N-acetylgalactosaminyltransferase-like 4 (GALNTL4), mRNA [NM_198516]	1.387	1.7107e-06
A_24_P246841	NM_004277	SLC25A27	Homo sapiens solute carrier family 25, member 27 (SLC25A27), nuclear gene encoding mitochondrial protein, mRNA [NM_004277]	1.3868	2.179e-14
A_23_P129157	NM_024608	NEIL1	Homo sapiens nei endonuclease VIII-like 1 (E. coli) (NEIL1), mRNA [NM_024608]	1.3864	1.088e-09
A_23_P123193	NM_020445	ARP3BETA	Homo sapiens actin-related protein 3-beta (ARP3BETA), mRNA [NM_020445]	1.3858	8.6621e-05
A_23_P217763	ENST00000380635	TMSB4X	Thymosin beta-4 (T beta 4) (Fx) [Contains: Hematopoietic system regulatory peptide (Seraspenide)]. [Source:Uniprot/SWISSPROT;Acc:P62328] [ENST00000380635]	1.385	0.0003
A_23_P19182	NM_016606	C5orf19	Homo sapiens chromosome 5 open reading frame 19 (C5orf19), mRNA [NM_016606]	1.3839	0.0021
A_24_P71904	NM_000860	HPGD	Homo sapiens hydroxyprostaglandin dehydrogenase 15-(NAD) (HPGD), mRNA [NM_000860]	1.3828	4.1965e-05
A_24_P940524	NM_003410	ZFX	Homo sapiens zinc finger protein, X-linked (ZFX), mRNA [NM_003410]	1.3809	4.2891e-05
A_23_P379649	NM_001003940	BMF	Bcl-2 modifying factor	1.3802	3.4267e-05
A_23_P152559	NM_004758	BZRAP1	Homo sapiens benzodiazapine receptor (peripheral) associated protein 1 (BZRAP1), mRNA [NM_004758]	1.3801	0.0003
A_24_P64329	NM_173575	STK32C	Homo sapiens serine/threonine kinase 32C (STK32C), mRNA [NM_173575]	1.379	4.6423e-18
A_24_P576445	AK098124	TBC1D8	Homo sapiens cDNA FLJ40805 fis, clone TRACH2009060.	1.3789	1.3533e-08
A_23_P54100	NM_001437	ESR2	Homo sapiens estrogen receptor 2 (ER beta) (ESR2), mRNA [NM_001437]	1.3782	1.3302e-14
A_23_P56553	NM_024770	FLJ13984	Homo sapiens hypothetical protein FLJ13984 (FLJ13984), mRNA [NM_024770]	1.3782	1.2021e-07
A_32_P233784	DQ786228	DQ786228	Homo sapiens clone HLS_IMAGE_1699118 mRNA sequence. [DQ786228]	1.3778	9.5568e-15
A_23_P394377	NM_199464	KCNRG	Homo sapiens potassium channel regulator (KCNRG), mRNA [NM_199464]	1.3764	4.3554e-05
A_24_P6494	AB011180	TBC1D12	Homo sapiens mRNA for KIAA0608 protein, partial cds. [AB011180]	1.3759	9.5675e-08
A_24_P186608	NM_182634	FLJ36166	Hypothetical protein FLJ36166	1.3742	4.9832e-08
A_23_P372988	NM_153359	MGC24975	Hypothetical protein MGC24975	1.3742	0.0017
A_23_P134058	NM_033069	C6orf114	ADG-90 protein	1.374	0.0008
A_23_P137856	NM_002456	MUC1	Mucin 1, cell surface associated	1.3737	0.0001
A_24_P886515	THC2654231	THC2654231	ALU5_HUMAN (P39192) Alu subfamily SC sequence contamination warning entry, partial (8%) [THC2654231]	1.3715	1.2519e-08
A_24_P28562	NM_002022	FMO4	Homo sapiens flavin containing monooxygenase 4 (FMO4), mRNA [NM_002022]	1.3715	0.0036
A_23_P59005	NM_000593	TAP1	Homo sapiens transporter 1, ATP-binding cassette, sub-family B (MDR/TAP) (TAP1), mRNA [NM_000593]	1.3708	9.305e-05
A_24_P215882	NM_001176	ARHGDIG	Homo sapiens Rho GDP dissociation inhibitor (GDI) gamma (ARHGDIG), mRNA [NM_001176]	1.3705	0.0006
A_23_P385115	NM_023929	ZBTB10	Homo sapiens zinc finger and BTB domain containing 10 (ZBTB10), mRNA [NM_023929]	1.3702	1.212e-05
A_24_P212990	AL365511	MGC70863	Similar to RPL23AP7 protein	1.3693	6.6538e-07
A_23_P53439	NM_138432	SDSL	Homo sapiens serine dehydratase-like (SDSL), mRNA [NM_138432]	1.369	1.3522e-06
A_24_P139761	THC2560976	THC2560976	Unknown	1.3689	8.4731e-10
A_24_P273679	NM_006106	YAP1	Homo sapiens Yes-associated protein 1, 65kDa (YAP1), mRNA [NM_006106]	1.3688	2.2342e-09
A_23_P71810	NM_001701	BAAT	Homo sapiens bile acid Coenzyme A: amino acid N-acyltransferase (glycine N-choloyltransferase) (BAAT), mRNA [NM_001701]	1.3679	0.0014
A_24_P177948	NM_173812	FLJ32949	Homo sapiens hypothetical protein FLJ32949 (FLJ32949), mRNA [NM_173812]	1.3678	7.7401e-08
A_24_P97342	NM_021935	PROK2	Homo sapiens prokineticin 2 (PROK2), mRNA [NM_021935]	1.3676	1.1865e-07
A_23_P73208	NM_144618	MGC29891	Homo sapiens hypothetical protein MGC29891 (MGC29891), mRNA [NM_144618]	1.3675	9.6581e-07
A_24_P74070	NM_032510	PARD6G	Homo sapiens par-6 partitioning defective 6 homolog gamma (C. elegans) (PARD6G), mRNA [NM_032510]	1.3672	4.4142e-08
A_32_P140521	NM_173812	FLJ32949	Homo sapiens hypothetical protein FLJ32949 (FLJ32949), mRNA [NM_173812]	1.3662	1.1293e-09
A_23_P93780	NM_001010931	HGF	Hepatocyte growth factor (hepapoietin A; scatter factor)	1.3662	5.2398e-05
A_24_P541919	AF086301	MGC24039	Hypothetical protein MGC24039	1.3652	2.665e-05
A_23_P217510	NM_002414	MIC2	CD99 molecule	1.3651	0.0025
A_32_P53884	ENST00000354271	KIF1C	Kinesin-like protein KIF1C. [Source:Uniprot/SWISSPROT;Acc:O43896] [ENST00000354271]	1.3646	3.7959e-07
A_23_P131611	NM_152275	FLJ13946	Homo sapiens hypothetical protein FLJ13946 (FLJ13946), mRNA [NM_152275]	1.3646	8.0197e-06
A_32_P226646	THC2661917	THC2661917	Unknown	1.3646	0.0018
A_23_P17345	NM_005461	MAFB	Homo sapiens v-maf musculoaponeurotic fibrosarcoma oncogene homolog B (avian) (MAFB), mRNA [NM_005461]	1.3643	0.0026
A_23_P81721	NM_004277	SLC25A27	Homo sapiens solute carrier family 25, member 27 (SLC25A27), nuclear gene encoding mitochondrial protein, mRNA [NM_004277]	1.3639	1.8347e-06
A_23_P214627	NM_004847	AIF1	Allograft inflammatory factor 1	1.363	0.0004
A_23_P16806	BC004487	MGC10701	Homo sapiens hypothetical protein MGC10701, mRNA (cDNA clone MGC:10701 IMAGE:3832541), complete cds. [BC004487]	1.3626	0.0023
A_24_P242132	NM_178564	NRBP2	Homo sapiens nuclear receptor binding protein 2 (NRBP2), mRNA [NM_178564]	1.3624	0.0003
A_32_P115349	THC2675074	THC2675074	Unknown	1.3612	4.1517e-05
A_24_P913339	NM_017877	C2orf18	Homo sapiens chromosome 2 open reading frame 18 (C2orf18), mRNA [NM_017877]	1.361	1.0833e-08
A_32_P163891	THC2672319	THC2672319	Unknown	1.361	0.0005
A_32_P42964	ENST00000329309	LOC650200	Homo sapiens, clone IMAGE:5166551, mRNA. [BC043523]	1.3597	2.4935e-05
A_23_P114057	NM_017789	SEMA4C	Sema domain, immunoglobulin domain (Ig), transmembrane domain (TM) and short cytoplasmic domain, (semaphorin) 4C	1.3594	0.0024
A_24_P365506	NM_017671	C20orf42	Homo sapiens chromosome 20 open reading frame 42 (C20orf42), mRNA [NM_017671]	1.3582	8.4463e-06
A_23_P325642	NM_006849	PDIP	Homo sapiens protein disulfide isomerase, pancreatic (PDIP), mRNA [NM_006849]	1.3578	3.9735e-10
A_23_P215525	NM_015550	OSBPL3	Oxysterol binding protein-like 3	1.3578	1.6683e-05
A_23_P139066	NM_016422	RNF141	Homo sapiens ring finger protein 141 (RNF141), mRNA [NM_016422]	1.3577	8.8747e-07
A_24_P56270	CR612226	CR612226	Full-length cDNA clone CS0DF019YP13 of Fetal brain of Homo sapiens (human)	1.357	0.0006
A_32_P151648	AI922845	ANXA7	Annexin A7	1.3569	0.0017
A_32_P106925	THC2625851	THC2625851	Unknown	1.3567	7.8205e-09
A_23_P51397	NM_001008493	ENAH	likely ortholog of mouse NPC derived proline rich protein 1	1.3557	1.6396e-13
A_23_P397238	NM_054014	FKBP1A	FK506 binding protein 1A, 12kDa	1.3524	0.002
A_23_P128486	NM_020375	C12orf5	Homo sapiens chromosome 12 open reading frame 5 (C12orf5), mRNA [NM_020375]	1.3515	1.1063e-08
A_24_P252780	NM_198514	NHLRC2	NHL repeat containing 2	1.3506	1.1403e-07
A_32_P212817	AI335947	AFF4	ALL1 fused gene from 5q31	1.3501	0.0002
A_23_P202988	NM_015423	AASDHPPT	Homo sapiens aminoadipate-semialdehyde dehydrogenase-phosphopantetheinyl transferase (AASDHPPT), mRNA [NM_015423]	1.3498	0.0007
A_24_P323941	NM_001012971	C20orf106	Chromosome 20 open reading frame 106	1.3492	1.4981e-05
A_23_P336565	NM_147194	MGC35361	Homo sapiens hypothetical protein MGC35361 (MGC35361), mRNA [NM_147194]	1.3492	0.0006
A_23_P315364	NM_002089	CXCL2	Homo sapiens chemokine (C-X-C motif) ligand 2 (CXCL2), mRNA [NM_002089]	1.3469	0.0013
A_24_P323104	NM_005219	DIAPH1	Homo sapiens diaphanous homolog 1 (Drosophila) (DIAPH1), mRNA [NM_005219]	1.3468	4.9789e-07
A_23_P33511	AX721087	AX721087	Sequence 47 from Patent WO0220754.	1.3445	1.4193e-05
A_23_P200976	NM_031207	HT036	Homo sapiens hypothetical protein HT036 (HT036), mRNA [NM_031207]	1.3442	0.0024
A_24_P366989	THC2569387	THC2569387	GDIR_HUMAN (P52565) Rho GDP-dissociation inhibitor 1 (Rho GDI 1) (Rho-GDI alpha), partial (82%) [THC2569387]	1.3438	1.6232e-14
A_23_P70069	AK000420	AK000420	Homo sapiens cDNA FLJ20413 fis, clone KAT02170. [AK000420]	1.3436	6.5645e-11
A_32_P210572	NM_001024594	C1orf53	Chromosome 1 open reading frame 53	1.3435	8.3017e-06
A_23_P74799	NM_213651	SLC25A24	hypothetical protein	1.3427	0.0002
A_24_P99216	NM_014045	LRP10	Homo sapiens low density lipoprotein receptor-related protein 10 (LRP10), mRNA [NM_014045]	1.3424	0.0031
A_23_P123596	NM_000170	GLDC	Homo sapiens glycine dehydrogenase (decarboxylating; glycine decarboxylase, glycine cleavage system protein P) (GLDC), mRNA [NM_000170]	1.3421	1.0413e-07
A_23_P114662	NM_001889	CRYZ	Homo sapiens crystallin, zeta (quinone reductase) (CRYZ), mRNA [NM_001889]	1.3421	0.0004
A_32_P151263	NM_001042	SLC2A4	Homo sapiens solute carrier family 2 (facilitated glucose transporter), member 4 (SLC2A4), mRNA [NM_001042]	1.3419	5.453e-05
A_32_P114020	THC2727290	THC2727290	T32824 EST54797 Human Brain Homo sapiens cDNA 3' end similar to None., mRNA sequence [T32824]	1.3417	0.0002
A_32_P116989	AF086548	MCART6	Mitochondrial carrier triple repeat 6	1.339	4.3181e-07
A_24_P76879	NM_003309	TSPYL	TSPY-like 1	1.3388	4.8627e-12
A_23_P418451	NM_138789	LOC120379	Homo sapiens hypothetical protein BC019238 (LOC120379), mRNA [NM_138789]	1.3383	1.1085e-05
A_24_P146138	NM_031410	PCDHA1	Protocadherin alpha 6	1.3383	1.5889e-05
A_24_P303594	NM_001040135	ACTR3B	Homo sapiens ARP3 actin-related protein 3 homolog B (yeast) (ACTR3B), transcript variant 2, mRNA [NM_001040135]	1.3366	9.2799e-06
A_23_P327156	AK094893	LOC645431	Hypothetical protein LOC645431	1.3361	3.2635e-07
A_23_P251232	NR_001543	TTTY14	Homo sapiens testis-specific transcript, Y-linked 14 (TTTY14) on chromosome Y.	1.3357	5.0789e-07
A_32_P78385	BC094802	FLJ36166	Hypothetical protein FLJ36166	1.3352	3.3951e-06
A_32_P155016	NM_206833	TIMM44	translocase of inner mitochondrial membrane 44 (yeast) homolog	1.3352	0.0001
A_24_P76414	AF217970	FLJ10661	Similar to CG7889-PA	1.335	5.2426e-05
A_24_P133933	NM_004309	ARHGDIA	Rho GDP dissociation inhibitor (GDI) alpha	1.3347	1.703e-07
A_24_P243749	NM_002612	PDK4	Homo sapiens pyruvate dehydrogenase kinase, isoenzyme 4 (PDK4), mRNA [NM_002612]	1.3346	0.0001
A_23_P502350	NM_000635	RFX2	Regulatory factor X, 2 (influences HLA class II expression)	1.3346	0.0041
A_23_P334630	NM_003724	JRK	Homo sapiens jerky homolog (mouse) (JRK), mRNA [NM_003724]	1.3341	2.3275e-07
A_23_P43255	NM_016623	FAM49B	Homo sapiens family with sequence similarity 49, member B (FAM49B), mRNA [NM_016623]	1.3339	0.0005
A_32_P161292	CR933601	FLJ31033	Hypothetical protein FLJ31033	1.3337	0.0009
A_32_P139012	A_32_P139012	A_32_P139012	Unknown	1.3334	0.0001
A_24_P56887	NM_015986	CRLF3	Homo sapiens cytokine receptor-like factor 3 (CRLF3), mRNA [NM_015986]	1.3333	5.6051e-07
A_32_P227673	THC2540532	THC2540532	Unknown	1.3332	1.2437e-09
A_24_P901084	XR_015425	LOC728996	PREDICTED: Homo sapiens similar to methyltransferase like 2 (LOC728996), mRNA [XR_015425]	1.3318	4.8392e-09
A_23_P157405	NM_016139	CHCHD2	Homo sapiens coiled-coil-helix-coiled-coil-helix domain containing 2 (CHCHD2), mRNA [NM_016139]	1.3313	1.9236e-08
A_32_P141437	ENST00000361259	LOC440888	Homo sapiens FKSG73 (FKSG73) mRNA, complete cds. [AY026351]	1.3313	0.0003
A_32_P202977	THC2689749	THC2689749	Q7PV63_ANOGA (Q7PV63) ENSANGP00000020166, partial (6%) [THC2689749]	1.3308	0.0001
A_24_P927936	BM792465	FARP2	KIAA0793 gene product	1.3306	2.0878e-06
A_24_P168574	ENST00000371081	ENST00000371081	Guanine nucleotide-binding protein G(s) subunit alpha isoforms XLas (Adenylate cyclase-stimulating G alpha protein) (Extra large alphas protein) (XLalphas). [Source:Uniprot/SWISSPROT;Acc:Q5JWF2] [ENST00000371081]	1.3305	1.7384e-07
A_24_P247316	BC029796	LOC116349	Hypothetical protein BC014011	1.3303	0.0005
A_23_P208158	NM_001392	DTNA	Dystrobrevin, alpha	1.3298	2.856e-07
A_24_P401381	A_24_P401381	A_24_P401381	Unknown	1.3291	4.4828e-05
A_32_P11325	THC2505770	THC2505770	Unknown	1.3291	0.0008
A_23_P131208	NM_006186	NR4A2	Nuclear receptor subfamily 4, group A, member 2	1.3287	0.0001
A_24_P281264	A_24_P281264	A_24_P281264	Unknown	1.3286	5.7745e-07
A_23_P324523	NM_153208	MGC35048	Homo sapiens hypothetical protein MGC35048 (MGC35048), mRNA [NM_153208]	1.328	0.0001
A_23_P59921	NM_006713	PC4	Homo sapiens activated RNA polymerase II transcription cofactor 4 (PC4), mRNA [NM_006713]	1.3271	8.3383e-05
A_24_P332953	A_24_P332953	A_24_P332953	Unknown	1.3271	0.0047
A_32_P94685	BC042589	BC042589	CDNA clone IMAGE:4819084	1.327	0.0008
A_23_P251611	NM_198868	KIAA0676	Homo sapiens KIAA0676 protein (KIAA0676), transcript variant 1, mRNA [NM_198868]	1.3265	2.5264e-07
A_23_P108823	NM_032523	OSBPL6	Homo sapiens oxysterol binding protein-like 6 (OSBPL6), transcript variant 1, mRNA [NM_032523]	1.3265	4.0571e-07
A_23_P97780	BC043009	ITGB1	Integrin, beta 1 (fibronectin receptor, beta polypeptide, antigen CD29 includes MDF2, MSK12)	1.3257	4.4285e-05
A_24_P372625	NM_016422	RNF141	Homo sapiens ring finger protein 141 (RNF141), mRNA [NM_016422]	1.3252	9.3508e-12
A_32_P101420	A_32_P101420	A_32_P101420	Unknown	1.3251	0.0003
A_24_P261032	NM_172037	RDH10	Homo sapiens retinol dehydrogenase 10 (all-trans) (RDH10), mRNA [NM_172037]	1.3247	0.0024
A_23_P216966	NM_000962	PTGS1	Prostaglandin-endoperoxide synthase 1 (prostaglandin G/H synthase and cyclooxygenase)	1.324	2.6407e-09
A_32_P58614	NM_020802	KIAA1377	Homo sapiens KIAA1377 protein (KIAA1377), mRNA [NM_020802]	1.3225	1.24e-07
A_32_P207420	THC2612025	THC2612025	Q883S2_PSESM (Q883S2) Universal stress protein family, partial (9%) [THC2612025]	1.3223	7.9673e-05
A_32_P42313	THC2676963	THC2676963	ZN265_RAT (O35986) Zinc finger protein 265 (Zinc finger, splicing), partial (6%) [THC2676963]	1.3221	6.8148e-12
A_23_P160992	NM_002022	FMO4	Homo sapiens flavin containing monooxygenase 4 (FMO4), mRNA [NM_002022]	1.322	2.3475e-05
A_32_P151933	THC2638232	THC2638232	Q7RQ28_PLAYO (Q7RQ28) Nuclear protein snf7, partial (7%) [THC2638232]	1.3219	3.6361e-05
A_23_P217820	NM_014762	DHCR24	Homo sapiens 24-dehydrocholesterol reductase (DHCR24), mRNA [NM_014762]	1.3216	4.7892e-05
A_23_P131566	NM_014746	RNF144	Homo sapiens ring finger protein 144 (RNF144), mRNA [NM_014746]	1.3214	6.1339e-06
A_23_P206400	AB020679	MON1B	KIAA0872 protein	1.3212	0.0044
A_24_P396881	THC2544148	THC2544148	Q6TXI7_RAT (Q6TXI7) LRRGT00012, partial (5%) [THC2506462]	1.32	1.0087e-05
A_32_P90113	BG912760	BG912760	Transcribed locus	1.32	0.0012
A_24_P90097	NM_016824	ADD3	Adducin 3 (gamma)	1.3196	0.004
A_32_P113812	THC2689950	THC2689950	Q9HBY7_HUMAN (Q9HBY7) Regulatory erythroid kinase long form (Dual-specificity tyrosine-phosphorylation regulated kinase 3 long isoform) (Dual-specificity tyrosine-(Y)-phosphorylation regulated kinase 3), partial (4%) [THC2689950]	1.3193	0.0004
A_32_P109653	THC2669092	THC2669092	Unknown	1.3192	0.0015
A_24_P858698	NM_002501	NFIX	Homo sapiens nuclear factor I [NM_002501]	1.3188	0.0004
A_23_P135123	BG216229	FRMD3	FERM domain containing 3	1.3181	0.0002
A_24_P941353	NM_004845	PCYT1B	Homo sapiens phosphate cytidylyltransferase 1, choline, beta isoform (PCYT1B), mRNA [NM_004845]	1.3175	2.4897e-08
A_32_P101073	A_32_P101073	A_32_P101073	Unknown	1.3172	0.0029
A_23_P99731	A_23_P99731	A_23_P99731	Unknown	1.3171	0.0033
A_32_P218883	NM_018339	RFK	Homo sapiens riboflavin kinase (RFK), mRNA [NM_018339]	1.3166	5.1082e-05
A_23_P414273	NM_032947	NID67	Homo sapiens putative small membrane protein NID67 (NID67), mRNA [NM_032947]	1.3164	0.0024
A_23_P62890	NM_002053	GBP1	Homo sapiens guanylate binding protein 1, interferon-inducible, 67kDa (GBP1), mRNA [NM_002053]	1.3158	1.6742e-06
A_23_P12911	NM_022338	C11orf24	Homo sapiens chromosome 11 open reading frame 24 (C11orf24), mRNA [NM_022338]	1.3155	0.0044
A_23_P434965	NM_014240	LIMD1	Homo sapiens LIM domains containing 1 (LIMD1), mRNA [NM_014240]	1.3151	0.0009
A_23_P100392	NM_007108	TCEB2	Transcription elongation factor B (SIII), polypeptide 2 (18kDa, elongin B)	1.3151	0.0014
A_23_P381461	NM_144999	LRRC45	Leucine rich repeat containing 45	1.315	0.0011
A_24_P230009	A_24_P230009	A_24_P230009	Unknown	1.3149	3.2866e-07
A_23_P385114	NM_023929	ZBTB10	Homo sapiens zinc finger and BTB domain containing 10 (ZBTB10), mRNA [NM_023929]	1.3146	0.0004
A_23_P330788	NM_015075	IQSEC2	Homo sapiens IQ motif and Sec7 domain 2 (IQSEC2), mRNA [NM_015075]	1.3144	8.3413e-05
A_24_P374834	AB188491	OTUD1	OTU domain containing 1	1.3142	3.3807e-05
A_24_P135193	NM_018314	UEV3	Homo sapiens ubiquitin-conjugating enzyme E2-like (UEV3), mRNA [NM_018314]	1.3134	0.0003
A_23_P416434	NM_015288	PHF15	Homo sapiens PHD finger protein 15 (PHF15), mRNA [NM_015288]	1.3133	1.578e-05
A_32_P103815	AK056836	LOC150166	Hypothetical protein LOC150166	1.313	2.1674e-06
A_24_P834646	A_24_P834646	A_24_P834646	Unknown	1.313	0.0025
A_23_P80449	NM_000461	THRB	Homo sapiens thyroid hormone receptor, beta (erythroblastic leukemia viral (v-erb-a) oncogene homolog 2, avian) (THRB), mRNA [NM_000461]	1.3129	2.3925e-11
A_24_P376129	AK056190	DFNB31	DKFZP434N014 protein	1.3128	0.0034
A_24_P132019	ENST00000379870	LNPEP	Leucyl-cystinyl aminopeptidase (EC 3.4.11.3) (Cystinyl aminopeptidase) (Oxytocinase) (OTase) (Insulin-regulated membrane aminopeptidase) (Insulin-responsive aminopeptidase) (IRAP) (Placental leucine aminopeptidase) (P-LAP)....	1.3127	0.0018
A_32_P131294	THC2674112	THC2674112	ALU7_HUMAN (P39194) Alu subfamily SQ sequence contamination warning entry, partial (6%) [THC2674112]	1.3125	0.005
A_23_P202435	NM_016824	ADD3	Adducin 3 (gamma)	1.3121	0.0017
A_32_P68533	BX648834	FLJ13305	hypothetical protein FLJ13305	1.3114	6.5041e-06
A_23_P24515	NM_000019	ACAT1	Homo sapiens acetyl-Coenzyme A acetyltransferase 1 (acetoacetyl Coenzyme A thiolase) (ACAT1), nuclear gene encoding mitochondrial protein, mRNA [NM_000019]	1.3109	2.1888e-05
A_24_P295791	NM_032564	DGAT2	Homo sapiens diacylglycerol O-acyltransferase homolog 2 (mouse) (DGAT2), mRNA [NM_032564]	1.3109	4.8264e-05
A_32_P137399	ENST00000335142	ENST00000335142	Full-length cDNA clone CS0DK001YK16 of HeLa cells of Homo sapiens (human) (Fragment). [Source:Uniprot/SPTREMBL;Acc:Q86SY8] [ENST00000335142]	1.3103	8.77e-07
A_32_P115606	AY437879	PXK	hypothetical protein FLJ20335	1.3092	1.1607e-07
A_24_P377499	NM_015550	OSBPL3	Oxysterol binding protein-like 3	1.3092	0.0002
A_23_P369746	ENST00000269290	ENST00000269290	Homo sapiens HSPC254 mRNA, partial cds. [AF161372]	1.309	0.0042
A_24_P942786	AK024870	AK024870	MRNA; cDNA DKFZp667B0924 (from clone DKFZp667B0924)	1.3089	0.0017
A_24_P137434	NM_080927	DCBLD2	Homo sapiens discoidin, CUB and LCCL domain containing 2 (DCBLD2), mRNA [NM_080927]	1.3083	5.3444e-07
A_23_P129801	NM_006822	RAB40B	Homo sapiens RAB40B, member RAS oncogene family (RAB40B), mRNA [NM_006822]	1.3082	2.5517e-07
A_32_P181638	NM_147147	BVES	Blood vessel epicardial substance	1.3079	1.4222e-05
A_32_P88719	NM_001031834	LOC286526	Ras-like GTPase-like	1.3078	1.9517e-09
A_24_P385012	BC030084	BC030084	CDNA clone IMAGE:4791887	1.3068	3.359e-11
A_24_P943040	NM_198066	GNPNAT1	Homo sapiens glucosamine-phosphate N-acetyltransferase 1 (GNPNAT1), mRNA [NM_198066]	1.3063	0.0048
A_23_P107432	AK093253	FLJ35934	FLJ35934 protein	1.3057	5.176e-05
A_23_P347468	NM_017412	FZD3	Homo sapiens frizzled homolog 3 (Drosophila) (FZD3), mRNA [NM_017412]	1.3057	0.0009
A_24_P300952	NM_001642	APLP2	Homo sapiens amyloid beta (A4) precursor-like protein 2 (APLP2), mRNA [NM_001642]	1.3051	2.1779e-07
A_23_P258931	NM_014789	ZNF623	Homo sapiens zinc finger protein 623 (ZNF623), mRNA [NM_014789]	1.3048	0.0014
A_32_P36143	CR602569	CR602569	Full-length cDNA clone CS0DC001YL20 of Neuroblastoma Cot 25-normalized of Homo sapiens (human)	1.3046	3.1231e-06
A_24_P11575	NM_016441	CRIM1	Homo sapiens cysteine-rich motor neuron 1 (CRIM1), mRNA [NM_016441]	1.3042	0.001
A_23_P421436	NM_017488	ADD2	Homo sapiens adducin 2 (beta) (ADD2), transcript variant beta-4, mRNA [NM_017488]	1.3042	0.0012
A_23_P135015	BC001725	KIAA0258	KIAA0258 gene product	1.3029	0.003
A_23_P433586	NM_000868	HTR2C	Homo sapiens 5-hydroxytryptamine (serotonin) receptor 2C (HTR2C), mRNA [NM_000868]	1.3024	8.2732e-06
A_23_P19517	NM_002224	ITPR3	Homo sapiens inositol 1,4,5-triphosphate receptor, type 3 (ITPR3), mRNA [NM_002224]	1.3017	0.0003
A_23_P216517	NM_032818	C9orf100	Homo sapiens chromosome 9 open reading frame 100 (C9orf100), mRNA [NM_032818]	1.3016	2.625e-05
A_23_P149775	NM_018287	ARHGAP12	Homo sapiens Rho GTPase activating protein 12 (ARHGAP12), mRNA [NM_018287]	1.3016	0.0003
A_24_P64233	NM_000692	ALDH1B1	Aldehyde dehydrogenase 1 family, member B1	1.3011	4.5277e-12
A_23_P16469	NM_001005377	PLAUR	Plasminogen activator, urokinase receptor	1.3009	4.132e-05
A_23_P374250	NM_173812	FLJ32949	Homo sapiens hypothetical protein FLJ32949 (FLJ32949), mRNA [NM_173812]	1.3007	2.5725e-06
A_23_P374389	NM_138499	PWWP2	PWWP domain containing 2	1.3007	5.8816e-05
A_23_P16438	NM_016941	DLL3	Delta-like 3 (Drosophila)	1.3007	0.0002
A_23_P162127	NM_021825	MDS025	Homo sapiens hypothetical protein MDS025 (MDS025), mRNA [NM_021825]	1.3003	1.14e-05
A_24_P75994	A_24_P75994	A_24_P75994	Unknown	1.3	0.0013
A_23_P76731	NM_014226	RAGE	Homo sapiens renal tumor antigen (RAGE), mRNA [NM_014226]	1.3	0.0041
A_32_P63630	A_32_P63630	A_32_P63630	Unknown	1.2998	7.1327e-05
A_23_P82000	NM_003214	TEAD3	Homo sapiens TEA domain family member 3 (TEAD3), mRNA [NM_003214]	1.2993	0.0012
A_24_P940365	ENST00000315313	ENST00000315313	CDNA FLJ35848 fis, clone TESTI2006894. (Fragment). [Source:Uniprot/SPTREMBL;Acc:Q8NA45] [ENST00000315313]	1.2982	1.5397e-06
A_32_P43855	THC2652307	THC2652307	ALU8_HUMAN (P39195) Alu subfamily SX sequence contamination warning entry, partial (10%) [THC2652307]	1.2979	5.6238e-07
A_24_P140204	NM_017771	PXK	Homo sapiens PX domain containing serine/threonine kinase (PXK), mRNA [NM_017771]	1.2974	5.1737e-08
A_24_P237559	AK096804	LNPEP	Leucyl/cystinyl aminopeptidase	1.2974	1.2931e-05
A_23_P112159	NM_012154	EIF2C2	Homo sapiens eukaryotic translation initiation factor 2C, 2 (EIF2C2), mRNA [NM_012154]	1.2968	2.5205e-05
A_23_P73420	NM_031466	T1	Homo sapiens Tularik gene 1 (T1), mRNA [NM_031466]	1.2967	0.0006
A_23_P115885	NM_004897	MINPP1	Homo sapiens multiple inositol polyphosphate histidine phosphatase, 1 (MINPP1), mRNA [NM_004897]	1.2966	6.5913e-05
A_23_P15511	NM_004396	DDX5	Homo sapiens DEAD (Asp-Glu-Ala-Asp) box polypeptide 5 (DDX5), mRNA [NM_004396]	1.296	0.0029
A_23_P214080	NM_001964	EGR1	Homo sapiens early growth response 1 (EGR1), mRNA [NM_001964]	1.2956	0.0017
A_24_P115762	NM_148170	CTSC	Cathepsin C	1.2955	0.0007
A_23_P41344	NM_001432	EREG	Homo sapiens epiregulin (EREG), mRNA [NM_001432]	1.2953	0.0004
A_24_P282363	NM_032529	KIAA1875	KIAA1875	1.2951	8.9745e-05
A_23_P152984	NM_005782	THOC4	Homo sapiens THO complex 4 (THOC4), mRNA [NM_005782]	1.295	9.4868e-07
A_23_P161424	NM_032812	PLXDC2	Homo sapiens plexin domain containing 2 (PLXDC2), mRNA [NM_032812]	1.295	0.004
A_32_P55106	DQ786228	DQ786228	Homo sapiens clone HLS_IMAGE_1699118 mRNA sequence. [DQ786228]	1.2945	5.0314e-05
A_23_P70733	NM_001033080	GPR58	Trace amine associated receptor 2	1.2942	0.002
A_24_P813520	CR626222	ATF7IP2	hypothetical protein FLJ12668	1.2933	0.0035
A_23_P35656	BC003519	FLJ34077	hypothetical protein MGC10764	1.293	1.1349e-06
A_24_P325287	AF305825	ZFP91	Homo sapiens PRO2869 mRNA, complete cds.	1.2928	0.0006
A_23_P154526	NM_004490	GRB14	Homo sapiens growth factor receptor-bound protein 14 (GRB14), mRNA [NM_004490]	1.2927	3.0309e-05
A_23_P86731	NM_005674	ZNF239	Homo sapiens zinc finger protein 239 (ZNF239), mRNA [NM_005674]	1.2925	2.8077e-09
A_23_P18684	NM_004362	CLGN	Homo sapiens calmegin (CLGN), mRNA [NM_004362]	1.2923	1.2071e-06
A_23_P217109	NM_001860	SLC31A2	Homo sapiens solute carrier family 31 (copper transporters), member 2 (SLC31A2), mRNA [NM_001860]	1.2923	0.0001
A_23_P136909	NM_030763	NSBP1	Homo sapiens nucleosomal binding protein 1 (NSBP1), mRNA [NM_030763]	1.292	0.0003
A_23_P137705	NM_005149	TBX19	Homo sapiens T-box 19 (TBX19), mRNA [NM_005149]	1.2916	7.5153e-08
A_24_P238257	NM_001033659	FLJ35848	Hypothetical protein FLJ35848	1.2915	0.0011
A_24_P185909	NM_001031855	LONRF3	hypothetical protein FLJ22612	1.2911	0.0001
A_24_P178963	ENST00000332844	ENST00000332844	PREDICTED: Homo sapiens similar to unc-93 homolog B1 (LOC643384), mRNA [XR_016363]	1.2906	0.0047
A_32_P77502	NM_194247	HNRPA3	Heterogeneous nuclear ribonucleoprotein A3	1.2905	0.0022
A_32_P30891	BC052945	BC052945	Homo sapiens cDNA clone IMAGE:5268504, partial cds [BC052945]	1.2905	0.0045
A_24_P43959	NM_018027	FRMD4A	Homo sapiens FERM domain containing 4A (FRMD4A), mRNA [NM_018027]	1.2902	0.0039
A_23_P361569	NM_025181	SLC35F5	Homo sapiens solute carrier family 35, member F5 (SLC35F5), mRNA [NM_025181]	1.2901	0.001
A_23_P72077	NM_001559	IL12RB2	Homo sapiens interleukin 12 receptor, beta 2 (IL12RB2), mRNA [NM_001559]	1.2899	1.9787e-05
A_23_P2922	NM_016586	MBIP	Homo sapiens MAP3K12 binding inhibitory protein 1 (MBIP), mRNA [NM_016586]	1.2893	3.5352e-07
A_23_P138881	NM_001104	ACTN3	Homo sapiens actinin, alpha 3 (ACTN3), mRNA [NM_001104]	1.2892	0.0017
A_24_P175589	BC003519	FLJ34077	hypothetical protein MGC10764	1.2891	0.0013
A_23_P422115	NM_001048265	C9orf116	Homo sapiens chromosome 9 open reading frame 116 (C9orf116), transcript variant 1, mRNA [NM_001048265]	1.2889	2.2744e-06
A_24_P197794	ENST00000361278	TBRG4	cell cycle progression 2 protein isoform 2 [Source:RefSeq_peptide;Acc:NP_954573] [ENST00000361278]	1.2883	0.0045
A_23_P110212	NM_001995	ACSL1	Homo sapiens acyl-CoA synthetase long-chain family member 1 (ACSL1), mRNA [NM_001995]	1.288	3.2551e-09
A_23_P375281	NM_080706	VR1	Transient receptor potential cation channel, subfamily V, member 1	1.288	7.1991e-08
A_23_P68300	NM_033505	SELI	Homo sapiens selenoprotein I (SELI), mRNA [NM_033505]	1.2879	0.0015
A_32_P193080	NM_052905	FMNL2	Homo sapiens formin-like 2 (FMNL2), transcript variant 2, mRNA [NM_052905]	1.2873	0.0013
A_23_P140884	BC014971	BC014971	Homo sapiens, Similar to tubulin, beta, 2, clone IMAGE:4873024, mRNA	1.2872	0.0002
A_24_P197964	NM_014788	TRIM14	Tripartite motif-containing 14	1.287	6.1148e-05
A_24_P718833	BC039479	BC039479	Homo sapiens, clone IMAGE:5534210, mRNA	1.2867	6.0111e-05
A_32_P100439	NM_152793	Ells1	Homo sapiens hypothetical protein Ells1 (Ells1), mRNA [NM_152793]	1.2864	0.0002
A_32_P204565	A_32_P204565	A_32_P204565	Unknown	1.2863	2.9993e-05
A_24_P235360	NM_017884	PINX1	Homo sapiens PIN2-interacting protein 1 (PINX1), mRNA [NM_017884]	1.286	1.6168e-05
A_23_P143720	NM_004810	GRAP2	Homo sapiens GRB2-related adaptor protein 2 (GRAP2), mRNA [NM_004810]	1.2855	5.0048e-09
A_23_P156198	NM_015288	PHF15	Homo sapiens PHD finger protein 15 (PHF15), mRNA [NM_015288]	1.2855	0.0004
A_24_P309415	NM_052932	PORIMIN	Homo sapiens pro-oncosis receptor inducing membrane injury gene (PORIMIN), mRNA [NM_052932]	1.2854	2.273e-05
A_23_P94030	NM_002291	LAMB1	Homo sapiens laminin, beta 1 (LAMB1), mRNA [NM_002291]	1.2852	3.5945e-07
A_23_P252201	NM_018456	EAF2	Homo sapiens ELL associated factor 2 (EAF2), mRNA [NM_018456]	1.285	3.3789e-05
A_24_P272594	NM_014994	MAPKBP1	KIAA0596 protein	1.2842	0.0003
A_23_P53198	NM_032564	DGAT2	Homo sapiens diacylglycerol O-acyltransferase homolog 2 (mouse) (DGAT2), mRNA [NM_032564]	1.284	2.5471e-05
A_24_P76528	AK074141	FLJ00214	Homo sapiens mRNA for FLJ00214 protein.	1.2839	0.0019
A_23_P61230	NM_004712	HGS	Homo sapiens hepatocyte growth factor-regulated tyrosine kinase substrate (HGS), mRNA [NM_004712]	1.2833	0.0002
A_23_P107051	NM_003673	TCAP	Titin-cap (telethonin)	1.2825	0.0017
A_24_P555170	CB050071	LOC388160	Hypothetical LOC388160	1.2824	0.0002
A_32_P144852	CR622110	CR622110	Full-length cDNA clone CS0DC025YP03 of Neuroblastoma Cot 25-normalized of Homo sapiens (human)	1.2823	1.0959e-09
A_23_P88988	THC2666227	THC2666227	Unknown	1.2822	0.0032
A_32_P149288	ENST00000354271	KIF1C	Kinesin-like protein KIF1C. [Source:Uniprot/SWISSPROT;Acc:O43896] [ENST00000354271]	1.282	1.0782e-10
A_23_P138635	NM_004052	BNIP3	BCL2/adenovirus E1B 19kDa interacting protein 3	1.282	0.0029
A_23_P42975	NM_002736	PRKAR2B	Homo sapiens protein kinase, cAMP-dependent, regulatory, type II, beta (PRKAR2B), mRNA [NM_002736]	1.2819	9.0704e-06
A_24_P288954	NM_001013694	CTB-1048E9.5	Similar to SRR1-like protein	1.2818	0.0001
A_24_P927507	BC041563	OSBPL1A	Oxysterol binding protein-like 1A	1.2813	4.5969e-05
A_24_P795371	AK000872	LOC644192	Hypothetical protein LOC644192	1.2811	1.3307e-11
A_23_P416289	NM_001037954	DIXDC1	KIAA1735 protein	1.281	0.005
A_32_P103309	NM_001013620	ALG10B	Asparagine-linked glycosylation 10 homolog B (yeast, alpha-1,2-glucosyltransferase)	1.2809	0.0014
A_23_P100315	NM_020664	DECR2	Homo sapiens 2,4-dienoyl CoA reductase 2, peroxisomal (DECR2), mRNA [NM_020664]	1.2799	0.0016
A_23_P204333	NM_032834	ALG10	Homo sapiens asparagine-linked glycosylation 10 homolog (yeast, alpha-1,2-glucosyltransferase) (ALG10), mRNA [NM_032834]	1.2796	0.0004
A_23_P132175	NM_023004	RTN4R	Homo sapiens reticulon 4 receptor (RTN4R), mRNA [NM_023004]	1.2794	0.0047
A_23_P33196	NM_000393	COL5A2	Homo sapiens collagen, type V, alpha 2 (COL5A2), mRNA [NM_000393]	1.2793	0.0027
A_23_P361984	NM_005668	SIAT8D	Homo sapiens sialyltransferase 8D (alpha-2, 8-polysialyltransferase) (SIAT8D), transcript variant 1, mRNA [NM_005668]	1.2791	2.13e-05
A_23_P40315	NM_018152	C20orf12	Homo sapiens chromosome 20 open reading frame 12 (C20orf12), mRNA [NM_018152]	1.2787	5.0016e-05
A_32_P225759	THC2633136	THC2633136	Q9F8M7_CARHY (Q9F8M7) DTDP-glucose 4,6-dehydratase (Fragment), partial (11%) [THC2702655]	1.2783	0.0008
A_23_P163440	NM_032246	RKHD3	hypothetical protein DKFZp434J0617	1.2782	0.0004
A_32_P193583	NM_153027	FLJ31659	Homo sapiens hypothetical protein FLJ31659 (FLJ31659), mRNA [NM_153027]	1.2778	9.4317e-08
A_23_P422851	NM_138375	CABLES1	Homo sapiens Cdk5 and Abl enzyme substrate 1 (CABLES1), mRNA [NM_138375]	1.277	0.0002
A_23_P34537	NM_000120	EPHX1	Homo sapiens epoxide hydrolase 1, microsomal (xenobiotic) (EPHX1), mRNA [NM_000120]	1.2764	1.2455e-07
A_24_P348892	NM_052849	MGC20481	Homo sapiens hypothetical protein MGC20481 (MGC20481), mRNA [NM_052849]	1.2762	6.546e-05
A_24_P590537	NM_002107	H3F3A	Homo sapiens H3 histone, family 3A (H3F3A), mRNA [NM_002107]	1.2758	0.0018
A_24_P63950	NM_001283	AP1S1	Adaptor-related protein complex 1, sigma 1 subunit	1.2752	0.0034
A_23_P207783	AK091923	TBC1D16	TBC1 domain family, member 16	1.2744	0.0018
A_23_P34233	NM_014298	QPRT	Homo sapiens quinolinate phosphoribosyltransferase (nicotinate-nucleotide pyrophosphorylase (carboxylating)) (QPRT), mRNA [NM_014298]	1.2743	0.0015
A_24_P618401	AK096014	CKMT2	Creatine kinase, mitochondrial 2 (sarcomeric)	1.2742	9.9176e-08
A_23_P357104	NM_001155	ANXA6	Annexin A6	1.2741	4.9876e-05
A_23_P136721	ENST00000355748	ENST00000355748	Endogenous retrovirus H D1 leader region/integrase-derived ORF1, ORF2, and putative envelope protein (Endogenous retrovirus H protease/integrase-derived ORF1, ORF2, and putative envelope protein). [Source:Uniprot/SPTREMBL;Acc:O00627] [ENST00000355748]	1.274	0.0009
A_32_P194563	THC2651751	THC2651751	Unknown	1.2736	0.0001
A_23_P89267	NM_144607	FLJ32499	Homo sapiens hypothetical protein FLJ32499 (FLJ32499), mRNA [NM_144607]	1.2734	0.0007
A_24_P365807	NM_004429	EFNB1	Homo sapiens ephrin-B1 (EFNB1), mRNA [NM_004429]	1.2734	0.0007
A_23_P335398	A_23_P335398	A_23_P335398	Unknown	1.2734	0.0013
A_24_P68585	NM_183001	SHC1	SHC (Src homology 2 domain containing) transforming protein 1	1.2732	3.122e-05
A_23_P217049	NM_014286	FREQ	Homo sapiens frequenin homolog (Drosophila) (FREQ), mRNA [NM_014286]	1.2731	2.0914e-05
A_23_P13604	NM_002567	PBP	Homo sapiens prostatic binding protein (PBP), mRNA [NM_002567]	1.273	1.9316e-05
A_23_P8558	NM_031295	NCF1	hypothetical protein PP1226	1.2729	8.4949e-05
A_23_P171054	NM_005229	ELK1	Homo sapiens ELK1, member of ETS oncogene family (ELK1), mRNA [NM_005229]	1.2729	0.0006
A_24_P186030	NM_002760	PRKY	Homo sapiens protein kinase, Y-linked (PRKY), mRNA [NM_002760]	1.2729	0.0009
A_23_P367610	NM_178123	SESTD1	Homo sapiens SEC14 and spectrin domains 1 (SESTD1), mRNA [NM_178123]	1.2728	0.003
A_23_P371876	NM_138775	LOC91801	Homo sapiens hypothetical protein BC015183 (LOC91801), mRNA [NM_138775]	1.2724	2.2876e-05
A_24_P116535	NM_002428	MMP15	Homo sapiens matrix metalloproteinase 15 (membrane-inserted) (MMP15), mRNA [NM_002428]	1.2717	0.0001
A_32_P327750	XR_019306	LOC401708	PREDICTED: Homo sapiens similar to Glutamine synthetase (Glutamate--ammonia ligase) (GS) (LOC401708), mRNA [XR_019306]	1.2716	0.0001
A_23_P117727	NM_139242	MtFMT	Homo sapiens methionyl-tRNA formyltransferase, mitochondrial (MtFMT), mRNA [NM_139242]	1.271	0.0002
A_24_P396889	AK025576	NDUFA10	NADH dehydrogenase (ubiquinone) 1 alpha subcomplex, 10, 42kDa	1.2706	1.676e-05
A_32_P150263	THC2654127	THC2654127	XKR4_MOUSE (Q5GH67) XK-related protein 4, partial (3%) [THC2654127]	1.2701	0.0003
A_24_P264909	NM_019080	NDFIP2	hypothetical protein KIAA1165	1.27	5.9281e-05
A_23_P8640	NM_001039966	GPR30	Homo sapiens G protein-coupled receptor 30 (GPR30), transcript variant 3, mRNA [NM_001039966]	1.2692	0.0004
A_32_P130641	ENST00000290607	STARD9	StAR-related lipid transfer protein 9 (StARD9) (START domain- containing protein 9) (Fragment). [Source:Uniprot/SWISSPROT;Acc:Q9P2P6] [ENST00000290607]	1.269	9.7038e-15
A_23_P218793	NM_022098	LOC63929	Homo sapiens hypothetical protein LOC63929 (LOC63929), mRNA [NM_022098]	1.2686	0.002
A_24_P247044	ENST00000355095	ENST00000355095	Zinc finger protein 492 (Fragment). [Source:Uniprot/SWISSPROT;Acc:Q9P255] [ENST00000355095]	1.2685	3.1833e-05
A_23_P3775	NM_018233	OGFOD1	hypothetical protein FLJ10826	1.2682	0.001
A_24_P467449	CA438802	CA438802	Transcribed locus, strongly similar to NP_064628.1 mitochondrial import receptor Tom22 [Homo sapiens]	1.2682	0.0015
A_24_P767725	XR_017120	LOC646090	PREDICTED: Homo sapiens similar to rhophilin-like protein (LOC646090), mRNA [XR_017120]	1.2682	0.0043
A_24_P319635	NM_021960	MCL1	Myeloid cell leukemia sequence 1 (BCL2-related)	1.267	2.2328e-05
A_23_P108326	NM_005234	NR2F6	Homo sapiens nuclear receptor subfamily 2, group F, member 6 (NR2F6), mRNA [NM_005234]	1.2666	0.0027
A_23_P362712	NM_148914	NCF1	Neutrophil cytosolic factor 1, (chronic granulomatous disease, autosomal 1)	1.2664	0.0043
A_24_P35478	NM_019619	PARD3	Homo sapiens par-3 partitioning defective 3 homolog (C. elegans) (PARD3), mRNA [NM_019619]	1.2659	0.0015
A_32_P161432	NM_172003	CBWD1	COBW-like protein	1.2653	3.6255e-05
A_24_P924641	THC2538610	THC2538610	Unknown	1.2653	6.5098e-05
A_23_P157527	NM_033402	KIAA1764	Homo sapiens KIAA1764 protein (KIAA1764), mRNA [NM_033402]	1.2652	0.0006
A_23_P33433	NM_001042539	MAZ	Homo sapiens MYC-associated zinc finger protein (purine-binding transcription factor) (MAZ), transcript variant 2, mRNA [NM_001042539]	1.265	0.0013
A_23_P133216	NM_020726	NLN	Homo sapiens neurolysin (metallopeptidase M3 family) (NLN), mRNA [NM_020726]	1.2645	0.0002
A_23_P160559	NM_004425	ECM1	Extracellular matrix protein 1	1.264	0.0009
A_24_P945396	D13642	SF3B3	Homo sapiens KIAA0017 mRNA, complete cds. [D13642]	1.2637	0.0017
A_23_P324340	NM_033510	DISP2	Homo sapiens dispatched homolog 2 (Drosophila) (DISP2), mRNA [NM_033510]	1.2636	0.0034
A_23_P106412	AK130644	SLC21A11	Solute carrier organic anion transporter family, member 3A1	1.2626	0.0026
A_23_P209183	NM_024656	GLT25D1	Homo sapiens glycosyltransferase 25 domain containing 1 (GLT25D1), mRNA [NM_024656]	1.2619	0.0002
A_32_P137336	BC013077	BC013077	Homo sapiens, clone IMAGE:3459334, mRNA	1.2618	1.5242e-11
A_24_P176131	NM_052950	WDFY2	Homo sapiens WD repeat and FYVE domain containing 2 (WDFY2), mRNA [NM_052950]	1.2616	6.5318e-08
A_23_P259314	NM_001008	RPS4Y1	Homo sapiens ribosomal protein S4, Y-linked 1 (RPS4Y1), mRNA [NM_001008]	1.2614	7.702e-09
A_23_P413923	NM_022160	DMRTA1	DMRT-like family A1	1.2613	1.2308e-05
A_23_P46315	NM_198459	DENND2C	DENN/MADD domain containing 2C	1.2603	0.0007
A_23_P397543	NM_181722	LOC285908	Homo sapiens hypothetical protein LOC285908 (LOC285908), mRNA [NM_181722]	1.2603	0.0023
A_23_P203716	NM_006656	NEU3	Sialidase 3 (membrane sialidase)	1.2602	0.003
A_24_P944788	ENST00000222390	HGF	Hepatocyte growth factor precursor (Scatter factor) (SF) (Hepatopoeitin A) [Contains: Hepatocyte growth factor alpha chain; Hepatocyte growth factor beta chain]. [Source:Uniprot/SWISSPROT;Acc:P14210] [ENST00000222390]	1.26	6.5243e-05
A_23_P399201	NM_183049	TMSL3	Homo sapiens thymosin-like 3 (TMSL3), mRNA [NM_183049]	1.2598	0.0021
A_23_P166964	NM_006286	TFDP2	Homo sapiens transcription factor Dp-2 (E2F dimerization partner 2) (TFDP2), mRNA [NM_006286]	1.2596	1.5618e-05
A_23_P92754	NM_213647	FGFR4	Homo sapiens fibroblast growth factor receptor 4 (FGFR4), transcript variant 3, mRNA [NM_213647]	1.2585	0.0029
A_24_P945000	NM_182620	FAM33A	Homo sapiens family with sequence similarity 33, member A (FAM33A), mRNA [NM_182620]	1.2584	1.1446e-07
A_32_P175321	AK057740	LAMA5	Laminin, alpha 5	1.2582	0.0037
A_23_P3204	NM_002748	MAPK6	Homo sapiens mitogen-activated protein kinase 6 (MAPK6), mRNA [NM_002748]	1.2578	0.0019
A_23_P141484	NM_018182	FLJ10700	Homo sapiens hypothetical protein FLJ10700 (FLJ10700), mRNA [NM_018182]	1.2576	0.0033
A_23_P436353	NM_001040001	MLLT4	Homo sapiens myeloid/lymphoid or mixed-lineage leukemia (trithorax homolog, Drosophila); translocated to, 4 (MLLT4), transcript variant 1, mRNA [NM_001040001]	1.2574	2.1034e-08
A_23_P212204	BX648380	SETD5	hypothetical protein FLJ10707	1.2574	7.5631e-05
A_23_P51105	NM_016441	CRIM1	Homo sapiens cysteine-rich motor neuron 1 (CRIM1), mRNA [NM_016441]	1.2573	3.1244e-05
A_24_P203984	A_24_P203984	A_24_P203984	Unknown	1.2567	0.0018
A_32_P23624	NM_012089	ABCB10	Homo sapiens ATP-binding cassette, sub-family B (MDR/TAP), member 10 (ABCB10), nuclear gene encoding mitochondrial protein, mRNA [NM_012089]	1.2564	7.2262e-06
A_23_P65890	NM_006383	CIB2	Homo sapiens calcium and integrin binding family member 2 (CIB2), mRNA [NM_006383]	1.2564	1.3814e-05
A_23_P167040	NM_006810	PDIR	Homo sapiens for protein disulfide isomerase-related (PDIR), mRNA [NM_006810]	1.2563	9.7909e-06
A_24_P336754	NM_021960	MCL1	Myeloid cell leukemia sequence 1 (BCL2-related)	1.2563	0.004
A_23_P155830	NM_020773	TBC1D14	Homo sapiens TBC1 domain family, member 14 (TBC1D14), mRNA [NM_020773]	1.256	0.0028
A_23_P54041	NM_024328	THTPA	Homo sapiens thiamine triphosphatase (THTPA), mRNA [NM_024328]	1.2559	1.9544e-05
A_23_P201628	NM_002293	LAMC1	Homo sapiens laminin, gamma 1 (formerly LAMB2) (LAMC1), mRNA [NM_002293]	1.2555	2.9125e-06
A_23_P40989	NM_003940	USP13	Homo sapiens ubiquitin specific protease 13 (isopeptidase T-3) (USP13), mRNA [NM_003940]	1.2547	0.0004
A_23_P19565	NM_006828	ASCC3	Homo sapiens activating signal cointegrator 1 complex subunit 3 (ASCC3), mRNA [NM_006828]	1.2546	1.2204e-08
A_23_P112596	NM_001123	ADK	Adenosine kinase	1.2544	2.7888e-07
A_24_P564761	A_24_P564761	A_24_P564761	Unknown	1.2544	0.0046
A_23_P106562	NM_000512	GALNS	Homo sapiens galactosamine (N-acetyl)-6-sulfate sulfatase (Morquio syndrome, mucopolysaccharidosis type IVA) (GALNS), mRNA [NM_000512]	1.2542	0.0002
A_23_P27424	NM_133460	ZNF256	Zinc finger protein 256	1.2537	1.1121e-05
A_24_P607880	AL832758	AL832758	Homo sapiens mRNA; cDNA DKFZp686C0927 (from clone DKFZp686C0927). [AL832758]	1.2524	0.0019
A_23_P69863	NM_015669	PCDHB5	Homo sapiens protocadherin beta 5 (PCDHB5), mRNA [NM_015669]	1.2521	0.0014
A_24_P289366	NM_203463	LASS6	Homo sapiens LAG1 longevity assurance homolog 6 (S. cerevisiae) (LASS6), mRNA [NM_203463]	1.2518	3.3947e-07
A_32_P123629	THC2783730	THC2783730	Q96KD8_HUMAN (Q96KD8) Squamous cell carcinoma-related protein-1, partial (38%) [THC2783730]	1.2512	0.0019
A_23_P500244	NM_080706	VR1	Transient receptor potential cation channel, subfamily V, member 1	1.2511	0.0024
A_23_P76435	NM_176818	SFRS9	Splicing factor, arginine/serine-rich 9	1.2511	0.0032
A_32_P35220	NM_001024916	CBWD1	COBW-like protein	1.2501	6.0729e-05
A_32_P7516	BC071773	BC071773	CDNA clone IMAGE:4592187	1.2497	0.0006
A_24_P535784	THC2610907	THC2610907	Q8NCQ8_HUMAN (Q8NCQ8) MGC39584 protein, partial (52%) [THC2610907]	1.2496	0.001
A_32_P136776	AK000872	LOC644192	Hypothetical protein LOC644192	1.2495	0.0011
A_32_P125496	BX647641	NHLRC2	NHL repeat containing 2	1.2495	0.0023
A_24_P915361	AF086536	TBC1D7	hypothetical protein	1.2485	8.5282e-07
A_23_P335452	NM_153367	C10orf56	Homo sapiens chromosome 10 open reading frame 56 (C10orf56), mRNA [NM_153367]	1.2485	5.5256e-05
A_24_P179363	BC005077	FANCF	Fanconi anemia, complementation group F	1.2485	0.0032
A_23_P76151	NM_005967	NAB2	Homo sapiens NGFI-A binding protein 2 (EGR1 binding protein 2) (NAB2), mRNA [NM_005967]	1.2482	0.0001
A_24_P212997	XR_019070	LOC343981	PREDICTED: Homo sapiens similar to Glutamine synthetase (Glutamate--ammonia ligase) (GS) (LOC343981), mRNA [XR_019070]	1.2479	6.0254e-05
A_24_P284324	AK000262	TMEM104	hypothetical protein FLJ20255	1.2476	0.0023
A_24_P911327	AA594808	STRA13	Stimulated by retinoic acid 13 homolog (mouse)	1.2475	0.0028
A_23_P171117	NM_024657	ZCWCC2	Homo sapiens zinc finger, CW type with coiled-coil domain 2 (ZCWCC2), mRNA [NM_024657]	1.2473	0.0019
A_23_P121898	NM_024615	PARP8	Homo sapiens poly (ADP-ribose) polymerase family, member 8 (PARP8), mRNA [NM_024615]	1.2473	0.0027
A_23_P109436	NM_000675	ADORA2A	Homo sapiens adenosine A2a receptor (ADORA2A), mRNA [NM_000675]	1.2473	0.004
A_23_P49924	NM_052935	MGC20781	Homo sapiens hypothetical protein MGC20781 (MGC20781), mRNA [NM_052935]	1.2466	0.0048
A_24_P10884	NM_004810	GRAP2	Homo sapiens GRB2-related adaptor protein 2 (GRAP2), mRNA [NM_004810]	1.2465	5.6226e-12
A_23_P153502	NM_032375	AKT1S1	Homo sapiens AKT1 substrate 1 (proline-rich) (AKT1S1), mRNA [NM_032375]	1.2465	3.4656e-05
A_23_P365685	NM_033514	LOC440895	pinch-2	1.2461	0.0012
A_23_P38567	NM_152904	HCMOGT-1	Homo sapiens sperm antigen HCMOGT-1 (HCMOGT-1), mRNA [NM_152904]	1.2457	0.0012
A_24_P239689	NM_019072	SGTB	Homo sapiens small glutamine-rich tetratricopeptide repeat (TPR)-containing, beta (SGTB), mRNA [NM_019072]	1.2457	0.0035
A_32_P430695	NM_178339	C3orf35	Chromosome 3 open reading frame 35	1.2449	0.0008
A_24_P655849	BM802662	BM802662	Transcribed locus	1.2448	0.0009
A_23_P47004	NM_018180	DHX32	Homo sapiens DEAH (Asp-Glu-Ala-His) box polypeptide 32 (DHX32), mRNA [NM_018180]	1.2444	0.0011
A_23_P110116	NM_003023	SH3BP2	Homo sapiens SH3-domain binding protein 2 (SH3BP2), mRNA [NM_003023]	1.2435	5.4019e-05
A_24_P289471	NM_003730	RNASET2	Homo sapiens ribonuclease T2 (RNASET2), mRNA [NM_003730]	1.2433	2.3856e-05
A_24_P179615	U44954	GRINA	Human NMDA receptor glutamate-binding chain (hnrgw) mRNA, partial cds.	1.2432	0.0007
A_24_P931579	AK095167	AK095167	CDNA FLJ37227 fis, clone BRAMY2000277	1.2429	0.0017
A_24_P130936	NM_004660	DDX3Y	Homo sapiens DEAD (Asp-Glu-Ala-Asp) box polypeptide 3, Y-linked (DDX3Y), mRNA [NM_004660]	1.2426	0.0029
A_23_P87082	NM_022370	ROBO3	hypothetical protein FLJ21044 similar to Rbig1	1.2425	0.0036
A_24_P922387	A_24_P922387	A_24_P922387	Unknown	1.242	0.0028
A_23_P35114	NM_016274	CKIP-1	Homo sapiens CK2 interacting protein 1; HQ0024c protein (CKIP-1), mRNA [NM_016274]	1.2419	8.3141e-06
A_23_P134347	NM_019029	CPVL	Homo sapiens carboxypeptidase, vitellogenic-like (CPVL), transcript variant 2, mRNA [NM_019029]	1.2419	0.0005
A_32_P54305	BC107860	LOC401397	Hypothetical LOC401397	1.2418	2.4446e-06
A_32_P23525	AK124281	AK124281	CDNA FLJ42287 fis, clone TLIVE2005866	1.2418	0.0031
A_23_P88589	NM_021005	NR2F2	Homo sapiens nuclear receptor subfamily 2, group F, member 2 (NR2F2), mRNA [NM_021005]	1.2416	1.3575e-06
A_24_P220947	NM_001353	AKR1C1	Aldo-keto reductase family 1, member C2 (dihydrodiol dehydrogenase 2; bile acid binding protein; 3-alpha hydroxysteroid dehydrogenase, type III)	1.2412	8.0483e-08
A_23_P133424	NM_006930	SKP1A	S-phase kinase-associated protein 1A (p19A)	1.2412	6.115e-05
A_24_P943000	D31765	POP1	Homo sapiens KIAA0061 mRNA, partial cds. [D31765]	1.2409	0.0016
A_23_P134755	NM_014112	TRPS1	Homo sapiens trichorhinophalangeal syndrome I (TRPS1), mRNA [NM_014112]	1.2408	2.0871e-06
A_23_P168669	NM_021151	CROT	Homo sapiens carnitine O-octanoyltransferase (CROT), mRNA [NM_021151]	1.2407	0.0039
A_23_P406350	NM_138431	MFSD3	Major facilitator superfamily domain containing 3	1.2405	0.0023
A_23_P369201	NM_005505	SCARB1	Homo sapiens scavenger receptor class B, member 1 (SCARB1), mRNA [NM_005505]	1.24	0.0015
A_32_P180185	A_32_P180185	A_32_P180185	Unknown	1.2398	0.0006
A_32_P216888	AK026368	LOC644450	Hypothetical protein LOC644450	1.2395	0.001
A_32_P184916	NM_021629	GNB4	Homo sapiens guanine nucleotide binding protein (G protein), beta polypeptide 4 (GNB4), mRNA [NM_021629]	1.2392	0.0014
A_23_P146456	NM_001333	CTSL2	Homo sapiens cathepsin L2 (CTSL2), mRNA [NM_001333]	1.2381	0.0019
A_23_P59999	THC2609466	THC2609466	BG548754 602576375F1 NIH_MGC_77 Homo sapiens cDNA clone IMAGE:4704379 5', mRNA sequence [BG548754]	1.238	0.0005
A_23_P208450	NM_024103	SLC25A23	Homo sapiens solute carrier family 25 (mitochondrial carrier; phosphate carrier), member 23 (SLC25A23), mRNA [NM_024103]	1.238	0.0008
A_24_P230972	BC030772	NR6A1	Nuclear receptor subfamily 6, group A, member 1	1.2374	6.4379e-05
A_24_P306214	NM_020947	KIAA1609	Homo sapiens KIAA1609 protein (KIAA1609), mRNA [NM_020947]	1.2374	0.001
A_32_P20221	AK095738	AK095738	CDNA FLJ38419 fis, clone FEBRA2009846	1.2373	0.0026
A_23_P313828	NM_181716	PRR6	Homo sapiens proline rich 6 (PRR6), mRNA [NM_181716]	1.2372	0.0017
A_24_P360269	NM_003730	RNASET2	Homo sapiens ribonuclease T2 (RNASET2), mRNA [NM_003730]	1.2371	1.6696e-05
A_23_P347128	ENST00000304601	ENST00000304601	Tetratricopeptide repeat protein 15 (TPR repeat protein 15). [Source:Uniprot/SWISSPROT;Acc:Q8WVT3] [ENST00000304601]	1.2369	0.0013
A_23_P339705	NM_173636	C19orf14	Homo sapiens chromosome 19 open reading frame 14 (C19orf14), mRNA [NM_173636]	1.2367	0.0011
A_23_P53363	NM_033276	KUB3	Homo sapiens Ku70-binding protein 3 (KUB3), mRNA [NM_033276]	1.2367	0.0049
A_24_P760708	BU526515	LOC642405	Hypothetical protein LOC642405	1.2364	4.3325e-07
A_24_P29733	NM_012395	PFTK1	Homo sapiens PFTAIRE protein kinase 1 (PFTK1), mRNA [NM_012395]	1.2361	4.68e-05
A_24_P299318	NM_182705	MGC45871	Homo sapiens hypothetical protein MGC45871 (MGC45871), mRNA [NM_182705]	1.2361	0.0031
A_24_P138713	NM_182922	HEATR3	hypothetical protein FLJ20718	1.236	0.0007
A_23_P85742	NM_003851	CREG1	Homo sapiens cellular repressor of E1A-stimulated genes 1 (CREG1), mRNA [NM_003851]	1.236	0.0046
A_23_P11341	BC006406	FAM104B	Family with sequence similarity 104, member B	1.2359	0.0002
A_23_P171107	NM_033031	CCNB3	cyclin B3	1.2358	0.0001
A_24_P157926	NM_006290	TNFAIP3	Homo sapiens tumor necrosis factor, alpha-induced protein 3 (TNFAIP3), mRNA [NM_006290]	1.2358	0.0045
A_32_P234700	BC019667	BC019667	CDNA clone IMAGE:4453251	1.2357	1.7954e-07
A_23_P259823	NM_017910	FLJ20628	Homo sapiens hypothetical protein FLJ20628 (FLJ20628), mRNA [NM_017910]	1.2356	0.0015
A_24_P143888	NM_024718	C9orf86	Homo sapiens chromosome 9 open reading frame 86 (C9orf86), mRNA [NM_024718]	1.2355	4.8771e-05
A_32_P875758	AB046850	KIAA1630	Homo sapiens mRNA for KIAA1630 protein, partial cds.	1.2349	0.0006
A_23_P134191	NM_001031712	C6orf75	MDS024 protein	1.2348	1.6371e-09
A_24_P339611	NM_004708	PDCD5	Homo sapiens programmed cell death 5 (PDCD5), mRNA [NM_004708]	1.2348	6.546e-05
A_23_P88069	NM_005780	LHFP	Homo sapiens lipoma HMGIC fusion partner (LHFP), mRNA [NM_005780]	1.2348	0.0001
A_23_P501080	NM_007139	ZNF92	Zinc finger protein 92	1.2347	0.0001
A_23_P502609	NM_004204	PIGQ	Phosphatidylinositol glycan, class Q	1.2347	0.0031
A_23_P216080	NM_032410	HOOK3	Homo sapiens hook homolog 3 (Drosophila) (HOOK3), mRNA [NM_032410]	1.2341	8.0165e-05
A_23_P301079	NM_182620	FAM33A	Homo sapiens family with sequence similarity 33, member A (FAM33A), mRNA [NM_182620]	1.2337	1.3254e-06
A_32_P92642	BE710245	FN1	Fibronectin 1	1.2336	0.0008
A_24_P896205	XM_944447	LOC650984	PREDICTED: Homo sapiens hypothetical protein LOC650984 (LOC650984), mRNA.	1.233	0.004
A_24_P736638	XR_016831	LOC645808	PREDICTED: Homo sapiens similar to 60 kDa heat shock protein, mitochondrial precursor (Hsp60) (60 kDa chaperonin) (CPN60) (Heat shock protein 60) (HSP-60) (Mitochondrial matrix protein P1) (P60 lymphocyte protein) (HuCHA60) (LOC645808), mRNA [XR_016831]	1.2329	0.0014
A_23_P257971	NM_001353	AKR1C1	Aldo-keto reductase family 1, member C2 (dihydrodiol dehydrogenase 2; bile acid binding protein; 3-alpha hydroxysteroid dehydrogenase, type III)	1.2326	2.4896e-06
A_23_P7636	NM_004219	PTTG1	Homo sapiens pituitary tumor-transforming 1 (PTTG1), mRNA [NM_004219]	1.2322	5.3137e-05
A_23_P385126	NM_139160	LOC91614	Homo sapiens novel 58.3 KDA protein (LOC91614), mRNA [NM_139160]	1.2319	3.2052e-06
A_23_P254212	NM_013347	DIAPH2	replication protein A complex 34 kd subunit homolog Rpa4	1.2315	0.0002
A_23_P135294	NM_000692	ALDH1B1	Aldehyde dehydrogenase 1 family, member B1	1.2309	0.0002
A_32_P12994	CR601322	LOC440900	Hypothetical LOC440900	1.2308	0.0009
A_24_P375962	A_24_P375962	A_24_P375962	Unknown	1.2308	0.001
A_23_P213344	NM_005219	DIAPH1	Homo sapiens diaphanous homolog 1 (Drosophila) (DIAPH1), mRNA [NM_005219]	1.2307	0.0004
A_32_P135385	NM_001013694	CTB-1048E9.5	Similar to SRR1-like protein	1.2306	0.0008
A_23_P144476	NM_199327	SPRY1	Sprouty homolog 1, antagonist of FGF signaling (Drosophila)	1.2305	0.002
A_24_P67408	XR_018965	LOC648992	PREDICTED: Homo sapiens similar to prohibitin (LOC648992), mRNA [XR_018965]	1.2304	0.0014
A_23_P54929	NM_020424	LOC57149	Homo sapiens hypothetical protein A-211C6.1 (LOC57149), mRNA [NM_020424]	1.2303	3.1794e-12
A_23_P22422	NM_013364	PNMA3	Homo sapiens paraneoplastic antigen MA3 (PNMA3), mRNA [NM_013364]	1.2291	0.0025
A_23_P213126	AB015331	BMP2K	homolog of mouse BMP-2 inducible kinase	1.229	0.0032
A_24_P59607	ENST00000379192	C17orf51	C17orf51 protein (Fragment). [Source:Uniprot/SPTREMBL;Acc:Q96FP1] [ENST00000379192]	1.2289	0.0035
A_23_P330727	NM_182612	FLJ34283	Homo sapiens hypothetical protein FLJ34283 (FLJ34283), mRNA [NM_182612]	1.2286	0.0028
A_23_P45087	NM_016220	ZNF588	zinc finger protein (ZFD25)	1.2281	0.0029
A_24_P233078	NR_003064	PYY2	Homo sapiens peptide YY, 2 (seminalplasmin) (PYY2) on chromosome 17 [NR_003064]	1.2279	0.0007
A_23_P209856	NM_017488	ADD2	Homo sapiens adducin 2 (beta) (ADD2), transcript variant beta-4, mRNA [NM_017488]	1.2276	0.003
A_32_P186710	THC2552359	THC2552359	Q4RCF0_TETNG (Q4RCF0) Chromosome undetermined SCAF19066, whole genome shotgun sequence. (Fragment), partial (5%) [THC2552359]	1.2273	1.0447e-05
A_24_P620951	BC032757	LOC219731	Hypothetical protein LOC219731	1.2267	6.4714e-06
A_32_P224522	NM_024103	SLC25A23	Homo sapiens solute carrier family 25 (mitochondrial carrier; phosphate carrier), member 23 (SLC25A23), mRNA [NM_024103]	1.2263	4.7561e-08
A_24_P911094	BC111008	RABL2B	RAB, member of RAS oncogene family-like 2B	1.2263	0.0033
A_32_P102300	THC2687538	THC2687538	Q333X5_SPAJD (Q333X5) Heparanase, partial (3%) [THC2687538]	1.2262	0.0001
A_23_P40574	NM_000496	CRYBB2	Homo sapiens crystallin, beta B2 (CRYBB2), mRNA [NM_000496]	1.2261	0.0008
A_23_P204427	NM_002710	PPP1CC	Homo sapiens protein phosphatase 1, catalytic subunit, gamma isoform (PPP1CC), mRNA [NM_002710]	1.226	0.0004
A_24_P199500	NM_007212	RNF2	Homo sapiens ring finger protein 2 (RNF2), mRNA [NM_007212]	1.2257	0.0008
A_24_P374516	NM_021109	TMSB4X	Thymosin, beta 4, X-linked	1.2256	0.0048
A_32_P44808	AK124941	MAML3	hypothetical protein DKFZp762E1511	1.2252	0.0002
A_32_P26800	THC2620182	THC2620182	Unknown	1.2251	0.0004
A_32_P49668	BC111482	BC111482	CDNA clone IMAGE:5743861, with apparent retained intron	1.2251	0.0009
A_23_P334021	NM_000876	IGF2R	Homo sapiens insulin-like growth factor 2 receptor (IGF2R), mRNA [NM_000876]	1.2249	0.0046
A_23_P3237	NM_025165	ELL3	Homo sapiens elongation factor RNA polymerase II-like 3 (ELL3), mRNA [NM_025165]	1.2248	0.0019
A_24_P166527	NM_006290	TNFAIP3	Homo sapiens tumor necrosis factor, alpha-induced protein 3 (TNFAIP3), mRNA [NM_006290]	1.2241	9.6932e-05
A_23_P151544	NM_020414	DDX24	Homo sapiens DEAD (Asp-Glu-Ala-Asp) box polypeptide 24 (DDX24), mRNA [NM_020414]	1.2238	0.0003
A_23_P210330	ENST00000238875	HSPC159	galectin-related protein (HSPC159), mRNA [Source:RefSeq_dna;Acc:NM_014181] [ENST00000238875]	1.2234	9.7933e-05
A_24_P65060	NM_032246	RKHD3	hypothetical protein DKFZp434J0617	1.2229	5.6704e-12
A_23_P335495	CR607745	PCANAP5	Transmembrane protein 16G	1.2229	0.0003
A_32_P179706	THC2691405	THC2691405	Q6AXP3_RAT (Q6AXP3) LOC296118 protein (Fragment), partial (6%) [THC2691405]	1.2227	0.0027
A_23_P120414	NM_003404	YWHAB	Tyrosine 3-monooxygenase/tryptophan 5-monooxygenase activation protein, beta polypeptide	1.2226	0.0015
A_24_P4661	NM_004879	EI24	Homo sapiens etoposide induced 2.4 mRNA (EI24), transcript variant 1, mRNA [NM_004879]	1.2223	0.0045
A_32_P331700	A_32_P331700	A_32_P331700	Unknown	1.2222	0.0006
A_23_P49674	NM_173728	ARHGEF15	Homo sapiens Rho guanine nucleotide exchange factor (GEF) 15 (ARHGEF15), mRNA [NM_173728]	1.222	2.75e-08
A_24_P9605	NM_032902	PPP1R16A	Homo sapiens protein phosphatase 1, regulatory (inhibitor) subunit 16A (PPP1R16A), mRNA [NM_032902]	1.222	0.002
A_24_P944390	AK130514	WWTR1	transcriptional co-activator with PDZ-binding motif (TAZ)	1.2215	0.0005
A_32_P164522	NM_182620	FAM33A	Homo sapiens family with sequence similarity 33, member A (FAM33A), mRNA [NM_182620]	1.2214	1.6855e-05
A_32_P77139	THC2731337	THC2731337	Unknown	1.2212	0.0002
A_23_P134714	NM_005836	HRSP12	Homo sapiens heat-responsive protein 12 (HRSP12), mRNA [NM_005836]	1.2211	0.0032
A_23_P404730	NM_052948	SNX26	Homo sapiens sorting nexin 26 (SNX26), mRNA [NM_052948]	1.221	3.0483e-05
A_23_P215819	NM_001009957	ZNF655	hypothetical protein MGC5521	1.2207	0.002
A_23_P16415	NM_002333	LRP3	Homo sapiens low density lipoprotein receptor-related protein 3 (LRP3), mRNA [NM_002333]	1.2205	0.0031
A_24_P623814	AK023526	FAM13A1	KIAA0914 gene product	1.2204	5.5814e-09
A_23_P123544	NM_017444	CHRAC1	Homo sapiens chromatin accessibility complex 1 (CHRAC1), mRNA [NM_017444]	1.2201	4.7e-06
A_23_P117506	NM_016029	DHRS7	Homo sapiens dehydrogenase/reductase (SDR family) member 7 (DHRS7), mRNA [NM_016029]	1.22	4.7227e-05
A_23_P70897	NM_017984	ZCWPW1	Homo sapiens zinc finger, CW type with PWWP domain 1 (ZCWPW1), mRNA [NM_017984]	1.2198	0.0002
A_24_P18917	NM_022773	FLJ12681	Homo sapiens hypothetical protein FLJ12681 (FLJ12681), mRNA [NM_022773]	1.2194	0.0006
A_24_P50890	NM_002855	PVRL1	Poliovirus receptor-related 1 (herpesvirus entry mediator C; nectin)	1.2193	4.054e-05
A_23_P42045	NM_181837	ORC3L	Homo sapiens origin recognition complex, subunit 3-like (yeast) (ORC3L), transcript variant 1, mRNA [NM_181837]	1.2191	0.0001
A_23_P98015	NM_015960	CUTC	Homo sapiens cutC copper transporter homolog (E.coli) (CUTC), mRNA [NM_015960]	1.219	0.0003
A_23_P96249	NM_020180	BRUNOL4	Homo sapiens bruno-like 4, RNA binding protein (Drosophila) (BRUNOL4), mRNA [NM_020180]	1.219	0.004
A_24_P170514	BC042060	OR7E47P	Olfactory receptor, family 7, subfamily E, member 47 pseudogene	1.2187	2.6002e-05
A_23_P15654	NM_004295	TRAF4	TNF receptor-associated factor 4	1.2185	0.0009
A_24_P944331	NM_017705	MPRG	Homo sapiens membrane progestin receptor gamma (MPRG), mRNA [NM_017705]	1.2185	0.0039
A_24_P926025	AK054709	DKFZp547E087	Hypothetical gene LOC283846	1.2179	0.0034
A_23_P118722	NM_001671	ASGR1	Homo sapiens asialoglycoprotein receptor 1 (ASGR1), mRNA [NM_001671]	1.2177	4.0928e-08
A_23_P369328	NM_145306	C10orf35	Homo sapiens chromosome 10 open reading frame 35 (C10orf35), mRNA [NM_145306]	1.2176	0.002
A_24_P17453	NM_152275	FLJ13946	Homo sapiens hypothetical protein FLJ13946 (FLJ13946), mRNA [NM_152275]	1.2175	0.0024
A_32_P69166	NM_182603	FLJ37874	Homo sapiens hypothetical protein FLJ37874 (FLJ37874), mRNA [NM_182603]	1.2173	0.0044
A_24_P63290	NM_198562	C3orf62	Chromosome 3 open reading frame 62	1.217	5.803e-06
A_24_P832156	NM_198841	C9orf10OS	Chromosome 9 open reading frame 10 opposite strand	1.2165	0.0046
A_24_P317762	NM_002346	LY6E	Homo sapiens lymphocyte antigen 6 complex, locus E (LY6E), mRNA [NM_002346]	1.2163	0.0003
A_32_P138213	AK096984	AK096984	CDNA FLJ39665 fis, clone SMINT2007294	1.2161	0.0008
A_24_P418809	NM_001077489	GNAS	Homo sapiens GNAS complex locus (GNAS), transcript variant 7, mRNA [NM_001077489]	1.2159	9.7098e-05
A_23_P97283	NM_024897	PAQR6	Homo sapiens progestin and adipoQ receptor family member VI (PAQR6), transcript variant 1, mRNA [NM_024897]	1.2158	6.7757e-06
A_23_P138796	NM_130847	AMOTL1	Homo sapiens angiomotin like 1 (AMOTL1), mRNA [NM_130847]	1.2157	0.0001
A_24_P80152	NM_144582	TEX261	Homo sapiens testis expressed sequence 261 (TEX261), mRNA [NM_144582]	1.215	0.0001
A_23_P151415	NM_032116	KATNAL1	Homo sapiens katanin p60 subunit A-like 1 (KATNAL1), mRNA [NM_032116]	1.215	0.0004
A_23_P90933	NM_080876	DUSP19	Homo sapiens dual specificity phosphatase 19 (DUSP19), mRNA [NM_080876]	1.2144	2.7505e-05
A_24_P89843	NM_032687	CYHR1	hypothetical protein MGC13010	1.2143	0.0004
A_23_P130285	NM_018289	FLJ10979	Homo sapiens hypothetical protein FLJ10979 (FLJ10979), mRNA [NM_018289]	1.2141	0.0018
A_23_P160881	NM_001009568	SMPDL3B	acid sphingomyelinase-like phosphodiesterase	1.2136	0.0031
A_24_P273666	NM_001077489	GNAS	Homo sapiens GNAS complex locus (GNAS), transcript variant 7, mRNA [NM_001077489]	1.2135	0.0003
A_23_P5512	A_23_P5512	A_23_P5512	Unknown	1.2133	0.0022
A_23_P88865	NM_144601	CMTM3	CKLF-like MARVEL transmembrane domain containing 3	1.213	0.0008
A_23_P206237	NM_016111	KIAA0683	Homo sapiens KIAA0683 gene product (KIAA0683), mRNA [NM_016111]	1.2128	2.941e-10
A_23_P43566	NM_014222	NDUFA8	Homo sapiens NADH dehydrogenase (ubiquinone) 1 alpha subcomplex, 8, 19kDa (NDUFA8), nuclear gene encoding mitochondrial protein, mRNA [NM_014222]	1.2127	0.0007
A_32_P121716	AK057443	AK057443	CDNA FLJ32881 fis, clone TESTI2004153	1.2124	1.7314e-05
A_32_P8120	NM_014366	GNL3	putative nucleotide binding protein, estradiol-induced	1.2118	0.0004
A_23_P5339	NM_030577	MGC10993	Homo sapiens hypothetical protein MGC10993 (MGC10993), mRNA [NM_030577]	1.2118	0.0018
A_23_P49269	NM_058192	C16orf40	Homo sapiens chromosome 16 open reading frame 40 (C16orf40), mRNA [NM_058192]	1.2116	0.0047
A_24_P779258	THC2691645	THC2691645	Q96GC4_HUMAN (Q96GC4) BRCA2 and CDKN1A-interacting protein, isoform BCCIPbeta, partial (54%) [THC2691645]	1.2114	0.0028
A_23_P99920	AF161470	PTPLAD1	butyrate-induced transcript 1	1.2113	0.003
A_32_P188	THC2788634	THC2788634	Q2IMJ3_ANADE (Q2IMJ3) LigA, partial (3%) [THC2669701]	1.2108	0.0003
A_23_P108657	NM_152528	WDSAM1	Homo sapiens WD repeat and SAM domain containing 1 (WDSAM1), mRNA [NM_152528]	1.2107	2.1185e-06
A_24_P74088	NM_014177	C18orf55	HSPC154 protein	1.2098	0.0003
A_23_P300867	NM_138731	MIPOL1	Homo sapiens mirror-image polydactyly 1 (MIPOL1), mRNA [NM_138731]	1.2098	0.0007
A_32_P235796	NM_152618	FLJ35630	Homo sapiens hypothetical protein FLJ35630 (FLJ35630), mRNA [NM_152618]	1.2098	0.0017
A_24_P759496	AK096685	FAM107B	hypothetical protein MGC11034	1.2097	0.0022
A_23_P201918	NM_012089	ABCB10	Homo sapiens ATP-binding cassette, sub-family B (MDR/TAP), member 10 (ABCB10), nuclear gene encoding mitochondrial protein, mRNA [NM_012089]	1.2097	0.004
A_23_P258483	NM_024669	FLJ11795	Homo sapiens hypothetical protein FLJ11795 (FLJ11795), mRNA [NM_024669]	1.2095	6.1397e-08
A_32_P223644	NM_025083	FLJ21128	Homo sapiens hypothetical protein FLJ21128 (FLJ21128), mRNA [NM_025083]	1.2092	0.001
A_23_P396777	NM_006315	PCGF3	Homo sapiens ring finger protein 3 (RNF3), mRNA [NM_006315]	1.2091	5.1844e-07
A_24_P290130	BC025755	HLA-E	Major histocompatibility complex, class I, E	1.2088	0.0012
A_24_P415012	NM_013437	LRP12	Homo sapiens low density lipoprotein-related protein 12 (LRP12), mRNA [NM_013437]	1.2087	9.8455e-10
A_32_P2634	CR604707	LOC644011	Similar to Glutamate dehydrogenase 1, mitochondrial precursor (GDH) (Memory-related protein 2) (MRG-2)	1.2086	0.0043
A_23_P110882	NM_021648	TSPYL4	Homo sapiens TSPY-like 4 (TSPYL4), mRNA [NM_021648]	1.2084	8.4412e-07
A_32_P116660	AV652851	AV652851	Transcribed locus	1.2083	0.0021
A_23_P258582	NM_001039547	MGC40579	Hypothetical protein MGC40579	1.208	0.0026
A_32_P55860	NM_182620	FAM33A	Homo sapiens family with sequence similarity 33, member A (FAM33A), mRNA [NM_182620]	1.2074	3.2738e-05
A_23_P385851	NM_133486	MBNL3	hypothetical protein FLJ11316	1.2072	5.0781e-07
A_24_P351283	NM_018000	FLJ10116	Homo sapiens whn-dependent transcript 2 (FLJ10116), mRNA [NM_018000]	1.2072	0.0008
A_23_P11160	ENST00000370660	ENST00000370660	Novel protein. [Source:Uniprot/SPTREMBL;Acc:Q5JXI6] [ENST00000370660]	1.2072	0.0015
A_32_P122136	AK057596	LOC150759	Hypothetical protein LOC150759	1.207	0.0007
A_23_P315843	NM_020967	NCOA5	Homo sapiens nuclear receptor coactivator 5 (NCOA5), mRNA [NM_020967]	1.2069	0.0026
A_23_P11244	NM_022368	PJA1	Homo sapiens praja 1 (PJA1), mRNA [NM_022368]	1.2058	0.0003
A_23_P375549	NM_173794	FUNDC1	Homo sapiens FUN14 domain containing 1 (FUNDC1), mRNA [NM_173794]	1.2055	0.0008
A_23_P56380	NM_018471	LEREPO4	Homo sapiens likely ortholog of mouse immediate early response, erythropoietin 4 (LEREPO4), mRNA [NM_018471]	1.2052	2.3952e-06
A_23_P31896	NM_003033	SIAT4A	ST3 beta-galactoside alpha-2,3-sialyltransferase 1	1.2052	0.0008
A_23_P12620	NM_025235	TNKS2	Homo sapiens tankyrase, TRF1-interacting ankyrin-related ADP-ribose polymerase 2 (TNKS2), mRNA [NM_025235]	1.2047	0.0005
A_23_P324453	NM_203282	ZNF539	Homo sapiens zinc finger protein 539 (ZNF539), mRNA [NM_203282]	1.2044	7.6873e-06
A_24_P130952	NM_032435	KIAA1804	Homo sapiens mixed lineage kinase 4 (KIAA1804), mRNA [NM_032435]	1.2043	0.0039
A_32_P32496	AK126241	LOC389830	Similar to Tektin-3	1.2042	1.0621e-10
A_32_P151823	BC040619	LOC346887	Similar to solute carrier family 16 (monocarboxylic acid transporters), member 14	1.2038	0.0017
A_23_P99927	NM_016395	HSPC121	Homo sapiens butyrate-induced transcript 1 (HSPC121), mRNA [NM_016395]	1.2037	0.0004
A_32_P180265	THC2538882	THC2538882	Q5VT28_HUMAN (Q5VT28) Family with sequence similarity 27, member B (Family with sequence similarity 27, member A) (Family with sequence similarity 27, member C), partial (85%) [THC2538882]	1.2037	0.0006
A_23_P96599	ENST00000372602	TMSL8	NB thymosin beta (Thymosin-like protein 8). [Source:Uniprot/SWISSPROT;Acc:Q99406] [ENST00000372602]	1.2037	0.0008
A_23_P202939	NM_001642	APLP2	Homo sapiens amyloid beta (A4) precursor-like protein 2 (APLP2), mRNA [NM_001642]	1.2037	0.0024
A_23_P117540	NM_145251	STYX	Homo sapiens serine/threonine/tyrosine interacting protein (STYX), mRNA [NM_145251]	1.2037	0.0033
A_24_P25080	NM_001024916	CBWD1	COBW-like protein	1.2036	1.8799e-07
A_23_P14432	A_23_P14432	A_23_P14432	Unknown	1.2031	0.0005
A_23_P140848	NM_005792	MPHOSPH6	Homo sapiens M-phase phosphoprotein 6 (MPHOSPH6), mRNA [NM_005792]	1.2031	0.0037
A_23_P143147	NM_006602	TCFL5	Homo sapiens transcription factor-like 5 (basic helix-loop-helix) (TCFL5), mRNA [NM_006602]	1.203	0.0007
A_23_P163801	NM_017566	KLHDC4	Homo sapiens kelch domain containing 4 (KLHDC4), mRNA [NM_017566]	1.2028	0.0002
A_23_P17955	NM_012157	FBXL2	Homo sapiens F-box and leucine-rich repeat protein 2 (FBXL2), mRNA [NM_012157]	1.2027	0.0045
A_32_P174214	THC2637838	THC2637838	CT149_MOUSE (Q9CR37) UPF0362 protein C20orf149 homolog, partial (13%) [THC2637838]	1.2026	0.0035
A_24_P244495	ENST00000257897	CENTG1	Centaurin-gamma 1 (ARF-GAP with GTP-binding protein-like, ankyrin repeat and pleckstrin homology domains 2) (AGAP-2) (Phosphatidylinositol-3-kinase enhancer) (PIKE) (GTP-binding and GTPase-activating protein 2) (GGAP2)....	1.2022	1.018e-05
A_24_P402588	NM_138553	BCL11A	B-cell CLL/lymphoma 11A (zinc finger protein)	1.2021	0.0006
A_23_P89798	NM_001012515	FECH	Ferrochelatase (protoporphyria)	1.2014	4.8969e-07
A_23_P44132	NM_004104	FASN	Homo sapiens fatty acid synthase (FASN), mRNA [NM_004104]	1.2009	0.0048
A_24_P83586	NM_015506	MMACHC	DKFZP564I122 protein	1.2008	7.6541e-08
A_23_P167212	NM_000320	QDPR	Homo sapiens quinoid dihydropteridine reductase (QDPR), mRNA [NM_000320]	1.2004	0.0008
A_23_P94591	NM_032928	TMEM141	hypothetical protein MGC14141	1.2004	0.0022
A_24_P73730	NM_014157	HSPC065	Homo sapiens HSPC065 protein (HSPC065), mRNA [NM_014157]	1.2003	0.0032
A_24_P824578	XR_018276	LOC646639	PREDICTED: Homo sapiens similar to Probable mitochondrial import receptor subunit TOM40 homolog (Translocase of outer membrane 40 kDa subunit homolog) (Haymaker protein) (p38.5) (LOC646639), mRNA [XR_018276]	1.2001	8.3507e-07
A_24_P942850	NM_024989	PGAP1	Homo sapiens GPI deacylase (PGAP1), mRNA [NM_024989]	1.2001	0.0004
A_24_P926450	THC2537217	THC2537217	Unknown	1.2	0.0023
A_23_P94141	AF007866	RAD54B	fibrinogen silencer binding protein	1.2	0.0038
A_24_P199905	NM_006826	YWHAQ	Homo sapiens tyrosine 3-monooxygenase [NM_006826]	1.1999	0.0025
A_23_P102262	NM_014763	MRPL19	Homo sapiens mitochondrial ribosomal protein L19 (MRPL19), nuclear gene encoding mitochondrial protein, mRNA [NM_014763]	1.1995	0.0005
A_23_P115316	NM_022371	TOR3A	Homo sapiens torsin family 3, member A (TOR3A), mRNA [NM_022371]	1.1992	0.0043
A_23_P152678	NM_015681	EPPB9	Homo sapiens B9 protein (EPPB9), mRNA [NM_015681]	1.199	0.0019
A_23_P64019	NM_201278	MTMR2	Myotubularin related protein 2	1.1988	0.0001
A_23_P216655	NM_014788	TRIM14	Tripartite motif-containing 14	1.1988	0.0031
A_32_P165112	NM_138458	LOC116143	Homo sapiens hypothetical protein BC014022 (LOC116143), mRNA [NM_138458]	1.1987	8.8189e-06
A_32_P195401	NM_173511	ALS2CR13	Homo sapiens amyotrophic lateral sclerosis 2 (juvenile) chromosome region, candidate 13 (ALS2CR13), mRNA [NM_173511]	1.1986	0.0027
A_24_P408449	THC2663668	THC2663668	Unknown	1.1985	0.0043
A_32_P227265	AI525856	AI525856	Transcribed locus	1.1984	0.0023
A_24_P496089	A_24_P496089	A_24_P496089	Unknown	1.1983	1.2824e-07
A_23_P325924	ENST00000288676	ENST00000288676	HRIHFB2063 protein (Fragment). [Source:Uniprot/SPTREMBL;Acc:Q9UIK8] [ENST00000288676]	1.1983	0.0008
A_23_P13150	NM_019021	FLJ20010	Homo sapiens hypothetical protein FLJ20010 (FLJ20010), mRNA [NM_019021]	1.198	0.0015
A_24_P403561	NM_002334	LRP4	Low density lipoprotein receptor-related protein 4	1.1978	1.6938e-05
A_23_P418046	AL137400	PRPF18	pre-mRNA processing factor 18	1.1977	0.0016
A_32_P225667	THC2743390	THC2743390	Unknown	1.1975	1.6943e-05
A_23_P501134	NM_002311	LIG3	Ligase III, DNA, ATP-dependent	1.197	0.0007
A_24_P13715	NM_147188	FBXO22	Homo sapiens F-box protein 22 (FBXO22), transcript variant 1, mRNA [NM_147188]	1.197	0.0015
A_24_P11045	THC2785765	THC2785765	COX7B_HUMAN (P24311) Cytochrome c oxidase polypeptide VIIb, mitochondrial precursor , partial (78%) [THC2785765]	1.1967	0.0022
A_24_P276864	NM_017951	NSMASE3	hypothetical protein FLJ20297	1.1965	0.0003
A_23_P255637	A_23_P255637	A_23_P255637	Unknown	1.1964	0.0005
A_32_P215938	BC048343	GPSM1	likely ortholog of rat activator of G-protein signaling 3	1.1961	0.0024
A_32_P65157	BQ071182	ACACA	Acetyl-Coenzyme A carboxylase alpha	1.1957	6.1176e-07
A_24_P405313	NM_003705	SLC25A12	Homo sapiens solute carrier family 25 (mitochondrial carrier, Aralar), member 12 (SLC25A12), mRNA [NM_003705]	1.1956	0.0006
A_23_P104445	NM_152309	PIK3AP1	Homo sapiens phosphoinositide-3-kinase adaptor protein 1 (PIK3AP1), mRNA [NM_152309]	1.1956	0.0029
A_23_P139722	NM_001065	TNFRSF1A	Homo sapiens tumor necrosis factor receptor superfamily, member 1A (TNFRSF1A), mRNA [NM_001065]	1.1954	2.71e-05
A_23_P314191	NM_015336	ZDHHC17	Homo sapiens zinc finger, DHHC domain containing 17 (ZDHHC17), mRNA [NM_015336]	1.1952	3.6538e-06
A_24_P522864	BC006384	HS3ST3B1	hypothetical protein MGC12916	1.1952	0.0024
A_23_P375566	NM_178509	STXBP4	Homo sapiens syntaxin binding protein 4 (STXBP4), mRNA [NM_178509]	1.1951	0.0004
A_23_P141346	NM_001932	MPP3	Homo sapiens membrane protein, palmitoylated 3 (MAGUK p55 subfamily member 3) (MPP3), mRNA [NM_001932]	1.1949	0.0015
A_23_P89835	CR597075	MAPRE2	Microtubule-associated protein, RP/EB family, member 2	1.1947	0.0007
A_24_P51080	AK095719	FLJ42709	Hypothetical gene supported by AK124699	1.1946	0.0026
A_24_P178093	NM_006114	TOMM40	Homo sapiens translocase of outer mitochondrial membrane 40 homolog (yeast) (TOMM40), mRNA [NM_006114]	1.1945	0.0008
A_23_P346337	NM_022754	SFXN1	Homo sapiens sideroflexin 1 (SFXN1), mRNA [NM_022754]	1.1944	2.13e-05
A_24_P364381	NM_052845	MMAB	Homo sapiens methylmalonic aciduria (cobalamin deficiency) type B (MMAB), mRNA [NM_052845]	1.1942	4.9751e-05
A_23_P10305	NM_175859	CTPS2	CTP synthase II	1.1935	4.4454e-09
A_23_P334555	NM_014303	PES1	Homo sapiens pescadillo homolog 1, containing BRCT domain (zebrafish) (PES1), mRNA [NM_014303]	1.1935	0.0014
A_23_P56640	NM_016297	PCYOX1	Homo sapiens prenylcysteine oxidase 1 (PCYOX1), mRNA [NM_016297]	1.1934	0.0014
A_23_P73493	NM_004344	CETN2	Homo sapiens centrin, EF-hand protein, 2 (CETN2), mRNA [NM_004344]	1.1933	4.0793e-05
A_23_P329890	NM_174926	MGC17839	Homo sapiens hypothetical protein MGC17839 (MGC17839), mRNA [NM_174926]	1.1926	0.0006
A_24_P942743	NM_003411	ZFY	Homo sapiens zinc finger protein, Y-linked (ZFY), mRNA [NM_003411]	1.1926	0.0032
A_32_P196520	AK023159	AK023159	CDNA FLJ30735 fis, clone FEBRA2000228	1.1922	9.9418e-05
A_24_P922367	BC030778	SH3YL1	hypothetical protein	1.1922	0.0047
A_23_P76109	NM_145058	MGC7036	Hypothetical protein MGC7036	1.191	4.343e-06
A_24_P287075	NM_004579	MAP4K2	Homo sapiens mitogen-activated protein kinase kinase kinase kinase 2 (MAP4K2), mRNA [NM_004579]	1.191	9.1761e-05
A_32_P378278	NM_173511	ALS2CR13	Homo sapiens amyotrophic lateral sclerosis 2 (juvenile) chromosome region, candidate 13 (ALS2CR13), mRNA [NM_173511]	1.191	0.0001
A_24_P923483	BC020867	SLC6A13	Solute carrier family 6 (neurotransmitter transporter, GABA), member 13	1.1909	0.0006
A_23_P28318	NM_018607	PRKD3	hypothetical protein PRO1853	1.1909	0.001
A_23_P416036	NM_207107	TREX2	Three prime repair exonuclease 2	1.1904	0.0017
A_24_P295620	NM_015423	AASDHPPT	Homo sapiens aminoadipate-semialdehyde dehydrogenase-phosphopantetheinyl transferase (AASDHPPT), mRNA [NM_015423]	1.1896	0.0009
A_24_P415845	NM_002312	LIG4	Ligase IV, DNA, ATP-dependent	1.1896	0.0018
A_23_P104876	NM_017425	SPA17	Homo sapiens sperm autoantigenic protein 17 (SPA17), mRNA [NM_017425]	1.1896	0.0019
A_23_P213114	NM_003215	TEC	Homo sapiens tec protein tyrosine kinase (TEC), mRNA [NM_003215]	1.1894	8.9283e-05
A_24_P408297	NM_018152	C20orf12	Homo sapiens chromosome 20 open reading frame 12 (C20orf12), mRNA [NM_018152]	1.1894	0.0044
A_24_P916496	NM_002737	PRKCA	Homo sapiens protein kinase C, alpha (PRKCA), mRNA [NM_002737]	1.1892	7.79e-05
A_32_P46544	A_32_P46544	A_32_P46544	Unknown	1.1888	0.0007
A_24_P392742	A_24_P392742	A_24_P392742	Unknown	1.1885	1.9411e-05
A_23_P210253	NM_152879	DGKD	Homo sapiens diacylglycerol kinase, delta 130kDa (DGKD), transcript variant 2, mRNA [NM_152879]	1.1879	0.0033
A_24_P226278	NM_015288	PHF15	Homo sapiens PHD finger protein 15 (PHF15), mRNA [NM_015288]	1.1876	1.3319e-07
A_23_P57760	NM_152282	ACPL2	Homo sapiens acid phosphatase-like 2 (ACPL2), mRNA [NM_152282]	1.1875	0.0027
A_32_P97496	NM_181722	LOC285908	Homo sapiens hypothetical protein LOC285908 (LOC285908), mRNA [NM_181722]	1.1873	0.0009
A_24_P302833	NM_012096	APPL	Homo sapiens adaptor protein containing pH domain, PTB domain and leucine zipper motif 1 (APPL), mRNA [NM_012096]	1.1872	7.9909e-06
A_32_P219116	NM_018451	CENPJ	Homo sapiens centromere protein J (CENPJ), mRNA [NM_018451]	1.1872	0.0001
A_23_P500873	NM_133629	RAD51L3	RAD51-like 3 (S. cerevisiae)	1.187	0.0032
A_23_P435407	NM_001448	GPC4	Homo sapiens glypican 4 (GPC4), mRNA [NM_001448]	1.187	0.0042
A_23_P87810	THC2730823	THC2730823	O19057_PONPY (O19057) Fertilin alpha protein, partial (19%) [THC2730823]	1.1864	3.8787e-06
A_23_P115645	NM_001025076	CUGBP2	CUG triplet repeat, RNA binding protein 2	1.1863	3.0416e-05
A_24_P936845	A_24_P936845	A_24_P936845	Unknown	1.1861	2.2312e-06
A_23_P411612	ENST00000338146	SPRYD4	SPRY domain-containing protein 4. [Source:Uniprot/SWISSPROT;Acc:Q8WW59] [ENST00000338146]	1.1858	0.0011
A_23_P128319	NM_001682	ATP2B1	Homo sapiens ATPase, Ca++ transporting, plasma membrane 1 (ATP2B1), transcript variant 2, mRNA [NM_001682]	1.1856	3.6144e-07
A_23_P163099	NM_002692	POLE2	Homo sapiens polymerase (DNA directed), epsilon 2 (p59 subunit) (POLE2), mRNA [NM_002692]	1.1852	6.8083e-05
A_23_P163858	NM_032268	ZNRF1	Homo sapiens zinc and ring finger 1 (ZNRF1), mRNA [NM_032268]	1.1851	0.004
A_24_P922357	NM_173793	HIRA	HIR histone cell cycle regulation defective homolog A (S. cerevisiae)	1.1842	0.0021
A_23_P334282	NM_017593	BMP2K	homolog of mouse BMP-2 inducible kinase	1.1841	0.0012
A_23_P92629	NM_005869	SDCCAG10	Homo sapiens serologically defined colon cancer antigen 10 (SDCCAG10), mRNA [NM_005869]	1.184	0.0028
A_24_P75840	XR_018584	LOC129560	PREDICTED: Homo sapiens similar to Adenosylhomocysteinase (S-adenosyl-L-homocysteine hydrolase) (AdoHcyase) (LOC129560), mRNA [XR_018584]	1.1837	0.0009
A_24_P238896	A_24_P238896	A_24_P238896	Unknown	1.1834	0.0029
A_32_P34522	BC010544	WDR18	hypothetical protein R32184_1	1.1833	0.0022
A_23_P38941	NM_021235	EPS15L1	Homo sapiens epidermal growth factor receptor pathway substrate 15-like 1 (EPS15L1), mRNA [NM_021235]	1.1832	0.0021
A_23_P140050	NM_017569	FAM48A	Homo sapiens family with sequence similarity 48, member A (FAM48A), mRNA [NM_017569]	1.1831	0.0002
A_23_P145357	NM_001188	BAK1	Homo sapiens BCL2-antagonist/killer 1 (BAK1), mRNA [NM_001188]	1.1831	0.0023
A_23_P151497	NM_152307	C14orf172	Homo sapiens chromosome 14 open reading frame 172 (C14orf172), mRNA [NM_152307]	1.1831	0.0046
A_24_P30206	NM_078468	BCCIP	BRCA2 and CDKN1A interacting protein	1.1829	0.0033
A_23_P380881	NM_152345	FLJ25555	Homo sapiens hypothetical protein FLJ25555 (FLJ25555), mRNA [NM_152345]	1.1827	0.0009
A_23_P411431	ENST00000282366	MTA3	Metastasis-associated protein MTA3. [Source:Uniprot/SWISSPROT;Acc:Q9BTC8] [ENST00000282366]	1.1825	0.0001
A_23_P68851	NM_001039570	KREMEN1	kringle-containing transmembrane protein; kringle-coding gene marking the eye and the nose	1.1824	1.6079e-05
A_23_P376686	NM_019602	BTNL2	Homo sapiens butyrophilin-like 2 (MHC class II associated) (BTNL2), mRNA [NM_019602]	1.1824	0.0004
A_23_P97860	NM_000235	LIPA	Homo sapiens lipase A, lysosomal acid, cholesterol esterase (Wolman disease) (LIPA), mRNA [NM_000235]	1.1818	0.0005
A_23_P89589	NM_002616	PER1	Homo sapiens period homolog 1 (Drosophila) (PER1), mRNA [NM_002616]	1.1815	0.0002
A_24_P409772	XR_018387	LOC647298	PREDICTED: Homo sapiens similar to 60 kDa heat shock protein, mitochondrial precursor (Hsp60) (60 kDa chaperonin) (CPN60) (Heat shock protein 60) (HSP-60) (Mitochondrial matrix protein P1) (P60 lymphocyte protein) (HuCHA60) (LOC647298), mRNA [XR_018387]	1.1815	0.0027
A_24_P118171	ENST00000369615	MAGI3	membrane-associated guanylate kinase-related 3 isoform 2 [Source:RefSeq_peptide;Acc:NP_690864] [ENST00000369615]	1.1812	1.0454e-05
A_23_P373054	NM_173826	DKFZp313N0621	Homo sapiens hypothetical protein DKFZp313N0621 (DKFZp313N0621), mRNA [NM_173826]	1.1807	2.9269e-07
A_24_P296520	NM_003342	UBE2G1	Ubiquitin-conjugating enzyme E2G 1 (UBC7 homolog, yeast)	1.1806	0.0007
A_24_P84340	NM_198828	LOC375449	Homo sapiens similar to microtubule associated testis specific serine/threonine protein kinase (LOC375449), mRNA [NM_198828]	1.1805	0.0016
A_24_P39654	NM_002086	GRB2	Homo sapiens growth factor receptor-bound protein 2 (GRB2), transcript variant 1, mRNA [NM_002086]	1.1804	0.0003
A_32_P19840	CK300181	CK300181	Transcribed locus	1.1804	0.0025
A_24_P153853	NM_001005207	TRIM37	Tripartite motif-containing 37	1.18	0.0025
A_23_P404595	NM_152475	MGC34079	Homo sapiens hypothetical protein MGC34079 (MGC34079), mRNA [NM_152475]	1.1798	0.0043
A_23_P71981	NM_005702	ERAL1	Homo sapiens Era G-protein-like 1 (E. coli) (ERAL1), mRNA [NM_005702]	1.179	0.0002
A_24_P307046	XR_018943	LOC651154	PREDICTED: Homo sapiens similar to actinin, alpha 4 (LOC651154), mRNA [XR_018943]	1.179	0.001
A_24_P856273	A_24_P856273	A_24_P856273	Unknown	1.1788	0.0005
A_24_P347624	NM_022804	SNURF	Small nuclear ribonucleoprotein polypeptide N	1.1781	0.0002
A_23_P502174	NM_015522	DYNC2LI1	CGI-60 protein	1.1779	1.5539e-05
A_24_P296424	NM_001042432	CLN3	Homo sapiens ceroid-lipofuscinosis, neuronal 3, juvenile (Batten, Spielmeyer-Vogt disease) (CLN3), transcript variant 1, mRNA [NM_001042432]	1.1773	0.0002
A_23_P256432	NM_006243	PPP2R5A	Homo sapiens protein phosphatase 2, regulatory subunit B (B56), alpha isoform (PPP2R5A), mRNA [NM_006243]	1.1768	0.0013
A_23_P151907	NM_002570	PACE4	Proprotein convertase subtilisin/kexin type 6	1.1768	0.0025
A_24_P767901	XR_018450	LOC648960	PREDICTED: Homo sapiens hypothetical LOC648960 (LOC648960), mRNA [XR_018450]	1.1765	0.0005
A_23_P256572	NM_000324	RHAG	Homo sapiens Rhesus blood group-associated glycoprotein (RHAG), mRNA [NM_000324]	1.1765	0.0027
A_23_P72050	NM_153831	PTK2	Homo sapiens PTK2 protein tyrosine kinase 2 (PTK2), transcript variant 1, mRNA [NM_153831]	1.1764	0.0018
A_32_P165116	NM_138458	LOC116143	Homo sapiens hypothetical protein BC014022 (LOC116143), mRNA [NM_138458]	1.1764	0.0039
A_32_P94199	BC068588	LOC653071	Similar to CG32820-PA, isoform A	1.1763	0.005
A_24_P916494	BC008246	PPA2	Homo sapiens pyrophosphatase (inorganic) 2, mRNA (cDNA clone IMAGE:3866266), complete cds.	1.1759	0.0004
A_24_P320665	NM_032581	DRCTNNB1A	Homo sapiens down-regulated by Ctnnb1, a (DRCTNNB1A), mRNA [NM_032581]	1.1752	0.0007
A_32_P204722	THC2520108	THC2520108	HSU09087 thymopoietin beta {Homo sapiens} (exp=-1; wgp=0; cg=0), partial (28%) [THC2520108]	1.1751	0.0045
A_23_P81180	NM_022832	USP46	Homo sapiens ubiquitin specific protease 46 (USP46), mRNA [NM_022832]	1.1749	0.0048
A_23_P250910	NM_053067	UBQLN1	Ubiquilin 1	1.1748	0.0011
A_32_P489130	NM_153252	BRWD3	Homo sapiens bromodomain and WD repeat domain containing 3 (BRWD3), mRNA [NM_153252]	1.1747	0.0004
A_24_P89509	NM_001031712	C6orf75	MDS024 protein	1.1744	4.6732e-08
A_23_P167401	NM_018931	PCDHB11	Homo sapiens protocadherin beta 11 (PCDHB11), mRNA [NM_018931]	1.1743	0.0039
A_24_P137376	NM_001001485	ATP2C1	ATPase, Ca++ transporting, type 2C, member 1	1.1742	0.0001
A_23_P14515	NM_152331	PTE2B	Homo sapiens peroxisomal acyl-CoA thioesterase 2B (PTE2B), mRNA [NM_152331]	1.1738	0.0028
A_23_P153640	NM_032139	ANKRD27	Homo sapiens ankyrin repeat domain 27 (VPS9 domain) (ANKRD27), mRNA [NM_032139]	1.1738	0.004
A_24_P404245	NM_002861	PCYT2	Homo sapiens phosphate cytidylyltransferase 2, ethanolamine (PCYT2), mRNA [NM_002861]	1.1734	0.0002
A_23_P127426	NM_003273	TM7SF2	Homo sapiens transmembrane 7 superfamily member 2 (TM7SF2), mRNA [NM_003273]	1.1734	0.0042
A_24_P66932	ENST00000329808	LOC442293	PREDICTED: Homo sapiens similar to Glycine cleavage system H protein, mitochondrial precursor (LOC731353), mRNA [XR_015882]	1.1728	6.223e-06
A_24_P262221	NM_032268	ZNRF1	Homo sapiens zinc and ring finger 1 (ZNRF1), mRNA [NM_032268]	1.1728	1.9632e-05
A_32_P50834	NM_006729	DIAPH2	Homo sapiens diaphanous homolog 2 (Drosophila) (DIAPH2), transcript variant 156, mRNA [NM_006729]	1.1726	3.1506e-06
A_24_P406693	NM_000917	P4HA1	Homo sapiens procollagen-proline, 2-oxoglutarate 4-dioxygenase (proline 4-hydroxylase), alpha polypeptide I (P4HA1), mRNA [NM_000917]	1.1724	3.5081e-05
A_23_P203900	NM_005505	SCARB1	Homo sapiens scavenger receptor class B, member 1 (SCARB1), mRNA [NM_005505]	1.1724	0.0009
A_23_P110135	NM_025132	WDR19	Homo sapiens WD repeat domain 19 (WDR19), mRNA [NM_025132]	1.1722	0.003
A_23_P61268	NM_016458	C8orf30A	hypothetical protein	1.172	0.0015
A_23_P80626	NM_207351	PRRT3	Proline-rich transmembrane protein 3	1.1716	2.7879e-07
A_32_P173177	BG284526	BG284526	Transcribed locus	1.1715	0.0021
A_23_P29005	NM_022136	SAMSN1	Homo sapiens SAM domain, SH3 domain and nuclear localisation signals, 1 (SAMSN1), mRNA [NM_022136]	1.1715	0.0038
A_23_P27066	NM_003342	UBE2G1	Ubiquitin-conjugating enzyme E2G 1 (UBC7 homolog, yeast)	1.1712	0.0002
A_24_P169343	NM_153698	C9orf21	Chromosome 9 open reading frame 21	1.171	0.0018
A_23_P159833	NM_004541	NDUFA1	Homo sapiens NADH dehydrogenase (ubiquinone) 1 alpha subcomplex, 1, 7.5kDa (NDUFA1), nuclear gene encoding mitochondrial protein, mRNA [NM_004541]	1.1705	0.0022
A_23_P81690	NM_001865	COX7A2	Homo sapiens cytochrome c oxidase subunit VIIa polypeptide 2 (liver) (COX7A2), mRNA [NM_001865]	1.1704	0.0049
A_23_P149798	AK027209	TCF7L2	hypothetical protein FLJ23556	1.1703	0.0031
A_24_P941166	NM_001001661	ZNF425	Zinc finger protein 425	1.1698	0.0003
A_23_P53458	NM_014325	CORO1C	Homo sapiens coronin, actin binding protein, 1C (CORO1C), mRNA [NM_014325]	1.1698	0.0046
A_32_P112078	THC2538534	THC2538534	Unknown	1.1697	0.0043
A_24_P712350	NM_001821	CHML	Choroideremia-like (Rab escort protein 2)	1.1692	3.39e-05
A_24_P57047	NM_203486	DLL3	Homo sapiens delta-like 3 (Drosophila) (DLL3), transcript variant 2, mRNA [NM_203486]	1.1691	2.1699e-06
A_24_P170357	A_24_P170357	A_24_P170357	Unknown	1.1691	0.003
A_23_P99226	NM_012240	SIRT4	Homo sapiens sirtuin (silent mating type information regulation 2 homolog) 4 (S. cerevisiae) (SIRT4), mRNA [NM_012240]	1.169	0.0025
A_23_P22557	AL832120	RP11-535K18.3	hypothetical protein FLJ12649	1.1688	0.0039
A_23_P337168	NM_153013	FLJ30596	Homo sapiens hypothetical protein FLJ30596 (FLJ30596), mRNA [NM_153013]	1.1687	0.0001
A_23_P145711	NM_024728	C7orf10	Homo sapiens chromosome 7 open reading frame 10 (C7orf10), mRNA [NM_024728]	1.1675	7.4914e-07
A_23_P31893	NM_003033	SIAT4A	ST3 beta-galactoside alpha-2,3-sialyltransferase 1	1.1667	0.0043
A_24_P384018	NR_002171	OR7E156P	Homo sapiens olfactory receptor, family 7, subfamily E, member 156 pseudogene (OR7E156P) on chromosome 13.	1.1666	0.0009
A_23_P137248	NM_002760	PRKY	Homo sapiens protein kinase, Y-linked (PRKY), mRNA [NM_002760]	1.1663	1.7895e-05
A_23_P83736	NM_001564	ING1L	Homo sapiens inhibitor of growth family, member 1-like (ING1L), mRNA [NM_001564]	1.1663	0.0026
A_32_P6221	ENST00000359244	LOC645332	Homo sapiens cDNA FLJ31209 fis, clone KIDNE2003377. [AK055771]	1.1658	8.0118e-05
A_24_P727501	AK054718	AK054718	CDNA FLJ30156 fis, clone BRACE2000487	1.1657	0.0041
A_24_P34155	ENST00000358356	ENST00000358356	Runt-related transcription factor 1 (Core-binding factor, alpha 2 subunit) (CBF-alpha 2) (Acute myeloid leukemia 1 protein) (Oncogene AML-1) (Polyomavirus enhancer-binding protein 2 alpha B subunit) (PEBP2-alpha B) (PEA2-alpha B) (SL3-3 enhancer...	1.1651	0.0023
A_24_P388632	NM_006315	PCGF3	Homo sapiens ring finger protein 3 (RNF3), mRNA [NM_006315]	1.1648	0.0017
A_23_P65963	NM_016561	BFAR	Homo sapiens bifunctional apoptosis regulator (BFAR), mRNA [NM_016561]	1.1646	0.0002
A_24_P256513	BC002828	AGGF1	hypothetical protein FLJ10283	1.1644	0.0017
A_23_P213431	NM_032380	GFM2	hypothetical protein FLJ21661	1.1643	0.0035
A_24_P220454	NM_181552	CUTL1	Cut-like 1, CCAAT displacement protein (Drosophila)	1.1635	0.0023
A_32_P194025	BC006406	FAM104B	Family with sequence similarity 104, member B	1.1632	0.001
A_23_P82823	NM_017884	PINX1	Homo sapiens PIN2-interacting protein 1 (PINX1), mRNA [NM_017884]	1.163	6.7321e-05
A_24_P392505	XR_019470	LOC646910	PREDICTED: Homo sapiens similar to heat shock protein 1 (chaperonin) (LOC646910), mRNA [XR_019470]	1.1629	0.0048
A_23_P417994	NM_152429	C10orf13	Homo sapiens chromosome 10 open reading frame 13 (C10orf13), mRNA [NM_152429]	1.1628	0.0001
A_23_P17430	NM_017495	RNPC1	seb4D	1.1627	0.0029
A_24_P659113	NM_152523	FLJ40432	Homo sapiens hypothetical protein FLJ40432 (FLJ40432), mRNA [NM_152523]	1.1616	0.0006
A_24_P143118	NM_006089	SCML2	Homo sapiens sex comb on midleg-like 2 (Drosophila) (SCML2), mRNA [NM_006089]	1.1611	0.0041
A_32_P183301	AL832582	AL832582	Homo sapiens mRNA; cDNA DKFZp451G0416 (from clone DKFZp451G0416).	1.1604	0.0012
A_32_P2333	NM_006713	PC4	Homo sapiens activated RNA polymerase II transcription cofactor 4 (PC4), mRNA [NM_006713]	1.1602	0.0006
A_24_P97526	NM_017801	CKLFSF6	Homo sapiens chemokine-like factor super family 6 (CKLFSF6), mRNA [NM_017801]	1.16	0.0044
A_23_P93389	NM_006703	NUDT3	Homo sapiens nudix (nucleoside diphosphate linked moiety X)-type motif 3 (NUDT3), mRNA [NM_006703]	1.1598	0.0029
A_23_P131614	NM_004369	COL6A3	Collagen, type VI, alpha 3	1.1597	0.0038
A_24_P280706	NM_020893	KIAA1529	Homo sapiens KIAA1529 (KIAA1529), mRNA [NM_020893]	1.1595	0.0049
A_23_P144145	AF292100	RP42 protein	RP42 homolog	1.1591	0.0003
A_24_P120346	NM_020202	NIT2	Homo sapiens nitrilase family, member 2 (NIT2), mRNA [NM_020202]	1.1589	0.0013
A_24_P111134	NM_013382	POMT2	Homo sapiens protein-O-mannosyltransferase 2 (POMT2), mRNA [NM_013382]	1.1582	0.0002
A_23_P411833	NM_145294	LOC197336	Homo sapiens similar to RIKEN cDNA 3230401M21 [Mus musculus] (LOC197336), mRNA [NM_145294]	1.158	8.4471e-06
A_23_P7033	NM_022149	MAGEF1	Homo sapiens melanoma antigen, family F, 1 (MAGEF1), mRNA [NM_022149]	1.158	0.0042
A_23_P213754	NM_001033112	PAIP2	PABP-interacting protein 2	1.1577	0.0002
A_23_P358928	NM_003130	SRI	Sorcin	1.1576	0.0002
A_23_P364544	NM_175874	MGC47869	Homo sapiens hypothetical protein MGC47869 (MGC47869), mRNA [NM_175874]	1.1566	0.0029
A_23_P129614	NM_007006	CPSF5	Homo sapiens cleavage and polyadenylation specific factor 5, 25 kDa (CPSF5), mRNA [NM_007006]	1.1566	0.0046
A_23_P75038	NM_014881	DCLRE1A	Homo sapiens DNA cross-link repair 1A (PSO2 homolog, S. cerevisiae) (DCLRE1A), mRNA [NM_014881]	1.1564	0.0022
A_24_P853366	A_24_P853366	A_24_P853366	Unknown	1.1559	0.0034
A_23_P31399	NM_000305	PON2	Homo sapiens paraoxonase 2 (PON2), mRNA [NM_000305]	1.1557	0.0026
A_23_P258234	ENST00000368503	ENST00000368503	Discoidin, CUB and LCCL domain-containing protein 1 precursor. [Source:Uniprot/SWISSPROT;Acc:Q8N8Z6] [ENST00000368503]	1.1549	0.0009
A_24_P151920	NM_014573	MAC30	Homo sapiens hypothetical protein MAC30 (MAC30), mRNA [NM_014573]	1.1549	0.002
A_24_P406830	NM_201278	MTMR2	Myotubularin related protein 2	1.1548	0.0002
A_24_P371303	NM_015224	RAP140	Homo sapiens retinoblastoma-associated protein 140 (RAP140), mRNA [NM_015224]	1.1543	5.4911e-05
A_23_P256008	NM_024786	ZDHHC11	Homo sapiens zinc finger, DHHC domain containing 11 (ZDHHC11), mRNA [NM_024786]	1.154	0.0009
A_24_P38081	NM_004117	FKBP5	Homo sapiens FK506 binding protein 5 (FKBP5), mRNA [NM_004117]	1.1532	0.0043
A_23_P315933	NM_031295	NCF1	hypothetical protein PP1226	1.1524	7.7145e-06
A_24_P175519	NM_003329	TXN	Homo sapiens thioredoxin (TXN), mRNA [NM_003329]	1.1518	5.8489e-06
A_23_P11224	NM_173470	TMEM32	Homo sapiens transmembrane protein 32 (TMEM32), mRNA [NM_173470]	1.1516	0.0018
A_23_P253524	NM_001813	CENPE	Homo sapiens centromere protein E, 312kDa (CENPE), mRNA [NM_001813]	1.1514	0.0035
A_23_P148984	NM_018122	FLJ10514	Homo sapiens hypothetical protein FLJ10514 (FLJ10514), mRNA [NM_018122]	1.1513	0.0016
A_24_P348090	NM_002396	ME2	Homo sapiens malic enzyme 2, NAD(+)-dependent, mitochondrial (ME2), nuclear gene encoding mitochondrial protein, mRNA [NM_002396]	1.1511	0.0004
A_24_P142118	NM_003246	THBS1	Homo sapiens thrombospondin 1 (THBS1), mRNA [NM_003246]	1.1507	0.0004
A_24_P210513	NM_018167	BTBD7	hypothetical protein FLJ10648	1.1505	0.0002
A_32_P95949	NM_015336	ZDHHC17	Homo sapiens zinc finger, DHHC domain containing 17 (ZDHHC17), mRNA [NM_015336]	1.1496	7.8883e-05
A_24_P152649	AK092522	AK092522	CDNA FLJ35203 fis, clone PLACE6018441, moderately similar to Mus musculus peroxisomal long chain acyl-CoA thioesterase Ib (Pte1b) gene	1.1493	0.0009
A_23_P254801	NM_002660	PLCG1	Phospholipase C, gamma 1	1.1492	0.0038
A_23_P420281	NM_002738	PRKCB1	Protein kinase C, beta 1	1.1484	0.0005
A_24_P153456	NM_024786	ZDHHC11	Homo sapiens zinc finger, DHHC domain containing 11 (ZDHHC11), mRNA [NM_024786]	1.1481	0.0039
A_23_P251730	NM_001010986	ATP11C	ATPase, Class VI, type 11C	1.1475	0.0002
A_23_P144622	NM_005471	GNPDA1	Homo sapiens glucosamine-6-phosphate deaminase 1 (GNPDA1), mRNA [NM_005471]	1.1475	0.0014
A_23_P45517	NM_013239	PPP2R3B	protein phosphatase 2A 48 kDa regulatory subunit	1.1462	0.0001
A_23_P339480	NM_003642	HAT1	Homo sapiens histone acetyltransferase 1 (HAT1), mRNA [NM_003642]	1.1462	0.0003
A_24_P40551	AK000959	BEXL1	hypothetical protein FLJ10097	1.1459	0.0027
A_23_P100754	NM_022739	SMURF2	Homo sapiens SMAD specific E3 ubiquitin protein ligase 2 (SMURF2), mRNA [NM_022739]	1.1456	0.0035
A_23_P394276	NM_152682	RWDD4A	RWD domain containing 4A	1.1452	0.0036
A_23_P363472	ENST00000377116	ENST00000377116	NEDD4 family-interacting protein 2 (NEDD4 WW domain-binding protein 5A) (Putative MAPK-activating protein PM04/PM05/PM06/PM07) (Putative NF-kappa-B-activating protein 413). [Source:Uniprot/SWISSPROT;Acc:Q9NV92] [ENST00000377116]	1.1451	1.2197e-05
A_23_P71053	NM_016447	MPP6	Homo sapiens membrane protein, palmitoylated 6 (MAGUK p55 subfamily member 6) (MPP6), mRNA [NM_016447]	1.1447	0.0003
A_32_P45713	AF085968	AF085968	Full length insert cDNA clone YT69G03	1.1446	0.0026
A_23_P90634	NM_152523	FLJ40432	Homo sapiens hypothetical protein FLJ40432 (FLJ40432), mRNA [NM_152523]	1.1444	0.0001
A_23_P129492	NM_016332	SEPX1	Homo sapiens selenoprotein X, 1 (SEPX1), mRNA [NM_016332]	1.1444	0.0009
A_24_P694760	CR603195	RAB6IP2	ELKS protein	1.1435	0.0004
A_32_P127153	NM_003104	SORD	Homo sapiens sorbitol dehydrogenase (SORD), mRNA [NM_003104]	1.1427	0.0005
A_32_P99902	NM_144597	MGC29937	Homo sapiens hypothetical protein MGC29937 (MGC29937), mRNA [NM_144597]	1.1422	0.0008
A_23_P434301	NM_002823	PTMA	Homo sapiens prothymosin, alpha (gene sequence 28) (PTMA), mRNA [NM_002823]	1.142	0.005
A_32_P229299	NM_032458	PHF6	Homo sapiens PHD finger protein 6 (PHF6), mRNA [NM_032458]	1.1418	1.9904e-05
A_23_P157170	NM_032317	WBSCR18	Homo sapiens Williams Beuren syndrome chromosome region 18 (WBSCR18), mRNA [NM_032317]	1.1414	0.0044
A_23_P157404	NM_057089	AP1S1	Adaptor-related protein complex 1, sigma 1 subunit	1.1411	0.0011
A_24_P64895	THC2781306	THC2781306	WDFY2_HUMAN (Q96P53) WD repeat and FYVE domain-containing protein 2 (WD40- and FYVE domain-containing protein 2) (Zinc finger FYVE domain-containing protein 22), partial (46%) [THC2781306]	1.1411	0.0034
A_24_P119002	NM_015475	FAM98A	DKFZP564F0522 protein	1.141	0.0013
A_23_P110961	NM_016098	BRP44L	Homo sapiens brain protein 44-like (BRP44L), mRNA [NM_016098]	1.1405	0.0015
A_23_P317919	NM_021148	ZNF273	Zinc finger protein 273	1.1401	0.0006
A_23_P102571	NM_020062	SLC2A4RG	Homo sapiens SLC2A4 regulator (SLC2A4RG), mRNA [NM_020062]	1.14	0.0004
A_24_P288116	BC040982	PIK3C3	Phosphoinositide-3-kinase, class 3	1.1383	0.0005
A_32_P192823	NM_175886	PRPS1L1	Phosphoribosyl pyrophosphate synthetase 1-like 1	1.1379	0.0009
A_24_P217520	NM_001432	EREG	Homo sapiens epiregulin (EREG), mRNA [NM_001432]	1.1375	0.0009
A_23_P65262	U50529	PFAAP5	LOC88523	1.1375	0.002
A_23_P108554	NM_004939	DDX1	Homo sapiens DEAD (Asp-Glu-Ala-Asp) box polypeptide 1 (DDX1), mRNA [NM_004939]	1.1368	1.1695e-05
A_32_P105397	THC2642694	THC2642694	Q6TDT1_HUMAN (Q6TDT1) Protein transactivated by hepatitis B virus E antigen, partial (11%) [THC2642694]	1.1368	0.0023
A_23_P85004	NM_007309	DIAPH2	Diaphanous homolog 2 (Drosophila)	1.1365	4.5363e-05
A_32_P144953	ENST00000316429	ENST00000316429	Seven transmembrane helix receptor. [Source:Uniprot/SPTREMBL;Acc:Q8NHB9] [ENST00000316429]	1.1363	0.0006
A_32_P886028	AK022004	DDEF1	Development and differentiation enhancing factor 1	1.1358	0.0002
A_32_P199002	THC2519126	THC2519126	Unknown	1.1357	0.0008
A_24_P935330	AJ002788	PRKCB1	Protein kinase C, beta 1	1.1349	0.002
A_24_P238386	XR_018247	LOC441774	PREDICTED: Homo sapiens similar to 40S ribosomal protein S4, Y isoform 1 (LOC441774), mRNA [XR_018247]	1.1345	0.0001
A_32_P223189	NR_002190	LOC474338	Homo sapiens SUMO1 pseudogene 3 (LOC474338) on chromosome 1.	1.134	0.0022
A_23_P168556	NM_004603	STX1A	Homo sapiens syntaxin 1A (brain) (STX1A), mRNA [NM_004603]	1.1327	0.0014
A_23_P122439	NM_181531	BTN2A2	Homo sapiens butyrophilin, subfamily 2, member A2 (BTN2A2), transcript variant 2, mRNA [NM_181531]	1.1322	0.0036
A_23_P392541	NM_015087	SPG20	Homo sapiens spastic paraplegia 20, spartin (Troyer syndrome) (SPG20), mRNA [NM_015087]	1.1317	0.0019
A_23_P171237	NM_052957	ACRC	Homo sapiens acidic repeat containing (ACRC), mRNA [NM_052957]	1.1316	0.0034
A_23_P166663	NM_012096	APPL	Homo sapiens adaptor protein containing pH domain, PTB domain and leucine zipper motif 1 (APPL), mRNA [NM_012096]	1.1306	2.7138e-05
A_23_P32414	NM_016542	MST4	Homo sapiens Mst3 and SOK1-related kinase (MST4), mRNA [NM_016542]	1.1298	0.0045
A_23_P132669	NM_001010983	GLT8D1	glycosyltransferase AD-017	1.1297	0.0015
A_23_P54540	NM_001013703	EIF2AK4	Eukaryotic translation initiation factor 2 alpha kinase 4	1.129	6.7511e-05
A_23_P168629	NM_018077	RBM28	Homo sapiens RNA binding motif protein 28 (RBM28), mRNA [NM_018077]	1.1283	0.0011
A_23_P208172	AK023652	ZNF613	Homo sapiens cDNA FLJ13590 fis, clone PLACE1009398, moderately similar to ZINC FINGER PROTEIN 135. [AK023652]	1.1277	0.0003
A_23_P90211	NM_015649	IRF2BP1	DKFZP434M154 protein	1.1275	0.0031
A_23_P300728	NM_022458	C7orf2	Homo sapiens chromosome 7 open reading frame 2 (C7orf2), mRNA [NM_022458]	1.1273	0.0026
A_23_P35883	NM_017547	H17	Homo sapiens hypothetical protein H17 (H17), mRNA [NM_017547]	1.1267	0.0006
A_32_P12430	NM_015087	SPG20	Homo sapiens spastic paraplegia 20, spartin (Troyer syndrome) (SPG20), mRNA [NM_015087]	1.1266	0.0005
A_23_P327307	NM_002577	PAK2	Homo sapiens p21 (CDKN1A)-activated kinase 2 (PAK2), mRNA [NM_002577]	1.1263	0.0026
A_23_P35871	NM_024680	FLJ23311	Homo sapiens FLJ23311 protein (FLJ23311), mRNA [NM_024680]	1.1261	0.0018
A_23_P84782	NM_015963	THAP4	CGI-36 protein	1.1259	0.0016
A_23_P36562	NM_002205	ITGA5	Homo sapiens integrin, alpha 5 (fibronectin receptor, alpha polypeptide) (ITGA5), mRNA [NM_002205]	1.1258	0.0021
A_24_P49190	NM_181655	C17orf58	Chromosome 17 open reading frame 58	1.124	0.0025
A_23_P98483	NM_021211	LOC58486	Homo sapiens transposon-derived Buster1 transposase-like protein gene (LOC58486), mRNA [NM_021211]	1.1236	0.0045
A_23_P61180	NM_018390	PLCXD1	hypothetical protein FLJ11323	1.1231	0.0022
A_23_P218706	NM_024325	ZNF343	Homo sapiens novel C2H2 type zinc finger protein (MGC10715), mRNA [NM_024325]	1.1227	0.001
A_32_P18250	NM_001013648	LOC388965	Similar to hepatitis C virus core-binding protein 6; cervical cancer oncogene 3	1.1226	0.0011
A_23_P217785	NM_016500	CXorf26	hypothetical protein	1.1212	0.0019
A_23_P59255	NM_001042493	C6orf162	Homo sapiens chromosome 6 open reading frame 162 (C6orf162), transcript variant 1, mRNA [NM_001042493]	1.1206	0.0045
A_24_P223604	NM_015496	DKFZP434I116	Homo sapiens DKFZP434I116 protein (DKFZP434I116), transcript variant 1, mRNA [NM_015496]	1.1205	0.0004
A_23_P259586	NM_003318	TTK	Homo sapiens TTK protein kinase (TTK), mRNA [NM_003318]	1.1204	0.0012
A_24_P400970	A_24_P400970	A_24_P400970	Unknown	1.1203	0.0013
A_23_P82108	NM_020861	ZBTB2	Homo sapiens zinc finger and BTB domain containing 2 (ZBTB2), mRNA [NM_020861]	1.1193	0.0029
A_23_P50498	NM_000146	FTL	Homo sapiens ferritin, light polypeptide (FTL), mRNA [NM_000146]	1.119	0.0042
A_23_P9415	NM_002197	ACO1	Homo sapiens aconitase 1, soluble (ACO1), mRNA [NM_002197]	1.1186	0.0006
A_32_P192480	ENST00000370857	ENST00000370857	Muscleblind-like X-linked protein (Muscleblind-like protein 3) (Cys3His CCG1-required protein) (Protein HCHCR). [Source:Uniprot/SWISSPROT;Acc:Q9NUK0] [ENST00000370857]	1.1171	0.0011
A_23_P151930	NM_207038	TCF12	Homo sapiens transcription factor 12 (HTF4, helix-loop-helix transcription factors 4) (TCF12), transcript variant 4, mRNA [NM_207038]	1.1162	0.0026
A_23_P36521	NM_001659	ARF3	Homo sapiens ADP-ribosylation factor 3 (ARF3), mRNA [NM_001659]	1.114	0.0045
A_32_P233938	NM_001040057	MGC40405	Homo sapiens hypothetical protein MGC40405 (MGC40405), transcript variant 2, mRNA [NM_001040057]	1.1137	0.0001
A_23_P43079	NM_017864	FLJ20530	Homo sapiens hypothetical protein FLJ20530 (FLJ20530), mRNA [NM_017864]	1.1136	0.0026
A_23_P388489	NM_015272	KIAA1005	Homo sapiens KIAA1005 protein (KIAA1005), mRNA [NM_015272]	1.1131	0.0014
A_23_P101615	NM_001042474	ZNF565	Homo sapiens zinc finger protein 565 (ZNF565), transcript variant 1, mRNA [NM_001042474]	1.1131	0.0021
A_23_P209430	NM_020919	ALS2	Homo sapiens amyotrophic lateral sclerosis 2 (juvenile) (ALS2), mRNA [NM_020919]	1.1123	0.0006
A_24_P137582	NM_170681	GFM2	hypothetical protein FLJ21661	1.1105	0.0038
A_24_P567952	CR606587	HCG18	HLA complex group 18	1.1102	0.0018
A_23_P102575	NM_020062	SLC2A4RG	Homo sapiens SLC2A4 regulator (SLC2A4RG), mRNA [NM_020062]	1.1102	0.003
A_23_P204850	NM_000321	RB1	Homo sapiens retinoblastoma 1 (including osteosarcoma) (RB1), mRNA [NM_000321]	1.1091	0.0008
A_24_P187154	A_24_P187154	A_24_P187154	Unknown	1.1072	0.0028
A_32_P44762	NM_015933	HSPC016	Homo sapiens hypothetical protein HSPC016 (HSPC016), mRNA [NM_015933]	1.1068	0.0048
A_32_P35759	BX118285	LOC729717	Transcribed locus	1.1061	0.0033
A_24_P252718	BC036529	EPC1	enhancer of polycomb 1	1.1059	0.0046
A_24_P872359	A_24_P872359	A_24_P872359	Unknown	1.1057	0.0029
A_23_P430201	NM_152446	C14orf145	Chromosome 14 open reading frame 145	1.1047	0.0009
A_24_P349560	NM_001968	EIF4E	Homo sapiens eukaryotic translation initiation factor 4E (EIF4E), mRNA [NM_001968]	1.1044	0.0038
A_24_P940396	NM_003861	WDR22	Breakpoint cluster region protein, uterine leiomyoma, 2	1.1031	0.0006
A_32_P22501	ENST00000313807	LOC645212	Homo sapiens cDNA clone IMAGE:5314207. [BC042851]	1.1029	0.0038
A_24_P143543	ENST00000273340	ENST00000273340	Unknown	1.1024	0.0035
A_23_P161446	NM_001494	GDI2	Homo sapiens GDP dissociation inhibitor 2 (GDI2), mRNA [NM_001494]	1.1019	0.0008
A_23_P134910	NM_003878	GGH	Homo sapiens gamma-glutamyl hydrolase (conjugase, folylpolygammaglutamyl hydrolase) (GGH), mRNA [NM_003878]	1.0992	0.0033
A_23_P257895	NM_138957	MAPK1	Mitogen-activated protein kinase 1	1.0938	0.0026
A_23_P343837	NM_020367	PARP11	Homo sapiens poly (ADP-ribose) polymerase family, member 11 (PARP11), mRNA [NM_020367]	1.0928	0.0041
A_23_P37535	NM_016530	RAB8B	Homo sapiens RAB8B, member RAS oncogene family (RAB8B), mRNA [NM_016530]	1.0905	0.0029
A_24_P357778	NM_052923	ZNF452	KIAA1925 protein	1.0877	0.003
