# Supplementary material for: Overexpression of GATA1 Confers Resistance to Chemotherapy in Acute Megakaryocytic Leukemia
Source: PLoS One. 2013 Jul 10;8(7):e68601. doi: 10.1371/journal.pone.0068601 (PMC3707876; doi:10.1371/journal.pone.0068601)
Supplement: Table S4 — (XLSX) [file pone.0068601.s005.xlsx]

## Sheet: Table S4
Table S4. Genes associated with cell division and cell death
Reporter Name	Accession Code	Sequence Name(s)	Sequence Description	Fold Change	P-value
A_23_P26629	NM_013258	PYCARD	apoptosis-associated speck-like protein containing a CARD	-1.3285	1.8353e-08
A_23_P168828	NM_005655	KLF10	Homo sapiens Kruppel-like factor 10 (KLF10), mRNA [NM_005655]	-1.2939	0.0037
A_23_P137139	NM_000061	BTK	Homo sapiens Bruton agammaglobulinemia tyrosine kinase (BTK), mRNA [NM_000061]	-1.2903	0.0027
A_24_P314159	NM_000484	APP	Amyloid beta (A4) precursor protein (peptidase nexin-II, Alzheimer disease)	-1.2854	4.9117e-13
A_23_P70398	NM_001025370	VEGF	Vascular endothelial growth factor	-1.283	0.0011
A_24_P100551	NM_020870	SH3MD2	Homo sapiens SH3 multiple domains 2 (SH3MD2), mRNA [NM_020870]	-1.2743	3.2791e-07
A_23_P354074	NM_000081	LYST	Homo sapiens lysosomal trafficking regulator (LYST), transcript variant 1, mRNA [NM_000081]	-1.2735	0.0003
A_23_P435501	NM_198941	TDE1	Homo sapiens tumor differentially expressed 1 (TDE1), transcript variant 2, mRNA [NM_198941]	-1.1962	0.0009
A_24_P911179	NM_018136	ASPM	Homo sapiens asp (abnormal spindle)-like, microcephaly associated (Drosophila) (ASPM), mRNA [NM_018136]	-1.1945	5.5679e-05
A_23_P50357	NM_015318	ARHGEF18	Homo sapiens rho/rac guanine nucleotide exchange factor (GEF) 18 (ARHGEF18), mRNA [NM_015318]	-1.1807	0.0007
A_32_P135818	NM_001006	RPS3A	Homo sapiens ribosomal protein S3A (RPS3A), mRNA [NM_001006]	-1.1744	4.0789e-07
A_23_P83931	NM_001047160	NET1	Homo sapiens neuroepithelial cell transforming gene 1 (NET1), transcript variant 1, mRNA [NM_001047160]	-1.1741	0.0008
A_23_P79836	NM_006811	TDE1	Serine incorporator 3	-1.1702	9.1661e-05
A_32_P231446	NM_198268	HIPK1	Homo sapiens homeodomain interacting protein kinase 1 (HIPK1), transcript variant 1, mRNA [NM_198268]	-1.1663	0.0018
A_23_P92410	NM_004346	CASP3	Caspase 3, apoptosis-related cysteine peptidase	-1.2161	0.0015
A_23_P411296	NM_005194	CEBPB	Homo sapiens CCAAT/enhancer binding protein (C/EBP), beta (CEBPB), mRNA [NM_005194]	-1.2154	0.0016
A_23_P209408	NM_032977	CASP10	Caspase 10, apoptosis-related cysteine peptidase	-1.1589	0.0013
A_24_P175783	NM_015313	ARHGEF12	Homo sapiens Rho guanine nucleotide exchange factor (GEF) 12 (ARHGEF12), mRNA [NM_015313]	-1.1488	5.1527e-05
A_23_P90311	NM_182919	TRIF	Homo sapiens TIR domain containing adaptor inducing interferon-beta (TRIF), mRNA [NM_182919]	-1.1353	0.0003
A_23_P12526	NM_005426	TP53BP2	Homo sapiens tumor protein p53 binding protein, 2 (TP53BP2), mRNA [NM_005426]	-1.0853	0.0038
A_23_P72096	NM_000575	IL1A	Homo sapiens interleukin 1, alpha (IL1A), mRNA [NM_000575]	-5.5435	7.6237e-08
A_23_P121253	NM_003810	TNFSF10	Homo sapiens tumor necrosis factor (ligand) superfamily, member 10 (TNFSF10), mRNA [NM_003810]	-2.745	1.1572e-08
A_23_P58396	NM_016205	PDGFC	Homo sapiens platelet derived growth factor C (PDGFC), mRNA [NM_016205]	-2.5826	4.3698e-05
A_23_P327380	NM_003722	TP73L	Homo sapiens tumor protein p73-like (TP73L), mRNA [NM_003722]	-2.3262	0.0003
A_23_P79518	NM_000576	IL1B	Homo sapiens interleukin 1, beta (IL1B), mRNA [NM_000576]	-1.9998	0.0003
A_23_P17134	NM_002371	MAL	Mal, T-cell differentiation protein	-1.911	2.676e-15
A_24_P923251	NM_198951	TGM2	Transglutaminase 2 (C polypeptide, protein-glutamine-gamma-glutamyltransferase)	-1.8986	2.1446e-31
A_23_P205273	NM_015316	PPP1R13B	Homo sapiens protein phosphatase 1, regulatory (inhibitor) subunit 13B (PPP1R13B), mRNA [NM_015316]	-1.8157	4.7393e-14
A_23_P201711	NM_014624	S100A6	S100 calcium binding protein A6 (calcyclin)	-1.7096	4.8396e-20
A_23_P167096	NM_005429	VEGFC	Homo sapiens vascular endothelial growth factor C (VEGFC), mRNA [NM_005429]	-1.6642	8.328e-10
A_32_P86763	NM_004613	TGM2	Homo sapiens transglutaminase 2 (C polypeptide, protein-glutamine-gamma-glutamyltransferase) (TGM2), transcript variant 1, mRNA [NM_004613]	-1.6549	1.234e-08
A_23_P307761	NM_031215	CABLES2	hypothetical protein dJ908M14.2	-1.2491	0.0009
A_23_P425880	NM_007118	TRIO	Homo sapiens triple functional domain (PTPRF interacting) (TRIO), mRNA [NM_007118]	-1.249	0.0021
A_23_P399078	NM_000362	TIMP3	TIMP metallopeptidase inhibitor 3 (Sorsby fundus dystrophy, pseudoinflammatory)	-1.2431	6.1858e-05
A_24_P124349	NM_025208	PDGFD	spinal cord-derived growth factor-B	-1.2352	0.002
A_23_P113283	NM_022470	WIG1	p53 target zinc finger protein	-1.2276	0.0004
A_23_P89550	NM_033004	NALP1	death effector filament-forming Ced-4-like apoptosis protein	-1.4521	1.1642e-05
A_23_P83368	NM_016373	WWOX	WW domain containing oxidoreductase	-1.443	4.4054e-05
A_23_P126844	NM_148965	TNFRSF12	Tumor necrosis factor receptor superfamily, member 25	-1.4067	0.0041
A_24_P155761	NM_006738	LBC	A kinase (PRKA) anchor protein 13	-1.4066	0.0012
A_24_P391526	NM_001005333	MAGED1	Melanoma antigen family D, 1	-1.4025	5.3463e-18
A_23_P62605	NM_000975	RPL11	Homo sapiens ribosomal protein L11 (RPL11), mRNA [NM_000975]	-1.3775	0.0021
A_23_P135634	AF217963	MAGED1	Melanoma antigen family D, 1	-1.3763	9.0063e-09
A_23_P218918	NM_002006	FGF2	Homo sapiens fibroblast growth factor 2 (basic) (FGF2), mRNA [NM_002006]	-1.3528	0.003
A_24_P120115	NM_003879	CFLAR	Homo sapiens CASP8 and FADD-like apoptosis regulator (CFLAR), mRNA [NM_003879]	-1.3356	1.3293e-06
