# Supplementary material for: Overexpression of GATA1 Confers Resistance to Chemotherapy in Acute Megakaryocytic Leukemia
Source: PLoS One. 2013 Jul 10;8(7):e68601. doi: 10.1371/journal.pone.0068601 (PMC3707876; doi:10.1371/journal.pone.0068601)
Supplement: Table S5 — (XLSX) [file pone.0068601.s006.xlsx]

## Sheet: Table S5
Table S5. Genes associated with chromatin assembly and organization
Reporter Name	Accession Code	Sequence Name(s)	Sequence Description	Fold Change	P-value
A_23_P72096	NM_000575	IL1A	Homo sapiens interleukin 1, alpha (IL1A), mRNA [NM_000575]	-5.5435	7.6237e-08
A_23_P121253	NM_003810	TNFSF10	Homo sapiens tumor necrosis factor (ligand) superfamily, member 10 (TNFSF10), mRNA [NM_003810]	-2.745	1.1572e-08
A_23_P58396	NM_016205	PDGFC	Homo sapiens platelet derived growth factor C (PDGFC), mRNA [NM_016205]	-2.5826	4.3698e-05
A_23_P327380	NM_003722	TP73L	Homo sapiens tumor protein p73-like (TP73L), mRNA [NM_003722]	-2.3262	0.0003
A_23_P79518	NM_000576	IL1B	Homo sapiens interleukin 1, beta (IL1B), mRNA [NM_000576]	-1.9998	0.0003
A_23_P17134	NM_002371	MAL	Mal, T-cell differentiation protein	-1.911	2.676e-15
A_24_P923251	NM_198951	TGM2	Transglutaminase 2 (C polypeptide, protein-glutamine-gamma-glutamyltransferase)	-1.8986	2.1446e-31
A_23_P205273	NM_015316	PPP1R13B	Homo sapiens protein phosphatase 1, regulatory (inhibitor) subunit 13B (PPP1R13B), mRNA [NM_015316]	-1.8157	4.7393e-14
A_23_P201711	NM_014624	S100A6	S100 calcium binding protein A6 (calcyclin)	-1.7096	4.8396e-20
A_23_P167096	NM_005429	VEGFC	Homo sapiens vascular endothelial growth factor C (VEGFC), mRNA [NM_005429]	-1.6642	8.328e-10
A_32_P86763	NM_004613	TGM2	Homo sapiens transglutaminase 2 (C polypeptide, protein-glutamine-gamma-glutamyltransferase) (TGM2), transcript variant 1, mRNA [NM_004613]	-1.6549	1.234e-08
A_23_P307761	NM_031215	CABLES2	hypothetical protein dJ908M14.2	-1.2491	0.0009
A_23_P425880	NM_007118	TRIO	Homo sapiens triple functional domain (PTPRF interacting) (TRIO), mRNA [NM_007118]	-1.249	0.0021
A_23_P399078	NM_000362	TIMP3	TIMP metallopeptidase inhibitor 3 (Sorsby fundus dystrophy, pseudoinflammatory)	-1.2431	6.1858e-05
A_24_P124349	NM_025208	PDGFD	spinal cord-derived growth factor-B	-1.2352	0.002
A_23_P113283	NM_022470	WIG1	p53 target zinc finger protein	-1.2276	0.0004
A_23_P89550	NM_033004	NALP1	death effector filament-forming Ced-4-like apoptosis protein	-1.4521	1.1642e-05
A_23_P83368	NM_016373	WWOX	WW domain containing oxidoreductase	-1.443	4.4054e-05
A_23_P126844	NM_148965	TNFRSF12	Tumor necrosis factor receptor superfamily, member 25	-1.4067	0.0041
A_24_P155761	NM_006738	LBC	A kinase (PRKA) anchor protein 13	-1.4066	0.0012
A_24_P391526	NM_001005333	MAGED1	Melanoma antigen family D, 1	-1.4025	5.3463e-18
A_23_P62605	NM_000975	RPL11	Homo sapiens ribosomal protein L11 (RPL11), mRNA [NM_000975]	-1.3775	0.0021
A_23_P135634	AF217963	MAGED1	Melanoma antigen family D, 1	-1.3763	9.0063e-09
A_23_P218918	NM_002006	FGF2	Homo sapiens fibroblast growth factor 2 (basic) (FGF2), mRNA [NM_002006]	-1.3528	0.003
A_24_P120115	NM_003879	CFLAR	Homo sapiens CASP8 and FADD-like apoptosis regulator (CFLAR), mRNA [NM_003879]	-1.3356	1.3293e-06
A_23_P26629	NM_013258	PYCARD	apoptosis-associated speck-like protein containing a CARD	-1.3285	1.8353e-08
A_23_P168828	NM_005655	KLF10	Homo sapiens Kruppel-like factor 10 (KLF10), mRNA [NM_005655]	-1.2939	0.0037
A_23_P137139	NM_000061	BTK	Homo sapiens Bruton agammaglobulinemia tyrosine kinase (BTK), mRNA [NM_000061]	-1.2903	0.0027
A_24_P314159	NM_000484	APP	Amyloid beta (A4) precursor protein (peptidase nexin-II, Alzheimer disease)	-1.2854	4.9117e-13
A_23_P70398	NM_001025370	VEGF	Vascular endothelial growth factor	-1.283	0.0011
A_24_P100551	NM_020870	SH3MD2	Homo sapiens SH3 multiple domains 2 (SH3MD2), mRNA [NM_020870]	-1.2743	3.2791e-07
A_23_P354074	NM_000081	LYST	Homo sapiens lysosomal trafficking regulator (LYST), transcript variant 1, mRNA [NM_000081]	-1.2735	0.0003
A_23_P435501	NM_198941	TDE1	Homo sapiens tumor differentially expressed 1 (TDE1), transcript variant 2, mRNA [NM_198941]	-1.1962	0.0009
A_24_P911179	NM_018136	ASPM	Homo sapiens asp (abnormal spindle)-like, microcephaly associated (Drosophila) (ASPM), mRNA [NM_018136]	-1.1945	5.5679e-05
A_23_P50357	NM_015318	ARHGEF18	Homo sapiens rho/rac guanine nucleotide exchange factor (GEF) 18 (ARHGEF18), mRNA [NM_015318]	-1.1807	0.0007
A_32_P135818	NM_001006	RPS3A	Homo sapiens ribosomal protein S3A (RPS3A), mRNA [NM_001006]	-1.1744	4.0789e-07
A_23_P83931	NM_001047160	NET1	Homo sapiens neuroepithelial cell transforming gene 1 (NET1), transcript variant 1, mRNA [NM_001047160]	-1.1741	0.0008
A_23_P79836	NM_006811	TDE1	Serine incorporator 3	-1.1702	9.1661e-05
A_32_P231446	NM_198268	HIPK1	Homo sapiens homeodomain interacting protein kinase 1 (HIPK1), transcript variant 1, mRNA [NM_198268]	-1.1663	0.0018
A_23_P92410	NM_004346	CASP3	Caspase 3, apoptosis-related cysteine peptidase	-1.2161	0.0015
A_23_P411296	NM_005194	CEBPB	Homo sapiens CCAAT/enhancer binding protein (C/EBP), beta (CEBPB), mRNA [NM_005194]	-1.2154	0.0016
A_23_P167401	NM_018931	PCDHB11	Homo sapiens protocadherin beta 11 (PCDHB11), mRNA [NM_018931]	1.1743	0.0039
A_23_P72050	NM_153831	PTK2	Homo sapiens PTK2 protein tyrosine kinase 2 (PTK2), transcript variant 1, mRNA [NM_153831]	1.1764	0.0018
A_24_P296424	NM_001042432	CLN3	Homo sapiens ceroid-lipofuscinosis, neuronal 3, juvenile (Batten, Spielmeyer-Vogt disease) (CLN3), transcript variant 1, mRNA [NM_001042432]	1.1773	0.0002
A_24_P39654	NM_002086	GRB2	Homo sapiens growth factor receptor-bound protein 2 (GRB2), transcript variant 1, mRNA [NM_002086]	1.1804	0.0003
A_24_P916496	NM_002737	PRKCA	Homo sapiens protein kinase C, alpha (PRKCA), mRNA [NM_002737]	1.1892	7.79e-05
A_23_P209408	NM_032977	CASP10	Caspase 10, apoptosis-related cysteine peptidase	-1.1589	0.0013
A_24_P175783	NM_015313	ARHGEF12	Homo sapiens Rho guanine nucleotide exchange factor (GEF) 12 (ARHGEF12), mRNA [NM_015313]	-1.1488	5.1527e-05
A_23_P90311	NM_182919	TRIF	Homo sapiens TIR domain containing adaptor inducing interferon-beta (TRIF), mRNA [NM_182919]	-1.1353	0.0003
A_23_P12526	NM_005426	TP53BP2	Homo sapiens tumor protein p53 binding protein, 2 (TP53BP2), mRNA [NM_005426]	-1.0853	0.0038
A_23_P257895	NM_138957	MAPK1	Mitogen-activated protein kinase 1	1.0938	0.0026
A_23_P209430	NM_020919	ALS2	Homo sapiens amyotrophic lateral sclerosis 2 (juvenile) (ALS2), mRNA [NM_020919]	1.1123	0.0006
A_23_P168556	NM_004603	STX1A	Homo sapiens syntaxin 1A (brain) (STX1A), mRNA [NM_004603]	1.1327	0.0014
A_24_P217520	NM_001432	EREG	Homo sapiens epiregulin (EREG), mRNA [NM_001432]	1.1375	0.0009
A_23_P339480	NM_003642	HAT1	Homo sapiens histone acetyltransferase 1 (HAT1), mRNA [NM_003642]	1.1462	0.0003
A_23_P253524	NM_001813	CENPE	Homo sapiens centromere protein E, 312kDa (CENPE), mRNA [NM_001813]	1.1514	0.0035
A_24_P175519	NM_003329	TXN	Homo sapiens thioredoxin (TXN), mRNA [NM_003329]	1.1518	5.8489e-06
A_23_P93389	NM_006703	NUDT3	Homo sapiens nudix (nucleoside diphosphate linked moiety X)-type motif 3 (NUDT3), mRNA [NM_006703]	1.1598	0.0029
A_23_P110882	NM_021648	TSPYL4	Homo sapiens TSPY-like 4 (TSPYL4), mRNA [NM_021648]	1.2084	8.4412e-07
A_24_P50890	NM_002855	PVRL1	Poliovirus receptor-related 1 (herpesvirus entry mediator C; nectin)	1.2193	4.054e-05
A_23_P144476	NM_199327	SPRY1	Sprouty homolog 1, antagonist of FGF signaling (Drosophila)	1.2305	0.002
A_23_P13604	NM_002567	PBP	Homo sapiens prostatic binding protein (PBP), mRNA [NM_002567]	1.273	1.9316e-05
A_24_P365807	NM_004429	EFNB1	Homo sapiens ephrin-B1 (EFNB1), mRNA [NM_004429]	1.2734	0.0007
A_24_P590537	NM_002107	H3F3A	Homo sapiens H3 histone, family 3A (H3F3A), mRNA [NM_002107]	1.2758	0.0018
A_23_P143720	NM_004810	GRAP2	Homo sapiens GRB2-related adaptor protein 2 (GRAP2), mRNA [NM_004810]	1.2855	5.0048e-09
A_23_P41344	NM_001432	EREG	Homo sapiens epiregulin (EREG), mRNA [NM_001432]	1.2953	0.0004
A_24_P237559	AK096804	LNPEP	Leucyl/cystinyl aminopeptidase	1.2974	1.2931e-05
A_23_P433586	NM_000868	HTR2C	Homo sapiens 5-hydroxytryptamine (serotonin) receptor 2C (HTR2C), mRNA [NM_000868]	1.3024	8.2732e-06
A_24_P132019	ENST00000379870	LNPEP	Leucyl-cystinyl aminopeptidase (EC 3.4.11.3) (Cystinyl aminopeptidase) (Oxytocinase) (OTase) (Insulin-regulated membrane aminopeptidase) (Insulin-responsive aminopeptidase) (IRAP) (Placental leucine aminopeptidase) (P-LAP)....	1.3127	0.0018
A_24_P376129	AK056190	DFNB31	DKFZP434N014 protein	1.3128	0.0034
A_23_P208158	NM_001392	DTNA	Dystrobrevin, alpha	1.3298	2.856e-07
A_23_P313828	NM_181716	PRR6	Homo sapiens proline rich 6 (PRR6), mRNA [NM_181716]	1.2372	0.0017
A_24_P10884	NM_004810	GRAP2	Homo sapiens GRB2-related adaptor protein 2 (GRAP2), mRNA [NM_004810]	1.2465	5.6226e-12
A_23_P109436	NM_000675	ADORA2A	Homo sapiens adenosine A2a receptor (ADORA2A), mRNA [NM_000675]	1.2473	0.004
A_23_P69863	NM_015669	PCDHB5	Homo sapiens protocadherin beta 5 (PCDHB5), mRNA [NM_015669]	1.2521	0.0014
A_23_P436353	NM_001040001	MLLT4	Homo sapiens myeloid/lymphoid or mixed-lineage leukemia (trithorax homolog, Drosophila); translocated to, 4 (MLLT4), transcript variant 1, mRNA [NM_001040001]	1.2574	2.1034e-08
A_23_P92754	NM_213647	FGFR4	Homo sapiens fibroblast growth factor receptor 4 (FGFR4), transcript variant 3, mRNA [NM_213647]	1.2585	0.0029
A_24_P944788	ENST00000222390	HGF	Hepatocyte growth factor precursor (Scatter factor) (SF) (Hepatopoeitin A) [Contains: Hepatocyte growth factor alpha chain; Hepatocyte growth factor beta chain]. [Source:Uniprot/SWISSPROT;Acc:P14210] [ENST00000222390]	1.26	6.5243e-05
A_24_P76879	NM_003309	TSPYL	TSPY-like 1	1.3388	4.8627e-12
A_23_P93780	NM_001010931	HGF	Hepatocyte growth factor (hepapoietin A; scatter factor)	1.3662	5.2398e-05
A_23_P54100	NM_001437	ESR2	Homo sapiens estrogen receptor 2 (ER beta) (ESR2), mRNA [NM_001437]	1.3782	1.3302e-14
A_23_P29499	NM_001904	CTNNB1	Homo sapiens catenin (cadherin-associated protein), beta 1, 88kDa (CTNNB1), mRNA [NM_001904]	5.3857	5.227e-17
A_24_P335781	NM_001117	ADCYAP1	Homo sapiens adenylate cyclase activating polypeptide 1 (pituitary) (ADCYAP1), mRNA [NM_001117]	5.6822	0.0043
A_24_P926410	S61396	PAH	PAH=phenylalanine hydroxylase {exon 9/10, mutant L333F} [human, lymphocytes, mRNA Partial Mutant, 79 nt].	6.1413	9.3813e-09
A_23_P38712	ENST00000269200	ADCYAP1	Pituitary adenylate cyclase-activating polypeptide precursor (PACAP) [Contains: PACAP-related peptide (PRP-48); Pituitary adenylate cyclase-activating polypeptide 27 (PACAP-27) (PACAP27); Pituitary adenylate cyclase-activating polypeptide 38...	6.5252	9.0752e-09
A_23_P143331	NM_001200	BMP2	Homo sapiens bone morphogenetic protein 2 (BMP2), mRNA [NM_001200]	6.6949	3.0618e-11
A_23_P436618	NM_000810	GABRA5	Homo sapiens gamma-aminobutyric acid (GABA) A receptor, alpha 5 (GABRA5), mRNA [NM_000810]	6.7619	0
A_23_P2501	NM_000277	PAH	Homo sapiens phenylalanine hydroxylase (PAH), mRNA [NM_000277]	7.3471	0
A_23_P167121	NM_000807	GABRA2	Homo sapiens gamma-aminobutyric acid (GABA) A receptor, alpha 2 (GABRA2), mRNA [NM_000807]	11.9543	4.3408e-13
A_32_P49199	AL137566	AL137566	MRNA; cDNA DKFZp586G0321 (from clone DKFZp586G0321)	19.8246	0
A_23_P29124	NM_002688	2012-09-05	Homo sapiens peanut-like 1 (Drosophila) (PNUTL1), mRNA [NM_002688]	1.4289	0.0048
A_24_P222043	NM_002131	HMGIY	High mobility group AT-hook 1	1.4405	0.0008
A_24_P139028	NM_001245	SIGLEC6	Sialic acid binding Ig-like lectin 6	1.4482	1.1474e-05
A_23_P59069	NM_003527	H2BFN	Histone 1, H2bo	1.4963	0.0026
A_23_P366216	NM_003524	H2BFJ	Histone 1, H2bh	1.5324	0.0032
A_23_P30776	NM_003523	HIST1H2BE	Homo sapiens histone 1, H2be (HIST1H2BE), mRNA [NM_003523]	1.5361	0.003
A_23_P42178	NM_003522	H2BFG	Histone 1, H2bg	1.5394	0.0031
A_23_P8013	NM_003519	H2BFC	Histone 1, H2bl	1.5434	0.0029
A_23_P166674	NM_000866	HTR1F	Homo sapiens 5-hydroxytryptamine (serotonin) receptor 1F (HTR1F), mRNA [NM_000866]	1.5459	3.5844e-15
A_23_P111054	NM_021062	H2BFF	Histone 1, H2bb	1.5486	0.0031
A_24_P414658	NM_021064	HIST1H2AG	Homo sapiens histone 1, H2ag (HIST1H2AG), mRNA [NM_021064]	1.5548	7.9932e-05
A_23_P29939	NM_007308	SNCA	Synuclein, alpha (non A4 component of amyloid precursor)	1.5565	0.0002
A_24_P3783	NM_003521	H2BFE	Histone 1, H2bm	1.5783	0.0016
A_23_P111041	NM_003525	HIST1H2BI	Homo sapiens histone 1, H2bi (HIST1H2BI), mRNA [NM_003525]	1.5797	0.0013
A_23_P71037	NM_000600	IL6	Homo sapiens interleukin 6 (interferon, beta 2) (IL6), mRNA [NM_000600]	1.6044	7.7463e-08
A_24_P146211	NM_021063	H2BFB	Histone 1, H2bd	1.6112	0.0022
A_24_P156911	NM_003528	HIST2H2BE	Homo sapiens histone 2, H2be (HIST2H2BE), mRNA [NM_003528]	1.6221	0.0016
A_23_P402081	NM_003520	H2BFD	Histone 1, H2bn	1.6272	0.0023
A_23_P167997	NM_003518	H2BFA	Histone 1, H2bg	1.6305	0.0021
A_23_P58464	NM_018939	PCDHB6	Homo sapiens protocadherin beta 6 (PCDHB6), mRNA [NM_018939]	1.634	1.1138e-26
A_23_P93180	NM_003526	H2BFL	Histone 1, H2bg	1.6344	0.0014
A_23_P93027	NM_003862	FGF18	Fibroblast growth factor 18	1.6464	1.4742e-11
A_23_P40470	NM_003523	HIST1H2BE	Homo sapiens histone 1, H2be (HIST1H2BE), mRNA [NM_003523]	1.6707	0.0008
A_23_P212126	NM_080538	COLQ	Collagen-like tail subunit (single strand of homotrimer) of asymmetric acetylcholinesterase	1.6717	0.0033
A_23_P81262	NM_018938	PCDHB4	Homo sapiens protocadherin beta 4 (PCDHB4), mRNA [NM_018938]	1.6888	1.1663e-24
A_24_P355944	NM_004093	EFNB2	Homo sapiens ephrin-B2 (EFNB2), mRNA [NM_004093]	1.7185	5.7e-07
A_24_P133905	NM_005064	SCYA23	Chemokine (C-C motif) ligand 23	1.7959	5.775e-09
A_24_P319088	NM_005064	SCYA23	Chemokine (C-C motif) ligand 23	1.7962	9.5406e-10
A_23_P256158	NM_000683	ADRA2C	Adrenergic, alpha-2C-, receptor	1.8104	2.5144e-05
A_24_P940441	BC034487	HIST1H2AK	Homo sapiens histone 1, H2ak, mRNA (cDNA clone IMAGE:4825623), with apparent retained intron [BC034487]	1.8442	0.0007
A_23_P22800	NM_001077697	LOC728137	Homo sapiens similar to testis specific protein, Y-linked 1 (LOC728137), mRNA [NM_001077697]	1.8632	6.5872e-05
A_23_P412321	NM_000579	CCR5	Homo sapiens chemokine (C-C motif) receptor 5 (CCR5), mRNA [NM_000579]	1.9131	3.5904e-10
A_23_P85269	NM_133378	TTN	Titin	1.928	4.6156e-07
A_23_P209246	NM_005270	GLI2	GLI-Kruppel family member GLI2	1.9307	0.0004
A_24_P943252	BC011372	HIST1H2BN	Homo sapiens histone 1, H2bn, mRNA (cDNA clone IMAGE:3871305), with apparent retained intron. [BC011372]	1.9358	0.0049
A_24_P247902	ENST00000380195	ENST00000380195	PCLO_HUMAN Isoform 3 of Q9Y6V0 - Homo sapiens (Human) [Source:Uniprot/Varsplic;Acc:Q9Y6V0-3] [ENST00000380195]	1.9548	0.0025
A_23_P340868	NM_006529	GLRA3	Homo sapiens glycine receptor, alpha 3 (GLRA3), mRNA [NM_006529]	1.9624	4.2101e-08
A_24_P221869	AK093413	TSPY	Testis specific protein, Y-linked 1	1.9723	0.0001
A_23_P149545	NM_003528	HIST2H2BE	Homo sapiens histone 2, H2be (HIST2H2BE), mRNA [NM_003528]	1.9977	8.0798e-07
A_23_P257387	NM_006529	GLRA3	Homo sapiens glycine receptor, alpha 3 (GLRA3), mRNA [NM_006529]	2.0553	2.7533e-15
A_23_P366983	NM_013381	TRHDE	Homo sapiens thyrotropin-releasing hormone degrading ectoenzyme (TRHDE), mRNA [NM_013381]	2.1218	0.0027
A_23_P109812	NM_133625	SYN2	Homo sapiens synapsin II (SYN2), transcript variant IIa, mRNA [NM_133625]	2.3323	6.6754e-06
A_23_P320553	NM_003660	PPFIA3	Homo sapiens protein tyrosine phosphatase, receptor type, f polypeptide (PTPRF), interacting protein (liprin), alpha 3 (PPFIA3), mRNA [NM_003660]	2.3731	0.0006
A_23_P86390	NM_003873	NRP1	Homo sapiens neuropilin 1 (NRP1), mRNA [NM_003873]	2.4177	1.479e-17
A_23_P125717	NM_004538	NAP1L3	Homo sapiens nucleosome assembly protein 1-like 3 (NAP1L3), mRNA [NM_004538]	2.4731	2.8465e-37
A_32_P794894	BC012185	HIST1H3G	Homo sapiens histone 1, H3g, mRNA (cDNA clone MGC:20474 IMAGE:4563941), complete cds. [BC012185]	2.4798	0.0002
A_23_P109988	NM_006889	CD86	CD86 molecule	2.5637	0.0003
A_24_P923612	ENST00000354417	PTHLH	Parathyroid hormone-related protein precursor (PTH-rP) (PTHrP) [Contains: PTHrP[1-36]; PTHrP[38-94]; Osteostatin (PTHrP[107-139])]. [Source:Uniprot/SWISSPROT;Acc:P12272] [ENST00000354417]	2.6689	3.7786e-06
A_23_P169039	NM_003068	SNAI2	Homo sapiens snail homolog 2 (Drosophila) (SNAI2), mRNA [NM_003068]	2.6951	6.6793e-11
A_23_P125278	NM_005409	CXCL11	Homo sapiens chemokine (C-X-C motif) ligand 11 (CXCL11), mRNA [NM_005409]	2.7263	9.3235e-10
A_24_P320033	NM_005191	CD80	Homo sapiens CD80 antigen (CD28 antigen ligand 1, B7-1 antigen) (CD80), mRNA [NM_005191]	2.8148	2.608e-23
A_23_P82651	NM_002523	NPTX2	Homo sapiens neuronal pentraxin II (NPTX2), mRNA [NM_002523]	2.9367	1.3208e-05
A_24_P196528	NM_201253	CRB1	Homo sapiens crumbs homolog 1 (Drosophila) (CRB1), transcript variant 2, mRNA [NM_201253]	3.0326	5.6848e-29
A_23_P500034	NM_005270	GLI2	GLI-Kruppel family member GLI2	3.0803	0.0002
A_24_P20607	NM_005409	CXCL11	Homo sapiens chemokine (C-X-C motif) ligand 11 (CXCL11), mRNA [NM_005409]	3.2693	3.543e-07
A_23_P155632	NM_005191	CD80	Homo sapiens CD80 antigen (CD28 antigen ligand 1, B7-1 antigen) (CD80), mRNA [NM_005191]	3.7226	4.5576e-34
A_23_P138938	NM_000926	PGR	Homo sapiens progesterone receptor (PGR), mRNA [NM_000926]	3.9011	3.2165e-10
A_23_P10966	NM_000814	GABRB3	Gamma-aminobutyric acid (GABA) A receptor, beta 3	4.2044	0.0015
A_23_P212869	NM_000807	GABRA2	Homo sapiens gamma-aminobutyric acid (GABA) A receptor, alpha 2 (GABRA2), mRNA [NM_000807]	4.5086	2.0412e-06
A_23_P14821	NM_000814	GABRB3	Gamma-aminobutyric acid (GABA) A receptor, beta 3	5.0285	5.4482e-13
A_24_P303091	NM_001565	CXCL10	Homo sapiens chemokine (C-X-C motif) ligand 10 (CXCL10), mRNA [NM_001565]	5.2356	8.0917e-15
