# Supplementary material for: Overexpression of GATA1 Confers Resistance to Chemotherapy in Acute Megakaryocytic Leukemia
Source: PLoS One. 2013 Jul 10;8(7):e68601. doi: 10.1371/journal.pone.0068601 (PMC3707876; doi:10.1371/journal.pone.0068601)
Supplement: Table S6 — (XLSX) [file pone.0068601.s007.xlsx]

## Sheet: Table S6
Table S6. Overlapping genes between ChIP-on-Chip and gene expression microarray
Reporter Name	Accession Code	Primary Sequence Name	Sequence Description	Fold Change	P-value
A_32_P131031	NM_182762	7A5	Homo sapiens putative binding protein 7a5 (7A5), mRNA [NM_182762]	11.8337	3.9281e-26
A_23_P253484	NM_016228	AADAT	L-kynurenine/alpha-aminoadipate aminotransferase	1.6776	8.6533e-09
A_24_P172990	NM_001605	AARS	Homo sapiens alanyl-tRNA synthetase (AARS), mRNA [NM_001605]	-1.1246	0.0023
A_24_P235429	NM_005502	ABCA1	Homo sapiens ATP-binding cassette, sub-family A (ABC1), member 1 (ABCA1), mRNA [NM_005502]	7.6585	4.3259e-11
A_23_P171237	NM_052957	ACRC	Homo sapiens acidic repeat containing (ACRC), mRNA [NM_052957]	1.1316	0.0034
A_23_P110212	NM_001995	ACSL1	Homo sapiens acyl-CoA synthetase long-chain family member 1 (ACSL1), mRNA [NM_001995]	1.288	3.2551e-09
A_23_P138881	NM_001104	ACTN3	Homo sapiens actinin, alpha 3 (ACTN3), mRNA [NM_001104]	1.2892	0.0017
A_24_P336848	NM_138448	ACYP2	Homo sapiens acylphosphatase 2, muscle type (ACYP2), mRNA [NM_138448]	-1.3309	5.1343e-06
A_24_P577694	NM_021116	ADCY1	Homo sapiens adenylate cyclase 1 (brain) (ADCY1), mRNA [NM_021116]	1.5969	1.8665e-11
A_23_P501547	NM_015270	ADCY6	Homo sapiens adenylate cyclase 6 (ADCY6), transcript variant 1, mRNA [NM_015270]	-1.2411	8.92e-05
A_24_P335781	NM_001117	ADCYAP1	Homo sapiens adenylate cyclase activating polypeptide 1 (pituitary) (ADCYAP1), mRNA [NM_001117]	5.6822	0.0043
A_23_P109436	NM_000675	ADORA2A	Homo sapiens adenosine A2a receptor (ADORA2A), mRNA [NM_000675]	1.2473	0.004
A_23_P137931	NM_000677	ADORA3	Adenosine A3 receptor	1.5894	0.0004
A_23_P153502	NM_032375	AKT1S1	Homo sapiens AKT1 substrate 1 (proline-rich) (AKT1S1), mRNA [NM_032375]	1.2465	3.4656e-05
A_23_P135294	NM_000692	ALDH1B1	Aldehyde dehydrogenase 1 family, member B1	1.2309	0.0002
A_24_P64233	NM_000692	ALDH1B1	Aldehyde dehydrogenase 1 family, member B1	1.3011	4.5277e-12
A_23_P2793	NM_001629	ALOX5AP	Homo sapiens arachidonate 5-lipoxygenase-activating protein (ALOX5AP), mRNA [NM_001629]	1.8726	3.1551e-07
A_24_P347378	NM_001629	ALOX5AP	Homo sapiens arachidonate 5-lipoxygenase-activating protein (ALOX5AP), mRNA [NM_001629]	2.2366	0.003
A_23_P209430	NM_020919	ALS2	Homo sapiens amyotrophic lateral sclerosis 2 (juvenile) (ALS2), mRNA [NM_020919]	1.1123	0.0006
A_23_P138796	NM_130847	AMOTL1	Homo sapiens angiomotin like 1 (AMOTL1), mRNA [NM_130847]	1.2157	0.0001
A_23_P69720	NM_001154	ANXA5	Homo sapiens annexin A5 (ANXA5), mRNA [NM_001154]	-1.1951	0.0009
A_23_P113393	NM_017413	APLN	Homo sapiens apelin, AGTRL1 ligand (APLN), mRNA [NM_017413]	-2.3538	1.5856e-11
A_24_P404822	NM_017413	APLN	Homo sapiens apelin, AGTRL1 ligand (APLN), mRNA [NM_017413]	-1.3867	4.5455e-13
A_23_P203103	NM_001655	ARCN1	Homo sapiens archain 1 (ARCN1), mRNA [NM_001655]	-1.1429	1.5612e-05
A_23_P149775	NM_018287	ARHGAP12	Homo sapiens Rho GTPase activating protein 12 (ARHGAP12), mRNA [NM_018287]	1.3016	0.0003
A_23_P35045	NM_001025598	ARHGAP30	Rho GTPase activating protein 30	-1.3823	8.355e-10
A_24_P144527	NM_022786	ARV1	Homo sapiens ARV1 homolog (yeast) (ARV1), mRNA [NM_022786]	-1.1582	5.3276e-06
A_23_P135995	NM_022786	ARV1	Homo sapiens ARV1 homolog (yeast) (ARV1), mRNA [NM_022786]	-1.2986	2.7171e-06
A_23_P30972	NM_022091	ASCC3	dJ467N11.1 protein	1.4062	1.0031e-07
A_23_P382654	NM_022091	ASCC3	dJ467N11.1 protein	1.424	9.4403e-08
A_23_P29394	NM_032279	ATP13A4	hypothetical protein DKFZp761I1011	-4.6323	6.3139e-20
A_23_P430948	NM_032279	ATP13A4	hypothetical protein DKFZp761I1011	-5.1511	0
A_24_P137376	NM_001001485	ATP2C1	ATPase, Ca++ transporting, type 2C, member 1	1.1742	0.0001
A_24_P294842	NM_000332	ATXN1	Homo sapiens ataxin 1 (ATXN1), mRNA [NM_000332]	-1.3311	0.0005
A_23_P379649	NM_001003940	BMF	Bcl-2 modifying factor	1.3802	3.4267e-05
A_24_P753161	NM_001204	BMPR2	Bone morphogenetic protein receptor, type II (serine/threonine kinase)	-1.2419	2.3927e-11
A_23_P137139	NM_000061	BTK	Homo sapiens Bruton agammaglobulinemia tyrosine kinase (BTK), mRNA [NM_000061]	-1.2903	0.0027
A_24_P329795	NM_007021	C10orf10	decidual protein induced by progesterone	4.2418	0.0023
A_23_P24157	NM_032709	C10orf33	Homo sapiens chromosome 10 open reading frame 33 (C10orf33), mRNA [NM_032709]	-1.354	1.7402e-12
A_23_P369328	NM_145306	C10orf35	Homo sapiens chromosome 10 open reading frame 35 (C10orf35), mRNA [NM_145306]	1.2176	0.002
A_23_P128486	NM_020375	C12orf5	Homo sapiens chromosome 12 open reading frame 5 (C12orf5), mRNA [NM_020375]	1.3515	1.1063e-08
A_23_P151497	NM_152307	C14orf172	Homo sapiens chromosome 14 open reading frame 172 (C14orf172), mRNA [NM_152307]	1.1831	0.0046
A_23_P411851	NM_152592	C14orf49	Homo sapiens chromosome 14 open reading frame 49 (C14orf49), mRNA [NM_152592]	-1.6574	2.0464e-06
A_23_P79818	NM_016470	C20orf111	Homo sapiens chromosome 20 open reading frame 111 (C20orf111), mRNA [NM_016470]	-1.2001	5.741e-06
A_23_P91491	NM_021254	C21orf59	Chromosome 21 open reading frame 59	-1.2321	0.0012
A_24_P913339	NM_017877	C2orf18	Homo sapiens chromosome 2 open reading frame 18 (C2orf18), mRNA [NM_017877]	1.361	1.0833e-08
A_23_P2431	NM_004054	C3AR1	Homo sapiens complement component 3a receptor 1 (C3AR1), mRNA [NM_004054]	1.7106	6.3595e-19
A_24_P144481	NM_016474	C3orf19	Homo sapiens hypothetical protein LOC51244 (LOC51244), mRNA [NM_016474]	-1.2996	0.0003
A_23_P386398	NM_153344	C6orf141	Homo sapiens chromosome 6 open reading frame 141 (C6orf141), mRNA [NM_153344]	1.9046	0.0013
A_23_P418083	NM_181714	C6orf152	Homo sapiens chromosome 6 open reading frame 152 (C6orf152), mRNA [NM_181714]	-1.2307	0.0005
A_23_P310086	NM_152731	C6orf65	Homo sapiens chromosome 6 open reading frame 65 (C6orf65), mRNA [NM_152731]	-2.3176	2.5261e-06
A_23_P300728	NM_022458	C7orf2	Homo sapiens chromosome 7 open reading frame 2 (C7orf2), mRNA [NM_022458]	1.1273	0.0026
A_23_P123732	NM_001001551	C9orf103	Chromosome 9 open reading frame 103	-1.3413	8.2978e-12
A_23_P422851	NM_138375	CABLES1	Homo sapiens Cdk5 and Abl enzyme substrate 1 (CABLES1), mRNA [NM_138375]	1.277	0.0002
A_23_P15889	NM_182511	CBLN2	Homo sapiens cerebellin 2 precursor (CBLN2), mRNA [NM_182511]	-2.9741	1.2309e-05
A_24_P48856	NM_000071	CBS	Homo sapiens cystathionine-beta-synthase (CBS), mRNA [NM_000071]	-1.176	0.0018
A_23_P166306	NM_000071	CBS	Homo sapiens cystathionine-beta-synthase (CBS), mRNA [NM_000071]	-1.1731	1.7994e-06
A_23_P171107	NM_033031	CCNB3	cyclin B3	1.2358	0.0001
A_24_P193011	NM_053056	CCND1	Homo sapiens cyclin D1 (PRAD1: parathyroid adenomatosis 1) (CCND1), mRNA [NM_053056]	1.9424	0
A_24_P124550	NM_053056	CCND1	Homo sapiens cyclin D1 (PRAD1: parathyroid adenomatosis 1) (CCND1), mRNA [NM_053056]	1.6539	2.8425e-08
A_23_P202837	NM_053056	CCND1	Homo sapiens cyclin D1 (PRAD1: parathyroid adenomatosis 1) (CCND1), mRNA [NM_053056]	1.7795	6.2323e-14
A_23_P256190	NM_014826	CDC42BPA	Homo sapiens CDC42 binding protein kinase alpha (DMPK-like) (CDC42BPA), transcript variant A, mRNA [NM_014826]	-1.347	0.0006
A_23_P206359	NM_004360	CDH1	Homo sapiens cadherin 1, type 1, E-cadherin (epithelial) (CDH1), mRNA [NM_004360]	-1.2163	0.0015
A_23_P253524	NM_001813	CENPE	Homo sapiens centromere protein E, 312kDa (CENPE), mRNA [NM_001813]	1.1514	0.0035
A_32_P219116	NM_018451	CENPJ	Homo sapiens centromere protein J (CENPJ), mRNA [NM_018451]	1.1872	0.0001
A_32_P83784	NM_015230	CENTD1	Homo sapiens centaurin, delta 1 (CENTD1), transcript variant 1, mRNA [NM_015230]	-1.5232	0.0044
A_24_P120115	NM_003879	CFLAR	Homo sapiens CASP8 and FADD-like apoptosis regulator (CFLAR), mRNA [NM_003879]	-1.3356	1.3293e-06
A_23_P319617	NM_019886	CHST7	Homo sapiens carbohydrate (N-acetylglucosamine 6-O) sulfotransferase 7 (CHST7), mRNA [NM_019886]	-1.3832	5.0915e-05
A_23_P135061	NM_003389	CORO2A	Coronin, actin binding protein, 2A	1.4119	4.3301e-05
A_23_P210348	NM_004718	COX7A2L	Homo sapiens cytochrome c oxidase subunit VIIa polypeptide 2 like (COX7A2L), nuclear gene encoding mitochondrial protein, mRNA [NM_004718]	-1.1343	0.0002
A_23_P51105	NM_016441	CRIM1	Homo sapiens cysteine-rich motor neuron 1 (CRIM1), mRNA [NM_016441]	1.2573	3.1244e-05
A_24_P11575	NM_016441	CRIM1	Homo sapiens cysteine-rich motor neuron 1 (CRIM1), mRNA [NM_016441]	1.3042	0.001
A_23_P44674	NM_001311	CRIP1	Cysteine-rich protein 1 (intestinal)	-2.1092	7.398e-33
A_24_P56887	NM_015986	CRLF3	Homo sapiens cytokine receptor-like factor 3 (CRLF3), mRNA [NM_015986]	1.3333	5.6051e-07
A_23_P114662	NM_001889	CRYZ	Homo sapiens crystallin, zeta (quinone reductase) (CRYZ), mRNA [NM_001889]	1.3421	0.0004
A_23_P115645	NM_001025076	CUGBP2	CUG triplet repeat, RNA binding protein 2	1.1863	3.0416e-05
A_23_P217785	NM_016500	CXorf26	hypothetical protein	1.1212	0.0019
A_23_P75038	NM_014881	DCLRE1A	Homo sapiens DNA cross-link repair 1A (PSO2 homolog, S. cerevisiae) (DCLRE1A), mRNA [NM_014881]	1.1564	0.0022
A_23_P145644	NM_000790	DDC	Homo sapiens dopa decarboxylase (aromatic L-amino acid decarboxylase) (DDC), mRNA [NM_000790]	3.3369	9.2841e-06
A_23_P40088	NM_003887	DDEF2	Homo sapiens development and differentiation enhancing factor 2 (DDEF2), mRNA [NM_003887]	-1.5334	1.2605e-05
A_24_P362540	NM_003887	DDEF2	Homo sapiens development and differentiation enhancing factor 2 (DDEF2), mRNA [NM_003887]	-1.9214	3.0464e-11
A_23_P104318	NM_019058	DDIT4	Homo sapiens DNA-damage-inducible transcript 4 (DDIT4), mRNA [NM_019058]	-1.409	8.6698e-09
A_23_P108554	NM_004939	DDX1	Homo sapiens DEAD (Asp-Glu-Ala-Asp) box polypeptide 1 (DDX1), mRNA [NM_004939]	1.1368	1.1695e-05
A_24_P126060	NM_001356	DDX3	DEAD (Asp-Glu-Ala-Asp) box polypeptide 3, X-linked	-1.197	6.6776e-05
A_23_P317654	NM_001356	DDX3	DEAD (Asp-Glu-Ala-Asp) box polypeptide 3, X-linked	-1.1939	0.0006
A_23_P125656	NM_001356	DDX3	DEAD (Asp-Glu-Ala-Asp) box polypeptide 3, X-linked	-1.1604	0.0016
A_24_P215407	NM_004397	DDX6	Homo sapiens DEAD (Asp-Glu-Ala-Asp) box polypeptide 6 (DDX6), mRNA [NM_004397]	-1.9211	1.3266e-18
A_23_P46315	NM_198459	DENND2C	DENN/MADD domain containing 2C	1.2603	0.0007
A_23_P25253	NM_015954	DERA	Homo sapiens 2-deoxyribose-5-phosphate aldolase homolog (C. elegans) (DERA), mRNA [NM_015954]	-1.3176	0.0027
A_23_P85004	NM_007309	DIAPH2	Diaphanous homolog 2 (Drosophila)	1.1365	4.5363e-05
A_32_P50834	NM_006729	DIAPH2	Homo sapiens diaphanous homolog 2 (Drosophila) (DIAPH2), transcript variant 156, mRNA [NM_006729]	1.1726	3.1506e-06
A_23_P419254	NM_030932	DIAPH3	Homo sapiens diaphanous homolog 3 (Drosophila) (DIAPH3), mRNA [NM_030932]	-1.1663	0.0013
A_32_P194072	NM_015395	DKFZP434B0335	Homo sapiens DKFZP434B0335 protein (DKFZP434B0335), mRNA [NM_015395]	-1.2783	6.9178e-06
A_23_P112982	NM_018711	DKFZp761H039	Homo sapiens hypothetical protein DKFZp761H039 (DKFZp761H039), mRNA [NM_018711]	9.5535	1.8211e-16
A_24_P74731	NM_021120	DLG3	Homo sapiens discs, large homolog 3 (neuroendocrine-dlg, Drosophila) (DLG3), mRNA [NM_021120]	-1.4929	0.0011
A_24_P945283	NM_021120	DLG3	Homo sapiens discs, large homolog 3 (neuroendocrine-dlg, Drosophila) (DLG3), mRNA [NM_021120]	-1.7491	1.0163e-07
A_23_P327361	NM_015263	DMXL2	Homo sapiens Dmx-like 2 (DMXL2), mRNA [NM_015263]	3.9055	5.8641e-08
A_24_P350245	NM_024940	DOCK5	Homo sapiens dedicator of cytokinesis 5 (DOCK5), mRNA [NM_024940]	1.4578	1.9152e-06
A_23_P102278	NM_020868	DPP10	Homo sapiens dipeptidylpeptidase 10 (DPP10), transcript variant 1, mRNA [NM_020868]	5.4766	0
A_24_P140057	NM_020868	DPP10	Homo sapiens dipeptidylpeptidase 10 (DPP10), transcript variant 1, mRNA [NM_020868]	6.576	3.8557e-27
A_23_P154874	NM_006052	DSCR3	Homo sapiens Down syndrome critical region gene 3 (DSCR3), mRNA [NM_006052]	-1.1862	0.0002
A_24_P254346	NM_006052	DSCR3	Homo sapiens Down syndrome critical region gene 3 (DSCR3), mRNA [NM_006052]	-1.3524	7.0309e-07
A_24_P330263	NM_003991	EDNRB	Endothelin receptor type B	2.7766	2.656e-07
A_23_P2831	NM_003991	EDNRB	Endothelin receptor type B	2.6622	5.3121e-12
A_24_P410363	NM_022051	EGLN1	Homo sapiens egl nine homolog 1 (C. elegans) (EGLN1), mRNA [NM_022051]	-1.5354	0.0006
A_23_P4536	NM_012307	EPB41L3	Homo sapiens erythrocyte membrane protein band 4.1-like 3 (EPB41L3), mRNA [NM_012307]	3.6231	0
A_24_P257579	NM_022140	EPB41L4A	Homo sapiens erythrocyte membrane protein band 4.1 like 4A (EPB41L4A), mRNA [NM_022140]	-1.856	0.0006
A_23_P147839	NM_004439	EPHA5	EPH receptor A5	-1.9705	0.004
A_23_P152678	NM_015681	EPPB9	Homo sapiens B9 protein (EPPB9), mRNA [NM_015681]	1.199	0.0019
A_23_P71981	NM_005702	ERAL1	Homo sapiens Era G-protein-like 1 (E. coli) (ERAL1), mRNA [NM_005702]	1.179	0.0002
A_23_P57323	NM_004449	ERG	Homo sapiens v-ets erythroblastosis virus E26 oncogene like (avian) (ERG), transcript variant 2, mRNA [NM_004449]	-1.4069	0.0035
A_24_P922378	NM_004449	ERG	Homo sapiens v-ets erythroblastosis virus E26 oncogene like (avian) (ERG), transcript variant 2, mRNA [NM_004449]	-1.3719	6.2272e-05
A_24_P13190	NM_138961	ESAM	Homo sapiens endothelial cell adhesion molecule (ESAM), mRNA [NM_138961]	-2.0779	0
A_23_P47410	NM_138961	ESAM	Homo sapiens endothelial cell adhesion molecule (ESAM), mRNA [NM_138961]	-1.8415	1.0371e-17
A_23_P78092	NM_001003927	EVI2A	Ecotropic viral integration site 2A	2.0218	0.0001
A_24_P297551	NM_178539	FAM19A2	Homo sapiens TAFA2 protein (TAFA2), mRNA [NM_178539]	-1.8596	1.4437e-12
A_23_P359052	NM_148894	FAM44A	Homo sapiens family with sequence similarity 44, member A (FAM44A), mRNA [NM_148894]	-1.2301	0.002
A_23_P70660	NM_017633	FAM46A	Homo sapiens family with sequence similarity 46, member A (FAM46A), mRNA [NM_017633]	1.5637	9.1093e-12
A_23_P140050	NM_017569	FAM48A	Homo sapiens family with sequence similarity 48, member A (FAM48A), mRNA [NM_017569]	1.1831	0.0002
A_23_P406385	NM_153350	FBXL16	Homo sapiens F-box and leucine-rich repeat protein 16 (FBXL16), mRNA [NM_153350]	-1.4828	7.9002e-06
A_24_P351283	NM_018000	FLJ10116	Homo sapiens whn-dependent transcript 2 (FLJ10116), mRNA [NM_018000]	1.2072	0.0008
A_24_P18917	NM_022773	FLJ12681	Homo sapiens hypothetical protein FLJ12681 (FLJ12681), mRNA [NM_022773]	1.2194	0.0006
A_23_P58676	NM_024563	FLJ14054	Homo sapiens hypothetical protein FLJ14054 (FLJ14054), mRNA [NM_024563]	-5.5038	0
A_23_P132910	NM_019027	FLJ20273	Homo sapiens RNA-binding protein (FLJ20273), mRNA [NM_019027]	1.5882	0.004
A_23_P255376	NM_017918	FLJ20647	Homo sapiens hypothetical protein FLJ20647 (FLJ20647), mRNA [NM_017918]	-1.4722	2.95e-28
A_23_P339119	NM_024560	FLJ21963	Homo sapiens FLJ21963 protein (FLJ21963), mRNA [NM_024560]	2.4308	2.8861e-13
A_23_P96165	NM_024650	FLJ22531	Homo sapiens hypothetical protein FLJ22531 (FLJ22531), mRNA [NM_024650]	1.4719	0.0011
A_23_P415633	NM_144610	FLJ25006	Homo sapiens hypothetical protein FLJ25006 (FLJ25006), mRNA [NM_144610]	-1.1726	0.0044
A_23_P402319	NM_152687	FLJ33641	Homo sapiens hypothetical protein FLJ33641 (FLJ33641), mRNA [NM_152687]	-1.93	1.3346e-23
A_24_P303127	NM_152687	FLJ33641	Homo sapiens hypothetical protein FLJ33641 (FLJ33641), mRNA [NM_152687]	-1.9097	4.5719e-14
A_23_P404016	NM_153209	FLJ37300	Homo sapiens hypothetical protein FLJ37300 (FLJ37300), mRNA [NM_153209]	-2.0972	0.0016
A_23_P345808	NM_173698	FLJ37659	Homo sapiens hypothetical protein FLJ37659 (FLJ37659), mRNA [NM_173698]	1.8871	0.0042
A_24_P43959	NM_018027	FRMD4A	Homo sapiens FERM domain containing 4A (FRMD4A), mRNA [NM_018027]	1.2902	0.0039
A_23_P212869	NM_000807	GABRA2	Homo sapiens gamma-aminobutyric acid (GABA) A receptor, alpha 2 (GABRA2), mRNA [NM_000807]	4.5086	2.0412e-06
A_23_P167121	NM_000807	GABRA2	Homo sapiens gamma-aminobutyric acid (GABA) A receptor, alpha 2 (GABRA2), mRNA [NM_000807]	11.9543	4.3408e-13
A_23_P436618	NM_000810	GABRA5	Homo sapiens gamma-aminobutyric acid (GABA) A receptor, alpha 5 (GABRA5), mRNA [NM_000810]	6.7619	0
A_24_P374244	NM_002049	GATA1	Homo sapiens GATA binding protein 1 (globin transcription factor 1) (GATA1), mRNA [NM_002049]	-1.3361	0.0004
A_23_P110022	NM_032638	GATA2	Homo sapiens GATA binding protein 2 (GATA2), mRNA [NM_032638]	-1.2432	0.0004
A_24_P165998	NM_032638	GATA2	Homo sapiens GATA binding protein 2 (GATA2), mRNA [NM_032638]	-1.2901	0.0009
A_23_P18672	NM_020973	GBA3	Homo sapiens glucosidase, beta, acid 3 (cytosolic) (GBA3), mRNA [NM_020973]	13.4388	0
A_23_P9232	NM_001490	GCNT1	Homo sapiens glucosaminyl (N-acetyl) transferase 1, core 2 (beta-1,6-N-acetylglucosaminyltransferase) (GCNT1), mRNA [NM_001490]	1.9486	0.005
A_23_P428287	NM_005497	GJA7	Homo sapiens gap junction protein, alpha 7, 45kDa (connexin 45) (GJA7), mRNA [NM_005497]	-1.6768	0.001
A_23_P93169	NM_016571	GLULD1	Homo sapiens glutamate-ammonia ligase (glutamine synthase) domain containing 1 (GLULD1), mRNA [NM_016571]	10.3962	3.8137e-26
A_23_P142289	NM_002067	GNA11	Homo sapiens guanine nucleotide binding protein (G protein), alpha 11 (Gq class) (GNA11), mRNA [NM_002067]	-1.1925	0.0019
A_24_P415150	NM_004297	GNA14	Homo sapiens guanine nucleotide binding protein (G protein), alpha 14 (GNA14), mRNA [NM_004297]	-4.3701	2.2097e-19
A_24_P339436	NM_002071	GNAL	Guanine nucleotide binding protein (G protein), alpha activating activity polypeptide, olfactory type	3.5858	1.8239e-15
A_32_P184916	NM_021629	GNB4	Homo sapiens guanine nucleotide binding protein (G protein), beta polypeptide 4 (GNB4), mRNA [NM_021629]	1.2392	0.0014
A_23_P435407	NM_001448	GPC4	Homo sapiens glypican 4 (GPC4), mRNA [NM_001448]	1.187	0.0042
A_24_P165864	NM_014879	GPR105	Purinergic receptor P2Y, G-protein coupled, 14	4.4828	1.8331e-07
A_23_P205575	NM_022571	GPR135	Homo sapiens G protein-coupled receptor 135 (GPR135), mRNA [NM_022571]	1.4509	0.0012
A_23_P14564	NM_003608	GPR65	Homo sapiens G protein-coupled receptor 65 (GPR65), mRNA [NM_003608]	1.9518	8.7678e-05
A_24_P21161	NM_018970	GPR85	Homo sapiens G protein-coupled receptor 85 (GPR85), mRNA [NM_018970]	2.6868	1.2612e-44
A_23_P215687	NM_018970	GPR85	Homo sapiens G protein-coupled receptor 85 (GPR85), mRNA [NM_018970]	2.5118	1.6417e-18
A_23_P19115	NM_018094	GSPT2	Homo sapiens G1 to S phase transition 2 (GSPT2), mRNA [NM_018094]	1.5164	1.5412e-14
A_23_P110941	NM_001512	GSTA4	Homo sapiens glutathione S-transferase A4 (GSTA4), mRNA [NM_001512]	1.4156	0.0004
A_23_P202658	NM_000852	GSTP1	Homo sapiens glutathione S-transferase pi (GSTP1), mRNA [NM_000852]	1.8015	0.0007
A_23_P121564	NM_000857	GUCY1B3	Homo sapiens guanylate cyclase 1, soluble, beta 3 (GUCY1B3), mRNA [NM_000857]	1.8779	0.0004
A_23_P430842	NM_023002	HAPLN4	Homo sapiens hyaluronan and proteoglycan link protein 4 (HAPLN4), mRNA [NM_023002]	2.2076	0.0016
A_23_P117082	NM_015987	HEBP1	Homo sapiens heme binding protein 1 (HEBP1), mRNA [NM_015987]	-1.1803	0.0024
A_23_P119677	NM_001533	HNRPL	Heterogeneous nuclear ribonucleoprotein L	1.5327	0.0006
A_23_P25150	NM_006897	HOXC9	Homo sapiens homeo box C9 (HOXC9), mRNA [NM_006897]	2.4034	2.7958e-36
A_24_P56833	NM_000413	HSD17B1	Hydroxysteroid (17-beta) dehydrogenase 1	3.5986	0.0041
A_23_P92954	NM_000414	HSD17B4	Homo sapiens hydroxysteroid (17-beta) dehydrogenase 4 (HSD17B4), mRNA [NM_000414]	-1.1512	5.6883e-05
A_23_P129458	NM_145168	HSPC105	Homo sapiens NAD(P) dependent steroid dehydrogenase-like (HSPC105), mRNA [NM_145168]	-1.6002	2.5278e-10
A_23_P357838	NM_145168	HSPC105	Homo sapiens NAD(P) dependent steroid dehydrogenase-like (HSPC105), mRNA [NM_145168]	-1.9082	0.0003
A_23_P86330	NM_016545	IER5	Homo sapiens immediate early response 5 (IER5), mRNA [NM_016545]	-1.1224	0.0046
A_23_P334021	NM_000876	IGF2R	Homo sapiens insulin-like growth factor 2 receptor (IGF2R), mRNA [NM_000876]	1.2249	0.0046
A_23_P154115	NM_000599	IGFBP5	Homo sapiens insulin-like growth factor binding protein 5 (IGFBP5), mRNA [NM_000599]	1.48	0.0028
A_23_P333683	NM_178822	IGSF10	Homo sapiens immunoglobulin superfamily, member 10 (IGSF10), mRNA [NM_178822]	-1.6213	1.0619e-17
A_23_P117437	NM_022789	IL17E	Interleukin 25	-2.087	0.0031
A_23_P127288	NM_000417	IL2RA	Homo sapiens interleukin 2 receptor, alpha (IL2RA), mRNA [NM_000417]	2.4193	3.1498e-08
A_23_P148473	NM_000206	IL2RG	Interleukin 2 receptor, gamma (severe combined immunodeficiency)	-1.1885	1.8168e-05
A_23_P71037	NM_000600	IL6	Homo sapiens interleukin 6 (interferon, beta 2) (IL6), mRNA [NM_000600]	1.6044	7.7463e-08
A_32_P44453	NM_002194	INPP1	Homo sapiens inositol polyphosphate-1-phosphatase (INPP1), mRNA [NM_002194]	-1.4445	2.6768e-08
A_23_P748	NM_006147	IRF6	Homo sapiens interferon regulatory factor 6 (IRF6), mRNA [NM_006147]	1.9166	0.0007
A_23_P81529	NM_002202	ISL1	Homo sapiens ISL1 transcription factor, LIM/homeodomain, (islet-1) (ISL1), mRNA [NM_002202]	-3.1685	1.129e-11
A_23_P124108	NM_000632	ITGAM	Homo sapiens integrin, alpha M (complement component receptor 3, alpha; also known as CD11b (p170), macrophage antigen alpha polypeptide) (ITGAM), mRNA [NM_000632]	-2.8085	3.5558e-34
A_23_P166633	NM_002213	ITGB5	Homo sapiens integrin, beta 5 (ITGB5), mRNA [NM_002213]	2.1838	3.6874e-11
A_24_P71973	NM_002253	KDR	Homo sapiens kinase insert domain receptor (a type III receptor tyrosine kinase) (KDR), mRNA [NM_002253]	-2.9011	0
A_23_P58419	NM_002253	KDR	Homo sapiens kinase insert domain receptor (a type III receptor tyrosine kinase) (KDR), mRNA [NM_002253]	-3.0813	1.1404e-41
A_24_P943062	NM_014615	KIAA0182	Homo sapiens KIAA0182 protein (KIAA0182), mRNA [NM_014615]	-1.1021	0.0036
A_23_P215048	NM_014702	KIAA0408	Homo sapiens KIAA0408 (KIAA0408), mRNA [NM_014702]	1.8473	0.0027
A_32_P73775	NM_207306	KIAA0495	KIAA0495	-1.3062	1.0373e-05
A_23_P140725	NM_014714	KIAA0590	Homo sapiens KIAA0590 gene product (KIAA0590), mRNA [NM_014714]	1.4437	0.004
A_32_P193822	NM_014827	KIAA0663	Homo sapiens KIAA0663 gene product (KIAA0663), mRNA [NM_014827]	-1.2229	4.1699e-06
A_32_P130265	NM_014827	KIAA0663	Homo sapiens KIAA0663 gene product (KIAA0663), mRNA [NM_014827]	-1.1283	0.0001
A_23_P206237	NM_016111	KIAA0683	Homo sapiens KIAA0683 gene product (KIAA0683), mRNA [NM_016111]	1.2128	2.941e-10
A_23_P94319	NM_014867	KIAA0711	Homo sapiens KIAA0711 gene product (KIAA0711), mRNA [NM_014867]	1.4075	3.4951e-09
A_23_P41487	NM_015130	KIAA0882	Homo sapiens KIAA0882 protein (KIAA0882), mRNA [NM_015130]	-1.2166	0.0006
A_24_P360722	NM_014974	KIAA0934	Homo sapiens KIAA0934 (KIAA0934), mRNA [NM_014974]	1.6332	0.0018
A_23_P393880	NM_020340	KIAA1244	Homo sapiens KIAA1244 (KIAA1244), mRNA [NM_020340]	-2.3418	0.0005
A_23_P410965	NM_020888	KIAA1522	KIAA1522 protein	-1.6551	6.6248e-22
A_23_P202587	NM_018330	KIAA1598	Homo sapiens KIAA1598 (KIAA1598), mRNA [NM_018330]	5.5073	0
A_24_P130952	NM_032435	KIAA1804	Homo sapiens mixed lineage kinase 4 (KIAA1804), mRNA [NM_032435]	1.2043	0.0039
A_23_P67980	NM_003709	KLF7	Homo sapiens Kruppel-like factor 7 (ubiquitous) (KLF7), mRNA [NM_003709]	-2.0187	0.0048
A_24_P945228	NM_207352	KLKB1	Kallikrein B, plasma (Fletcher factor) 1	-1.2068	0.0002
A_32_P23838	NM_207352	KLKB1	Kallikrein B, plasma (Fletcher factor) 1	-1.211	0.0029
A_23_P99044	NM_033448	KRT6IRS	Homo sapiens keratin 6 irs (KRT6IRS), mRNA [NM_033448]	1.5199	5.4449e-09
A_23_P94030	NM_002291	LAMB1	Homo sapiens laminin, beta 1 (LAMB1), mRNA [NM_002291]	1.2852	3.5945e-07
A_23_P304530	NM_178438	LCE5A	Late cornified envelope 5A	-1.1947	0.0006
A_23_P169437	NM_005564	LCN2	Homo sapiens lipocalin 2 (oncogene 24p3) (LCN2), mRNA [NM_005564]	-1.4985	1.7042e-08
A_23_P88069	NM_005780	LHFP	Homo sapiens lipoma HMGIC fusion partner (LHFP), mRNA [NM_005780]	1.2348	0.0001
A_23_P327698	NM_001007527	LMBRD2	LMBR1 domain containing 2	1.9447	0.0008
A_24_P58147	NM_001007527	LMBRD2	LMBR1 domain containing 2	2.0412	0.0009
A_23_P402287	NM_153371	LNX2	Ligand of numb-protein X 2	-1.2736	1.6445e-05
A_23_P112634	NM_174921	LOC201895	Homo sapiens hypothetical protein LOC201895 (LOC201895), mRNA [NM_174921]	1.6991	0.0001
A_32_P88719	NM_001031834	LOC286526	Ras-like GTPase-like	1.3078	1.9517e-09
A_24_P170983	NM_194312	LOC339768	Hypothetical protein LOC339768	-1.5332	5.5218e-07
A_23_P98483	NM_021211	LOC58486	Homo sapiens transposon-derived Buster1 transposase-like protein gene (LOC58486), mRNA [NM_021211]	1.1236	0.0045
A_23_P78053	NM_030802	LOC81558	Homo sapiens C [NM_030802]	-1.1641	4.2319e-05
A_24_P185909	NM_001031855	LONRF3	hypothetical protein FLJ22612	1.2911	0.0001
A_23_P163173	NM_019839	LTB4R	seven transmembrane receptor BLTR2; leukotriene B4 receptor BLT2	-1.1559	0.001
A_24_P42264	NM_000239	LYZ	Homo sapiens lysozyme (renal amyloidosis) (LYZ), mRNA [NM_000239]	1.3908	0.0004
A_24_P391526	NM_001005333	MAGED1	Melanoma antigen family D, 1	-1.4025	5.3463e-18
A_23_P7033	NM_022149	MAGEF1	Homo sapiens melanoma antigen, family F, 1 (MAGEF1), mRNA [NM_022149]	1.158	0.0042
A_23_P134085	NM_173515	MAGI1	Homo sapiens membrane associated guanylate kinase interacting protein-like 1 (MAGI1), mRNA [NM_173515]	1.4387	9.6943e-19
A_24_P66592	NM_173515	MAGI1	Homo sapiens membrane associated guanylate kinase interacting protein-like 1 (MAGI1), mRNA [NM_173515]	1.4055	8.5588e-16
A_23_P17134	NM_002371	MAL	Mal, T-cell differentiation protein	-1.911	2.676e-15
A_24_P240242	NM_002375	MAP4	Homo sapiens microtubule-associated protein 4 (MAP4), transcript variant 1, mRNA [NM_002375]	1.5441	0.0033
A_23_P257895	NM_138957	MAPK1	Mitogen-activated protein kinase 1	1.0938	0.0026
A_23_P3204	NM_002748	MAPK6	Homo sapiens mitogen-activated protein kinase 6 (MAPK6), mRNA [NM_002748]	1.2578	0.0019
A_23_P214222	NM_002356	MARCKS	Homo sapiens myristoylated alanine-rich protein kinase C substrate (MARCKS), mRNA [NM_002356]	1.4397	1.7677e-07
A_23_P385851	NM_133486	MBNL3	hypothetical protein FLJ11316	1.2072	5.0781e-07
A_24_P244944	NM_018349	MCTP2	Homo sapiens multiple C2-domains with two transmembrane regions 2 (MCTP2), mRNA [NM_018349]	-1.4949	3.6873e-05
A_24_P314640	NM_153487	MDGA1	Homo sapiens MAM domain containing glycosylphosphatidylinositol anchor 1 (MDGA1), mRNA [NM_153487]	-2.8698	1.5065e-39
A_23_P310460	NM_153487	MDGA1	Homo sapiens MAM domain containing glycosylphosphatidylinositol anchor 1 (MDGA1), mRNA [NM_153487]	-3.4198	7.1048e-27
A_23_P406350	NM_138431	MFSD3	Major facilitator superfamily domain containing 3	1.2405	0.0023
A_23_P360964	NM_145056	MGC15476	Thymus expressed gene 3-like	1.4696	7.6372e-05
A_23_P132560	NM_145037	MGC15606	Homo sapiens hypothetical protein MGC15606 (MGC15606), mRNA [NM_145037]	-1.3879	0.0009
A_23_P423482	NM_152450	MGC26690	Homo sapiens hypothetical protein MGC26690 (MGC26690), mRNA [NM_152450]	2.7164	3.9913e-07
A_23_P395609	NM_147189	MGC39325	Homo sapiens hypothetical protein MGC39325 (MGC39325), mRNA [NM_147189]	1.7774	4.5954e-11
A_23_P203364	NM_024092	MGC5508	Homo sapiens hypothetical protein MGC5508 (MGC5508), mRNA [NM_024092]	1.4155	0.0018
A_32_P209960	NM_000246	MHC2TA	Homo sapiens MHC class II transactivator (MHC2TA), mRNA [NM_000246]	3.0655	0.0023
A_23_P300867	NM_138731	MIPOL1	Homo sapiens mirror-image polydactyly 1 (MIPOL1), mRNA [NM_138731]	1.2098	0.0007
A_24_P196704	NM_182931	MLL5	Homo sapiens myeloid [NM_182931]	-1.232	0.0001
A_23_P140848	NM_005792	MPHOSPH6	Homo sapiens M-phase phosphoprotein 6 (MPHOSPH6), mRNA [NM_005792]	1.2031	0.0037
A_24_P944331	NM_017705	MPRG	Homo sapiens membrane progestin receptor gamma (MPRG), mRNA [NM_017705]	1.2185	0.0039
A_23_P102262	NM_014763	MRPL19	Homo sapiens mitochondrial ribosomal protein L19 (MRPL19), nuclear gene encoding mitochondrial protein, mRNA [NM_014763]	1.1995	0.0005
A_23_P135474	NM_016491	MRPL37	Homo sapiens mitochondrial ribosomal protein L37 (MRPL37), nuclear gene encoding mitochondrial protein, mRNA [NM_016491]	-1.1718	0.0035
A_23_P353514	NM_078628	MSL3L1	Male-specific lethal 3-like 1 (Drosophila)	1.4112	7.709e-05
A_23_P32414	NM_016542	MST4	Homo sapiens Mst3 and SOK1-related kinase (MST4), mRNA [NM_016542]	1.1298	0.0045
A_23_P73571	NM_152423	MUM1L1	Melanoma associated antigen (mutated) 1-like 1	3.1853	0.0009
A_24_P94402	NM_005378	MYCN	Homo sapiens v-myc myelocytomatosis viral related oncogene, neuroblastoma derived (avian) (MYCN), mRNA [NM_005378]	4.9484	0.0021
A_32_P27479	NM_145007	NALP11	Homo sapiens NACHT, leucine rich repeat and PYD containing 11 (NALP11), mRNA [NM_145007]	3.2745	4.111e-08
A_23_P125717	NM_004538	NAP1L3	Homo sapiens nucleosome assembly protein 1-like 3 (NAP1L3), mRNA [NM_004538]	2.4731	2.8465e-37
A_23_P138194	NM_000433	NCF2	Homo sapiens neutrophil cytosolic factor 2 (65kDa, chronic granulomatous disease, autosomal 2) (NCF2), mRNA [NM_000433]	3.2561	1.2489e-06
A_23_P129157	NM_024608	NEIL1	Homo sapiens nei endonuclease VIII-like 1 (E. coli) (NEIL1), mRNA [NM_024608]	1.3864	1.088e-09
A_23_P13753	NM_006163	NFE2	Homo sapiens nuclear factor (erythroid-derived 2), 45kDa (NFE2), mRNA [NM_006163]	-1.1219	0.0015
A_24_P252780	NM_198514	NHLRC2	NHL repeat containing 2	1.3506	1.1403e-07
A_23_P41804	NM_033120	NKD2	Homo sapiens naked cuticle homolog 2 (Drosophila) (NKD2), mRNA [NM_033120]	1.6268	8.2621e-12
A_23_P340019	NM_178844	NOD3	Homo sapiens NOD3 protein (NOD3), mRNA [NM_178844]	-4.5569	1.3381e-14
A_23_P253536	NM_000908	NPR3	Homo sapiens natriuretic peptide receptor C [NM_000908]	-4.2533	0
A_23_P327451	NM_000908	NPR3	Homo sapiens natriuretic peptide receptor C [NM_000908]	-4.8352	0
A_24_P50801	NM_201264	NRP2	Neuropilin 2	-1.502	0.0001
A_23_P136909	NM_030763	NSBP1	Homo sapiens nucleosomal binding protein 1 (NSBP1), mRNA [NM_030763]	1.292	0.0003
A_23_P3775	NM_018233	OGFOD1	hypothetical protein FLJ10826	1.2682	0.001
A_23_P215525	NM_015550	OSBPL3	Oxysterol binding protein-like 3	1.3578	1.6683e-05
A_24_P377499	NM_015550	OSBPL3	Oxysterol binding protein-like 3	1.3092	0.0002
A_24_P599340	NM_015550	OSBPL3	Oxysterol binding protein-like 3	1.3927	8.8531e-06
A_23_P382835	NM_002563	P2RY1	Homo sapiens purinergic receptor P2Y, G-protein coupled, 1 (P2RY1), mRNA [NM_002563]	-1.1461	7.8879e-05
A_23_P327307	NM_002577	PAK2	Homo sapiens p21 (CDKN1A)-activated kinase 2 (PAK2), mRNA [NM_002577]	1.1263	0.0026
A_32_P196193	NM_198504	PAQR9	Progestin and adipoQ receptor family member IX	-2.312	0.0003
A_24_P35478	NM_019619	PARD3	Homo sapiens par-3 partitioning defective 3 homolog (C. elegans) (PARD3), mRNA [NM_019619]	1.2659	0.0015
A_23_P13604	NM_002567	PBP	Homo sapiens prostatic binding protein (PBP), mRNA [NM_002567]	1.273	1.9316e-05
A_23_P149946	NM_033100	PCDH21	Homo sapiens protocadherin 21 (PCDH21), mRNA [NM_033100]	2.7127	0.0034
A_23_P69863	NM_015669	PCDHB5	Homo sapiens protocadherin beta 5 (PCDHB5), mRNA [NM_015669]	1.2521	0.0014
A_23_P56640	NM_016297	PCYOX1	Homo sapiens prenylcysteine oxidase 1 (PCYOX1), mRNA [NM_016297]	1.1934	0.0014
A_23_P148422	NM_004845	PCYT1B	Homo sapiens phosphate cytidylyltransferase 1, choline, beta isoform (PCYT1B), mRNA [NM_004845]	1.4011	6.2851e-14
A_24_P941353	NM_004845	PCYT1B	Homo sapiens phosphate cytidylyltransferase 1, choline, beta isoform (PCYT1B), mRNA [NM_004845]	1.3175	2.4897e-08
A_23_P60837	NM_000921	PDE3A	Homo sapiens phosphodiesterase 3A, cGMP-inhibited (PDE3A), mRNA [NM_000921]	-2.4894	7.2957e-09
A_24_P243749	NM_002612	PDK4	Homo sapiens pyruvate dehydrogenase kinase, isoenzyme 4 (PDK4), mRNA [NM_002612]	1.3346	0.0001
A_23_P24586	NM_032592	PHACS	Homo sapiens 1-aminocyclopropane-1-carboxylate synthase (PHACS), mRNA [NM_032592]	-1.1651	0.0039
A_23_P23572	NM_003557	PIP5K1A	Homo sapiens phosphatidylinositol-4-phosphate 5-kinase, type I, alpha (PIP5K1A), mRNA [NM_003557]	-1.1255	0.0013
A_23_P31399	NM_000305	PON2	Homo sapiens paraoxonase 2 (PON2), mRNA [NM_000305]	1.1557	0.0026
A_23_P204427	NM_002710	PPP1CC	Homo sapiens protein phosphatase 1, catalytic subunit, gamma isoform (PPP1CC), mRNA [NM_002710]	1.226	0.0004
A_24_P9605	NM_032902	PPP1R16A	Homo sapiens protein phosphatase 1, regulatory (inhibitor) subunit 16A (PPP1R16A), mRNA [NM_032902]	1.222	0.002
A_23_P45517	NM_013239	PPP2R3B	protein phosphatase 2A 48 kDa regulatory subunit	1.1462	0.0001
A_23_P256432	NM_006243	PPP2R5A	Homo sapiens protein phosphatase 2, regulatory subunit B (B56), alpha isoform (PPP2R5A), mRNA [NM_006243]	1.1768	0.0013
A_23_P218002	NM_002728	PRG2	Homo sapiens proteoglycan 2, bone marrow (natural killer cell activator, eosinophil granule major basic protein) (PRG2), mRNA [NM_002728]	-1.3276	0.0005
A_23_P80040	NM_006404	PROCR	Homo sapiens protein C receptor, endothelial (EPCR) (PROCR), mRNA [NM_006404]	1.8549	0.0003
A_24_P140204	NM_017771	PXK	Homo sapiens PX domain containing serine/threonine kinase (PXK), mRNA [NM_017771]	1.2974	5.1737e-08
A_23_P383278	NM_023078	PYCRL	Homo sapiens pyrroline-5-carboxylate reductase-like (PYCRL), mRNA [NM_023078]	1.4313	8.6209e-11
A_24_P4212	NM_023078	PYCRL	Homo sapiens pyrroline-5-carboxylate reductase-like (PYCRL), mRNA [NM_023078]	1.3876	1.3225e-06
A_23_P77145	NM_004663	RAB11A	Homo sapiens RAB11A, member RAS oncogene family (RAB11A), mRNA [NM_004663]	-1.2771	2.0168e-05
A_24_P22050	NM_017817	RAB20	Homo sapiens RAB20, member RAS oncogene family (RAB20), mRNA [NM_017817]	1.6359	0.0012
A_23_P75283	NM_006744	RBP4	Homo sapiens retinol binding protein 4, plasma (RBP4), mRNA [NM_006744]	-3.116	8.8928e-16
A_23_P100056	NM_194272	RBPMS2	RNA binding protein with multiple splicing 2	-1.7157	2.563e-18
A_23_P83028	NM_021111	RECK	Homo sapiens reversion-inducing-cysteine-rich protein with kazal motifs (RECK), mRNA [NM_021111]	-1.4922	4.2365e-29
A_23_P51918	NM_033127	RGPR	Homo sapiens regucalcin gene promotor region related protein (RGPR), mRNA [NM_033127]	4.5363	2.2345e-10
A_23_P156861	NM_012419	RGS17	Homo sapiens regulator of G-protein signalling 17 (RGS17), mRNA [NM_012419]	-2.1258	2.1212e-10
A_23_P26815	NM_031430	RILP	Homo sapiens Rab interacting lysosomal protein (RILP), mRNA [NM_031430]	-1.2049	0.0015
A_23_P7827	NM_001010919	RP1-93H18.5	Hypothetical protein LOC441168	-2.5539	9.6162e-05
A_24_P302070	NM_173571	RP6-166C19.1	Hypothetical protein LOC255313	6.863	1.7586e-14
A_24_P332857	NM_173571	RP6-166C19.1	Hypothetical protein LOC255313	4.7349	1.4218e-09
A_32_P135818	NM_001006	RPS3A	Homo sapiens ribosomal protein S3A (RPS3A), mRNA [NM_001006]	-1.1744	4.0789e-07
A_24_P114459	NM_012234	RYBP	Homo sapiens RING1 and YY1 binding protein (RYBP), mRNA [NM_012234]	-1.1641	0.0049
A_23_P305711	NM_012234	RYBP	Homo sapiens RING1 and YY1 binding protein (RYBP), mRNA [NM_012234]	-1.2122	0.0003
A_24_P111009	NM_014649	SAFB2	Homo sapiens scaffold attachment factor B2 (SAFB2), mRNA [NM_014649]	-1.1624	1.535e-06
A_23_P29005	NM_022136	SAMSN1	Homo sapiens SAM domain, SH3 domain and nuclear localisation signals, 1 (SAMSN1), mRNA [NM_022136]	1.1715	0.0038
A_24_P143118	NM_006089	SCML2	Homo sapiens sex comb on midleg-like 2 (Drosophila) (SCML2), mRNA [NM_006089]	1.1611	0.0041
A_23_P53439	NM_138432	SDSL	Homo sapiens serine dehydratase-like (SDSL), mRNA [NM_138432]	1.369	1.3522e-06
A_23_P114057	NM_017789	SEMA4C	Sema domain, immunoglobulin domain (Ig), transmembrane domain (TM) and short cytoplasmic domain, (semaphorin) 4C	1.3594	0.0024
A_23_P127676	NM_014633	SH2BP1	Homo sapiens SH2 domain binding protein 1 (tetratricopeptide repeat containing) (SH2BP1), mRNA [NM_014633]	1.7655	4.2648e-26
A_23_P79259	NM_014521	SH3BP4	Homo sapiens SH3-domain binding protein 4 (SH3BP4), mRNA [NM_014521]	5.1082	0
A_23_P99226	NM_012240	SIRT4	Homo sapiens sirtuin (silent mating type information regulation 2 homolog) 4 (S. cerevisiae) (SIRT4), mRNA [NM_012240]	1.169	0.0025
A_23_P96833	NM_033438	SLAMF9	Homo sapiens SLAM family member 9 (SLAMF9), mRNA [NM_033438]	-1.4185	4.4312e-11
A_23_P79978	NM_020689	SLC24A3	Homo sapiens solute carrier family 24 (sodium/potassium/calcium exchanger), member 3 (SLC24A3), mRNA [NM_020689]	4.7855	1.5056e-05
A_32_P224522	NM_024103	SLC25A23	Homo sapiens solute carrier family 25 (mitochondrial carrier; phosphate carrier), member 23 (SLC25A23), mRNA [NM_024103]	1.2263	4.7561e-08
A_23_P208450	NM_024103	SLC25A23	Homo sapiens solute carrier family 25 (mitochondrial carrier; phosphate carrier), member 23 (SLC25A23), mRNA [NM_024103]	1.238	0.0008
A_32_P151263	NM_001042	SLC2A4	Homo sapiens solute carrier family 2 (facilitated glucose transporter), member 4 (SLC2A4), mRNA [NM_001042]	1.3419	5.453e-05
A_23_P252783	NM_014580	SLC2A8	Homo sapiens solute carrier family 2, (facilitated glucose transporter) member 8 (SLC2A8), mRNA [NM_014580]	-1.382	7.1072e-06
A_24_P175435	NM_014580	SLC2A8	Homo sapiens solute carrier family 2, (facilitated glucose transporter) member 8 (SLC2A8), mRNA [NM_014580]	-1.5398	5.6782e-05
A_23_P205489	NM_182728	SLC7A8	Solute carrier family 7 (cationic amino acid transporter, y+ system), member 8	1.8904	0.0029
A_23_P135669	NM_030958	SLCO5A1	Homo sapiens solute carrier organic anion transporter family, member 5A1 (SLCO5A1), mRNA [NM_030958]	4.0183	0.0006
A_24_P102293	NM_015567	SLITRK5	KIAA0918 protein	2.8481	6.446e-44
A_23_P214803	NM_014841	SNAP91	Homo sapiens synaptosomal-associated protein, 91kDa homolog (mouse) (SNAP91), mRNA [NM_014841]	-2.1652	0.0004
A_24_P347624	NM_022804	SNURF	Small nuclear ribonucleoprotein polypeptide N	1.1781	0.0002
A_23_P87049	NM_003105	SORL1	Homo sapiens sortilin-related receptor, L(DLR class) A repeats-containing (SORL1), mRNA [NM_003105]	2.4523	0.003
A_24_P269062	NM_030964	SPRY4	Homo sapiens sprouty homolog 4 (Drosophila) (SPRY4), mRNA [NM_030964]	1.5759	0.0003
A_23_P339095	NM_178313	SPTBN1	Spectrin, beta, non-erythrocytic 1	-1.2297	0.0004
A_24_P924040	NM_006751	SSFA2	Homo sapiens sperm specific antigen 2 (SSFA2), mRNA [NM_006751]	-1.405	3.3848e-10
A_24_P920823	NM_006751	SSFA2	Homo sapiens sperm specific antigen 2 (SSFA2), mRNA [NM_006751]	-1.2234	0.0041
A_23_P43164	NM_015170	SULF1	Homo sapiens sulfatase 1 (SULF1), mRNA [NM_015170]	-1.6605	0.0011
A_23_P334414	NM_025228	T3JAM	Homo sapiens TRAF3-interacting Jun N-terminal kinase (JNK)-activating modulator (T3JAM), mRNA [NM_025228]	1.9239	0.0048
A_23_P166421	NM_031937	TBC1D10	Homo sapiens TBC1 domain family, member 10 (TBC1D10), mRNA [NM_031937]	-1.129	0.0005
A_24_P128442	NM_152380	TBX15	T-box 15	1.3968	0.0025
A_23_P107051	NM_003673	TCAP	Titin-cap (telethonin)	1.2825	0.0017
A_23_P7582	NM_003202	TCF7	Homo sapiens transcription factor 7 (T-cell specific, HMG-box) (TCF7), transcript variant 1, mRNA [NM_003202]	-1.2389	5.7205e-06
A_23_P202013	NM_030751	TCF8	Homo sapiens transcription factor 8 (represses interleukin 2 expression) (TCF8), mRNA [NM_030751]	-2.1444	0.0037
A_23_P213114	NM_003215	TEC	Homo sapiens tec protein tyrosine kinase (TEC), mRNA [NM_003215]	1.1894	8.9283e-05
A_23_P374695	NM_000459	TEK	Homo sapiens TEK tyrosine kinase, endothelial (venous malformations, multiple cutaneous and mucosal) (TEK), mRNA [NM_000459]	-1.4637	1.4221e-15
A_23_P88404	NM_003239	TGFB3	Homo sapiens transforming growth factor, beta 3 (TGFB3), mRNA [NM_003239]	1.615	3.7581e-05
A_24_P142118	NM_003246	THBS1	Homo sapiens thrombospondin 1 (THBS1), mRNA [NM_003246]	1.1507	0.0004
A_23_P54041	NM_024328	THTPA	Homo sapiens thiamine triphosphatase (THTPA), mRNA [NM_024328]	1.2559	1.9544e-05
A_24_P274987	NM_003692	TMEFF1	Homo sapiens transmembrane protein with EGF-like and two follistatin-like domains 1 (TMEFF1), mRNA [NM_003692]	2.6534	3.2593e-09
A_24_P80181	NM_017849	TMEM127	hypothetical protein FLJ20507	-1.0975	0.0011
A_23_P112289	NM_003275	TMOD1	Homo sapiens tropomodulin 1 (TMOD1), mRNA [NM_003275]	-1.3248	6.3233e-08
A_23_P139722	NM_001065	TNFRSF1A	Homo sapiens tumor necrosis factor receptor superfamily, member 1A (TNFRSF1A), mRNA [NM_001065]	1.1954	2.71e-05
A_24_P15834	NM_019105	TNXB	Tenascin XB	-1.3233	9.5627e-11
A_23_P115316	NM_022371	TOR3A	Homo sapiens torsin family 3, member A (TOR3A), mRNA [NM_022371]	1.1992	0.0043
A_23_P310222	NM_152263	TPM3	Homo sapiens tropomyosin 3 (TPM3), mRNA [NM_152263]	-1.1481	5.0493e-06
A_24_P179611	NM_003292	TPR	Homo sapiens translocated promoter region (to activated MET oncogene) (TPR), mRNA [NM_003292]	-1.2742	3.9411e-06
A_23_P203267	NM_012101	TRIM29	Tripartite motif-containing 29	1.8878	0.0008
A_23_P127547	NM_004621	TRPC6	Homo sapiens transient receptor potential cation channel, subfamily C, member 6 (TRPC6), mRNA [NM_004621]	-3.6475	1.4003e-07
A_24_P76879	NM_003309	TSPYL	TSPY-like 1	1.3388	4.8627e-12
A_23_P103864	NM_024525	TTC13	Homo sapiens tetratricopeptide repeat domain 13 (TTC13), mRNA [NM_024525]	-1.3965	7.3934e-09
A_23_P259586	NM_003318	TTK	Homo sapiens TTK protein kinase (TTK), mRNA [NM_003318]	1.1204	0.0012
A_23_P95851	NM_024803	TUBAL3	Homo sapiens tubulin, alpha-like 3 (TUBAL3), mRNA [NM_024803]	-1.2745	0.001
A_23_P52336	NM_170744	UNC5B	Homo sapiens unc-5 homolog B (C. elegans) (UNC5B), mRNA [NM_170744]	-4.5664	1.2185e-21
A_24_P176131	NM_052950	WDFY2	Homo sapiens WD repeat and FYVE domain containing 2 (WDFY2), mRNA [NM_052950]	1.2616	6.5318e-08
A_23_P109774	NM_014415	ZBTB11	Homo sapiens zinc finger and BTB domain containing 11 (ZBTB11), mRNA [NM_014415]	-1.1919	0.0004
A_23_P104804	NM_006006	ZBTB16	Homo sapiens zinc finger and BTB domain containing 16 (ZBTB16), mRNA [NM_006006]	1.6151	1.8781e-07
A_23_P40866	NM_015642	ZBTB20	Homo sapiens zinc finger and BTB domain containing 20 (ZBTB20), mRNA [NM_015642]	-1.5509	5.8448e-14
A_23_P171117	NM_024657	ZCWCC2	Homo sapiens zinc finger, CW type with coiled-coil domain 2 (ZCWCC2), mRNA [NM_024657]	1.2473	0.0019
A_23_P107673	NM_020828	ZFP28	Homo sapiens zinc finger protein 28 homolog (mouse) (ZFP28), mRNA [NM_020828]	2.346	3.9655e-06
A_23_P395582	NM_174900	ZFP42	Homo sapiens zinc finger protein 42 (ZFP42), mRNA [NM_174900]	5.8945	9.5853e-07
A_24_P35891	NM_016423	ZNF219	Homo sapiens zinc finger protein 219 (ZNF219), mRNA [NM_016423]	-1.1334	0.0003
